# Supplementary material for: Spen limits intestinal stem cell self-renewal
Source: PLoS Genet. 2018 Nov 19;14(11):e1007773. doi: 10.1371/journal.pgen.1007773 (PMC6277126; doi:10.1371/journal.pgen.1007773)
Supplement: S1 Table — Genes that were differentially expressed between ISC and EB cells. (XLSX) [file pgen.1007773.s001.xlsx]

## Sheet: ISC enriched genes
	Table. ISC enriched genes
	(FDR 0.05%)
	ID	Name	Log2FC	PANTHER Family/Subfamily	PANTHER Protein Class	Associated GOterm
	FBgn0000078	Amy-d	1.36405419764208	ALPHA-AMYLASE 1-RELATED (PTHR43447:SF11)	amylase(PC00121)	carbohydrate metabolic process(GO:0005975)
	FBgn0000079	Amy-p	1.35607413090476	ALPHA-AMYLASE 1-RELATED (PTHR43447:SF11)	amylase(PC00121)	carbohydrate metabolic process(GO:0005975);sleep(GO:0030431)
	FBgn0000116	Argk	1.7184616934061	ARGININE KINASE (PTHR11547:SF42)	amino acid kinase(PC00220)	phosphorylation(GO:0016310)
	FBgn0000140	asp	2.25061117120506	DYSTROPHIN RELATED PROTEIN 2 (PTHR11915:SF376)	non-motor actin binding protein(PC00085)	microtubule cytoskeleton organization(GO:0000226);microtubule-based process(GO:0007017);astral microtubule nucleation(GO:0030954);actin filament reorganization involved in cell cycle(GO:0030037);establishment of meiotic spindle localization(GO:0051295);ovarian fusome organization(GO:0030723);germarium-derived oocyte differentiation(GO:0030706);oogenesis(GO:0048477);female germ-line stem cell asym…
	FBgn0000241	bw	3.86913474237975	PROTEIN BROWN (PTHR19241:SF380)	ATP-binding cassette (ABC) transporter(PC00227)	ommochrome biosynthetic process(GO:0006727);eye pigment precursor transport(GO:0006856);transport(GO:0006810);sensory perception of sound(GO:0007605)
	FBgn0000395	cv-2	1.88252449769201	CROSSVEINLESS 2 (PTHR11339:SF341)	cell adhesion molecule(PC00069);extracellular matrix glycoprotein(PC00102)	imaginal disc-derived wing vein specification(GO:0007474);imaginal disc-derived wing morphogenesis(GO:0007476);regulation of BMP signaling pathway(GO:0030510)
	FBgn0000404	CycA	1.56012263597796	CYCLIN J, ISOFORM A-RELATED (PTHR10177:SF286)	kinase activator(PC00095)	regulation of mitotic nuclear division(GO:0007088);peripheral nervous system development(GO:0007422);mitotic nuclear division(GO:0007067);mitotic sister chromatid segregation(GO:0000070);negative regulation of mitotic metaphase/anaphase transition(GO:0045841);regulation of mitotic cell cycle, embryonic(GO:0009794);asymmetric neuroblast division(GO:0055059);regulation of exit from mitosis(GO:00070…
	FBgn0000405	CycB	3.22350030131839	G2/MITOTIC-SPECIFIC CYCLIN-B (PTHR10177:SF282)	kinase activator(PC00095)	G2/M transition of mitotic cell cycle(GO:0000086);mitotic chromosome movement towards spindle pole(GO:0007079);mitotic cytokinesis(GO:0000281);attachment of spindle microtubules to kinetochore(GO:0008608);embryonic development via the syncytial blastoderm(GO:0001700);syncytial blastoderm mitotic cell cycle(GO:0035186);regulation of chromatin binding(GO:0035561);cellular response to DNA damage sti…
	FBgn0000463	Dl	3.36361592758537	NEUROGENIC LOCUS PROTEIN DELTA (PTHR24044:SF349)		ectoderm development(GO:0007398);mesoderm development(GO:0007498);Notch signaling pathway(GO:0007219);peripheral nervous system development(GO:0007422);apposition of dorsal and ventral imaginal disc-derived wing surfaces(GO:0007475);ovarian follicle cell development(GO:0030707);cell fate specification(GO:0001708);imaginal disc-derived leg segmentation(GO:0036011);open tracheal system development(…
	FBgn0000547	ed	3.1584302938003	ECHINOID, ISOFORM A-RELATED (PTHR11640:SF62)	cell junction protein(PC00070)	negative regulation of epidermal growth factor receptor signaling pathway(GO:0042059);epidermal growth factor receptor signaling pathway(GO:0007173);negative regulation of neurogenesis(GO:0050768);sensory organ development(GO:0007423);homophilic cell adhesion via plasma membrane adhesion molecules(GO:0007156);single organismal cell-cell adhesion(GO:0016337);regulation of cell shape(GO:0008360);mu…
	FBgn0000591	E(spl)m8-HLH	3.0896554969622	ENHANCER OF SPLIT M3 PROTEIN-RELATED (PTHR10985:SF116)		ectoderm development(GO:0007398);mesoderm development(GO:0007498);imaginal disc-derived wing margin morphogenesis(GO:0008587);compound eye development(GO:0048749);peripheral nervous system development(GO:0007422);epidermal growth factor receptor signaling pathway(GO:0007173);Notch signaling pathway(GO:0007219);regulation of R8 cell spacing in compound eye(GO:0045468);negative regulation of gene e…
	FBgn0000635	Fas2	2.58743028546696	FASCICLIN-2 (PTHR10489:SF749)	immunoglobulin receptor superfamily(PC00090);immunoglobulin superfamily cell adhesion molecule(PC00124);protein phosphatase(PC00069)	homophilic cell adhesion via plasma membrane adhesion molecules(GO:0007156);neuron recognition(GO:0008038);Bolwig's organ morphogenesis(GO:0001746);axonal fasciculation(GO:0007413);neuromuscular junction development(GO:0007528);learning or memory(GO:0007611);behavioral response to ethanol(GO:0048149);mushroom body development(GO:0016319);short-term memory(GO:0007614);olfactory learning(GO:0008355…
	FBgn0001086	fzy	2.08408615439467	SUBFAMILY NOT NAMED (PTHR19918:SF22)	enzyme modulator(PC00095)	protein catabolic process(GO:0030163);regulation of exit from mitosis(GO:0007096);regulation of proteolysis(GO:0030162);mitotic cell cycle(GO:0000278);anaphase-promoting complex-dependent catabolic process(GO:0031145);phagocytosis(GO:0006909);female meiosis II(GO:0007147);female meiosis I(GO:0007144);positive regulation of ubiquitin protein ligase activity(GO:1904668);mitotic nuclear division(GO:…
	FBgn0001142	Gs1	1.68849085376232	GLUTAMINE SYNTHETASE 1, MITOCHONDRIAL (PTHR20852:SF69)	ligase(PC00142)	glutamine biosynthetic process(GO:0006542);glutamine metabolic process(GO:0006541);mitochondrion organization(GO:0007005);phagocytosis(GO:0006909)
	FBgn0001257	ImpL2	2.18233108103878			cell adhesion(GO:0007155);negative regulation of insulin receptor signaling pathway(GO:0046627);determination of adult lifespan(GO:0008340);positive regulation of insulin receptor signaling pathway(GO:0046628);negative regulation of lipid storage(GO:0010888)
	FBgn0002466	sti	3.02232245967684	STICKY, ISOFORM B (PTHR22988:SF46)	non-receptor serine/threonine protein kinase(PC00220)	protein phosphorylation(GO:0006468);mitotic cytokinesis(GO:0000281);intracellular signal transduction(GO:0035556);actomyosin contractile ring assembly(GO:0000915);male meiosis cytokinesis(GO:0007112);regulation of actin cytoskeleton organization(GO:0032956);chromatin organization(GO:0006325);regulation of cytokinesis(GO:0032465);regulation of cytokinesis, actomyosin contractile ring assembly(GO:2…
	FBgn0002522	lab	2.42657930385199	HOMEOTIC PROTEIN LABIAL (PTHR24326:SF442)	DNA binding protein(PC00171);homeobox transcription factor(PC00009)	positive regulation of transcription from RNA polymerase II promoter(GO:0045944);brain development(GO:0007420);cell differentiation(GO:0030154);midgut development(GO:0007494);cell fate determination(GO:0001709);brain segmentation(GO:0035284);positive regulation of decapentaplegic signaling pathway(GO:0090098);head morphogenesis(GO:0060323)
	FBgn0002569	Mal-A2	2.08419555007566	LP11544P-RELATED (PTHR10357:SF192)	amylase(PC00121)	carbohydrate metabolic process(GO:0005975)
	FBgn0002633	E(spl)m7-HLH	1.86478166713231	ENHANCER OF SPLIT M3 PROTEIN-RELATED (PTHR10985:SF116)		negative regulation of transcription from RNA polymerase II promoter(GO:0000122);compound eye development(GO:0048749);dendrite morphogenesis(GO:0048813);neuron development(GO:0048666);brain morphogenesis(GO:0048854);startle response(GO:0001964);locomotion involved in locomotory behavior(GO:0031987);regulation of response to DNA damage stimulus(GO:2001020)
	FBgn0002873	mud	2.15534510644777	FI04457P-RELATED (PTHR18902:SF32)		mushroom body development(GO:0016319);spindle assembly involved in female meiosis II(GO:0007058);thermosensory behavior(GO:0040040);asymmetric neuroblast division(GO:0055059);establishment of mitotic spindle orientation(GO:0000132);microtubule anchoring at centrosome(GO:0034454);axon guidance(GO:0007411)
	FBgn0003124	polo	2.77837367169234	SERINE/THREONINE-PROTEIN KINASE PLK1 (PTHR24345:SF67)		male meiosis(GO:0007140);mitotic nuclear division(GO:0007067);cellular protein localization(GO:0034613);actomyosin contractile ring assembly(GO:0000915);male meiosis cytokinesis(GO:0007112);male germline ring canal formation(GO:0030726);meiotic spindle midzone assembly(GO:0051257);pronuclear migration(GO:0035046);pronuclear fusion(GO:0007344);spindle assembly involved in female meiosis II(GO:0007…
	FBgn0003301	rut	1.9680238748594	ADENYLATE CYCLASE TYPE 3 (PTHR11920:SF373)	adenylate cyclase(PC00144);guanylate cyclase(PC00079)	cyclic nucleotide biosynthetic process(GO:0009190);learning or memory(GO:0007611);memory(GO:0007613);associative learning(GO:0008306);cAMP-mediated signaling(GO:0019933);courtship behavior(GO:0007619);learning(GO:0007612);molting cycle, chitin-based cuticle(GO:0007591);olfactory learning(GO:0008355);grooming behavior(GO:0007625);behavioral response to ethanol(GO:0048149);chemical synaptic transmi…
	FBgn0003308	ry	2.74950942740016	XANTHINE DEHYDROGENASE (PTHR11908:SF109)	dehydrogenase(PC00176);oxidase(PC00092)	compound eye pigmentation(GO:0048072);oxidation-reduction process(GO:0055114);determination of adult lifespan(GO:0008340);purine nucleobase metabolic process(GO:0006144);pyrimidine nucleobase metabolic process(GO:0006206);glycerophospholipid metabolic process(GO:0006650);tryptophan metabolic process(GO:0006568);arginine metabolic process(GO:0006525);xanthine catabolic process(GO:0009115);response…
	FBgn0003356	Jon99Cii	2.09382090012351	AT07769P-RELATED (PTHR24260:SF91)	serine protease(PC00121)	proteolysis(GO:0006508)
	FBgn0003357	Jon99Ciii	2.09607316725808	AT07769P-RELATED (PTHR24260:SF91)	serine protease(PC00121)	proteolysis(GO:0006508)
	FBgn0003401	shu	1.52565904273657	INACTIVE PEPTIDYL-PROLYL CIS-TRANS ISOMERASE SHUTDOWN-RELATED (PTHR10516:SF368)	calcium-binding protein(PC00060);chaperone(PC00072);isomerase(PC00135)	oogenesis(GO:0048477);protein folding(GO:0006457);piRNA metabolic process(GO:0034587)
	FBgn0003429	slo	4.08973060690565	CALCIUM-ACTIVATED POTASSIUM CHANNEL SLOWPOKE (PTHR10027:SF40)		potassium ion transport(GO:0006813);male courtship behavior, veined wing generated song production(GO:0045433);circadian rhythm(GO:0007623);transmembrane transport(GO:0055085);response to drug(GO:0042493);circadian behavior(GO:0048512);regulation of synaptic growth at neuromuscular junction(GO:0008582);negative regulation of neuromuscular synaptic transmission(GO:1900074);locomotion involved in l…
	FBgn0003448	sna	3.88187047036358	ZINC FINGER PROTEIN SNAI2 (PTHR24409:SF286)		ventral furrow formation(GO:0007370);anterior midgut invagination(GO:0007375);mesodermal cell fate commitment(GO:0001710);mesodermal cell fate determination(GO:0007500);negative regulation of transcription from RNA polymerase II promoter(GO:0000122);gastrulation(GO:0007369);Malpighian tubule morphogenesis(GO:0007443);central nervous system development(GO:0007417);positive regulation of transcript…
	FBgn0003545	sub	2.18987982534869	KINESIN-LIKE PROTEIN SUBITO (PTHR24115:SF593)	microtubule binding motor protein(PC00085)	microtubule-based movement(GO:0007018);meiotic spindle organization(GO:0000212);female meiosis chromosome segregation(GO:0016321);mitotic nuclear division(GO:0007067);mitotic cell cycle(GO:0000278);meiotic spindle midzone assembly(GO:0051257);metaphase/anaphase transition of mitotic cell cycle(GO:0007091);mitotic spindle organization(GO:0007052)
	FBgn0003701	thr	2.29262401460183			open tracheal system development(GO:0007424);hindgut morphogenesis(GO:0007442);foregut morphogenesis(GO:0007440);morphogenesis of an epithelium(GO:0002009);Malpighian tubule morphogenesis(GO:0007443);head involution(GO:0008258);mitotic sister chromatid segregation(GO:0000070);peripheral nervous system development(GO:0007422);mitotic sister chromatid separation(GO:0051306);centrosome duplication(G…
	FBgn0003862	trx	2.2908879403928	HISTONE-LYSINE N-METHYLTRANSFERASE TRITHORAX (PTHR22884:SF411)	DNA binding protein(PC00171);methyltransferase(PC00009)	germ cell migration(GO:0008354);histone methylation(GO:0016571);histone H3-K4 methylation(GO:0051568);histone acetylation(GO:0016573);histone H3 acetylation(GO:0043966);positive regulation of transcription elongation from RNA polymerase II promoter(GO:0032968);regulation of response to DNA damage stimulus(GO:2001020);axon guidance(GO:0007411);sensory perception of pain(GO:0019233)
	FBgn0003863	alphaTry	1.61482275442026	AT26814P-RELATED (PTHR24276:SF68)	serine protease(PC00121)	proteolysis(GO:0006508)
	FBgn0004106	cdc2	2.58804951414864	CYCLIN-DEPENDENT KINASE 1 (PTHR24056:SF275)	non-receptor serine/threonine protein kinase(PC00220);non-receptor tyrosine protein kinase(PC00137)	G1/S transition of mitotic cell cycle(GO:0000082);G2/M transition of mitotic cell cycle(GO:0000086);protein phosphorylation(GO:0006468);spermatogenesis(GO:0007283);male meiosis I(GO:0007141);meiotic G2/MI transition(GO:0008315);asymmetric neuroblast division(GO:0055059);regulation of protein localization(GO:0032880);mitotic cell cycle(GO:0000278);spermatogonial cell division(GO:0007284);germarium…
	FBgn0004170	sc	4.58187041726193	ACHAETE-SCUTE COMPLEX PROTEIN T3-RELATED (PTHR13935:SF78)	basic helix-loop-helix transcription factor(PC00218);nucleic acid binding(PC00055)	regulation of transcription, DNA-templated(GO:0006355);chaeta development(GO:0022416);nervous system development(GO:0007399);sex determination(GO:0007530);positive regulation of transcription from RNA polymerase II promoter(GO:0045944);Malpighian tubule tip cell differentiation(GO:0061382);sex determination, establishment of X:A ratio(GO:0007540);chaeta morphogenesis(GO:0008407);peripheral nervou…
	FBgn0004370	Ptp10D	2.37070982591102	PROTEIN-TYROSINE-PHOSPHATASE-RELATED (PTHR19134:SF420)	protein phosphatase(PC00121)	protein dephosphorylation(GO:0006470);motor neuron axon guidance(GO:0008045);long-term memory(GO:0007616);open tracheal system development(GO:0007424);central nervous system development(GO:0007417);axon guidance(GO:0007411)
	FBgn0004378	Klp61F	2.87504578941806	KINESIN-LIKE PROTEIN KIF11 (PTHR24115:SF599)	microtubule binding motor protein(PC00085)	mitotic centrosome separation(GO:0007100);microtubule-based movement(GO:0007018);mitotic cell cycle(GO:0000278);centrosome separation(GO:0051299);mitotic spindle organization(GO:0007052);protein secretion(GO:0009306);Golgi organization(GO:0007030);plus-end directed microtubule sliding(GO:0031535);protein homotetramerization(GO:0051289);microtubule bundle formation(GO:0001578);mitotic nuclear divi…
	FBgn0004379	Klp67A	2.26544698631655	KINESIN-LIKE PROTEIN (PTHR24115:SF611)	microtubule binding motor protein(PC00085)	microtubule-based movement(GO:0007018);spindle assembly involved in male meiosis I(GO:0007054);mitotic centrosome separation(GO:0007100);male meiosis I(GO:0007141);generative cell mitosis(GO:0055047);meiosis I cytokinesis(GO:0007110);male meiosis chromosome segregation(GO:0007060);male meiotic chromosome movement towards spindle pole(GO:0016346);spindle assembly(GO:0051225);sister chromatid biori…
	FBgn0004425	LysB	1.81403062634699	LYSOZYME A/C-RELATED (PTHR11407:SF55)
	FBgn0004426	LysC	1.99344779087908	LYSOZYME A/C-RELATED (PTHR11407:SF55)
	FBgn0004426	LysC	1.99344779087908	LYSOZYME A/C-RELATED (PTHR11407:SF55)
	FBgn0004427	LysD	1.81406883120328	LYSOZYME A/C-RELATED (PTHR11407:SF55)
	FBgn0004584	Rrp1	1.32896901397908	DNA-(APURINIC OR APYRIMIDINIC SITE) LYASE (PTHR22748:SF14)		DNA repair(GO:0006281);cellular response to DNA damage stimulus(GO:0006974)
	FBgn0004595	pros	2.85969287179875	HOMEOBOX PROTEIN PROSPERO (PTHR12198:SF9)	homeobox transcription factor(PC00218);nucleic acid binding(PC00116)	central nervous system development(GO:0007417);peripheral nervous system development(GO:0007422);regulation of neuron differentiation(GO:0045664);dendrite morphogenesis(GO:0048813);sensory perception of taste(GO:0050909);glial cell differentiation(GO:0010001);ganglion mother cell fate determination(GO:0007402);asymmetric cell division(GO:0008356);neuroblast fate determination(GO:0007400);compound…
	FBgn0004648	svr	2.82157006649994	CARBOXYPEPTIDASE D (PTHR11532:SF71)	metalloprotease(PC00121)	proteolysis(GO:0006508);imaginal disc-derived wing morphogenesis(GO:0007476);phagocytosis(GO:0006909);long-term memory(GO:0007616)
	FBgn0004842	NepYr	3.19568497452427	NEUROPEPTIDE Y RECEPTOR (PTHR24238:SF31)		G-protein coupled receptor signaling pathway(GO:0007186);cell surface receptor signaling pathway(GO:0007166)
	FBgn0004919	gol	3.33800182528457	PROTEIN GOLIATH (PTHR22765:SF74)		protein ubiquitination(GO:0016567)
	FBgn0005564	Shal	1.97254790133869	POTASSIUM VOLTAGE-GATED CHANNEL PROTEIN SHAL (PTHR11537:SF219)		potassium ion transport(GO:0006813);transmembrane transport(GO:0055085);protein homooligomerization(GO:0051260);chemical synaptic transmission(GO:0007268);associative learning(GO:0008306)
	FBgn0005586	Rab3	3.28501865122911	RAS-RELATED PROTEIN RAB-3 (PTHR24073:SF640)		vesicle-mediated transport(GO:0016192);neurotransmitter secretion(GO:0007269);Rab protein signal transduction(GO:0032482);maintenance of presynaptic active zone structure(GO:0048790);cytoskeletal matrix organization at active zone(GO:0048789)
	FBgn0010014	CanB	4.17814346574495	PROTEIN PHOSPATASE 3 REGULATORY SUBUNIT B ALPHA ISOFORM TYPE 1 (PTHR23056:SF74)		protein dephosphorylation(GO:0006470);vesicle-mediated transport(GO:0016192);neurotransmitter secretion(GO:0007269);positive regulation of NFAT protein import into nucleus(GO:0051533);sleep(GO:0030431);detection of temperature stimulus involved in sensory perception of pain(GO:0050965)
	FBgn0010109	dpn	2.25236411703301	PROTEIN DEADPAN-RELATED (PTHR10985:SF102)		dosage compensation(GO:0007549);larval locomotory behavior(GO:0008345);adult locomotory behavior(GO:0008344);sex determination, establishment of X:A ratio(GO:0007540);negative regulation of transcription from RNA polymerase II promoter(GO:0000122);negative regulation of transcription, DNA-templated(GO:0045892);positive regulation of mitotic nuclear division(GO:0045840);sex determination(GO:000753…
	FBgn0010226	GstS1	2.01536420294153	GLUTATHIONE S-TRANSFERASE (PTHR11571:SF151)		response to oxidative stress(GO:0006979);glutathione metabolic process(GO:0006749)
	FBgn0010314	Cks30A	2.80864750461801	CYCLIN-DEPENDENT KINASES REGULATORY SUBUNIT (PTHR23415:SF23)	kinase modulator(PC00095)	protein phosphorylation(GO:0006468);spindle assembly(GO:0051225);syncytial blastoderm mitotic cell cycle(GO:0035186);histoblast morphogenesis(GO:0007488);spindle assembly involved in female meiosis I(GO:0007057);female meiosis I(GO:0007144);female meiotic division(GO:0007143)
	FBgn0010357	betaTry	1.96885856718255	AT26814P-RELATED (PTHR24276:SF68)	serine protease(PC00121)	proteolysis(GO:0006508)
	FBgn0010768	sqz	2.27514695362113	ZINC FINGER PROTEIN SQUEEZE (PTHR24409:SF259)		oogenesis(GO:0048477);dendrite morphogenesis(GO:0048813);muscle organ development(GO:0007517);neuron development(GO:0048666);dendrite guidance(GO:0070983);neuroblast development(GO:0014019)
	FBgn0011692	pav	2.77803250413027	KINESIN-LIKE PROTEIN KIF23 (PTHR24115:SF674)	microtubule binding motor protein(PC00085)	peripheral nervous system development(GO:0007422);microtubule-based movement(GO:0007018);actomyosin contractile ring assembly(GO:0000915);female meiosis chromosome segregation(GO:0016321);mitotic cytokinesis(GO:0000281);actomyosin contractile ring contraction(GO:0000916);plus-end-directed vesicle transport along microtubule(GO:0072383);microtubule bundle formation involved in mitotic spindle midz…
	FBgn0011822	pcl	2.22492824284394	BETA-SITE APP-CLEAVING ENZYME, ISOFORM A-RELATED (PTHR13683:SF431)	aspartic protease(PC00121)	proteolysis(GO:0006508);Wnt signaling pathway(GO:0016055);establishment of imaginal disc-derived wing hair orientation(GO:0001737)
	FBgn0013342	n-syb	2.7496808785592	NEURONAL SYNAPTOBREVIN, ISOFORM J (PTHR21136:SF152)	SNARE protein(PC00150)	vesicle-mediated transport(GO:0016192);neurotransmitter secretion(GO:0007269);synaptic vesicle docking(GO:0016081);vesicle fusion(GO:0006906)
	FBgn0013733	shot	2.25274994458847	SHORT STOP, ISOFORM H (PTHR11915:SF405)	non-motor actin binding protein(PC00085)	determination of muscle attachment site(GO:0016204);dendrite morphogenesis(GO:0048813);microtubule-based process(GO:0007017);regulation of axon extension(GO:0030516);branch fusion, open tracheal system(GO:0035147);open tracheal system development(GO:0007424);lumen formation, open tracheal system(GO:0035149);sensory organ development(GO:0007423);axonogenesis(GO:0007409);muscle attachment(GO:001620…
	FBgn0013765	cnn	2.24653964425056	CENTROSOMIN-RELATED (PTHR13140:SF585)	G-protein modulator(PC00095);actin binding motor protein(PC00022);cell junction protein(PC00085)	midgut development(GO:0007494);peripheral nervous system development(GO:0007422);central nervous system development(GO:0007417);centrosome cycle(GO:0007098);microtubule-based process(GO:0007017);female meiosis chromosome segregation(GO:0016321);asymmetric cell division(GO:0008356);centriole replication(GO:0007099);centrosome organization(GO:0051297);asymmetric neuroblast division(GO:0055059);embr…
	FBgn0013972	Gycalpha99B	3.71874560845762	HEAD-SPECIFIC GUANYLATE CYCLASE (PTHR11920:SF428)	adenylate cyclase(PC00144);guanylate cyclase(PC00079)	positive phototaxis(GO:0046956);rhodopsin mediated signaling pathway(GO:0016056);intracellular signal transduction(GO:0035556);cGMP biosynthetic process(GO:0006182)
	FBgn0015010	Ag5r	1.99476632913015	AT27079P-RELATED (PTHR10334:SF296)	defense/immunity protein(PC00090)	biological_process(GO:0008150)
	FBgn0015279	Pi3K92E	1.86234086212306	PI-3 KINASE (PTHR10048:SF70)	kinase(PC00220)	phosphatidylinositol phosphorylation(GO:0046854);positive regulation of organ growth(GO:0046622);positive regulation of imaginal disc growth(GO:0045572);regulation of cell proliferation(GO:0042127);regulation of cell size(GO:0008361);positive regulation of growth(GO:0045927);positive regulation of cell size(GO:0045793);phosphorylation(GO:0016310);regulation of organ growth(GO:0046620);positive re…
	FBgn0015371	chn	3.54268665976832			peripheral nervous system development(GO:0007422);embryonic development via the syncytial blastoderm(GO:0001700);sensory organ development(GO:0007423);positive regulation of transcription from RNA polymerase II promoter(GO:0045944);negative regulation of transcription from RNA polymerase II promoter(GO:0000122);eye development(GO:0001654);negative regulation of compound eye cone cell fate specifi…
	FBgn0015550	tap	6.15935540007368	NEUROG3 PROTEIN-RELATED (PTHR19290:SF113)	basic helix-loop-helix transcription factor(PC00218);nuclease(PC00055)	sensory organ development(GO:0007423);regulation of transcription, DNA-templated(GO:0006355);regulation of glucose metabolic process(GO:0010906);negative regulation of axon extension involved in axon guidance(GO:0048843);mushroom body development(GO:0016319);axon guidance(GO:0007411);regulation of Wnt signaling pathway, planar cell polarity pathway(GO:2000095)
	FBgn0015591	Ast	4.14019037288176			neuropeptide signaling pathway(GO:0007218)
	FBgn0015773	NetA	1.95836398882564	NETRIN-A-RELATED (PTHR10574:SF341)	extracellular matrix linker protein(PC00102);receptor(PC00101)	axon guidance(GO:0007411);dendrite guidance(GO:0070983);motor neuron axon guidance(GO:0008045);glial cell migration(GO:0008347);regulation of photoreceptor cell axon guidance(GO:2000289)
	FBgn0015926	dah	2.56538963088017			actomyosin contractile ring assembly(GO:0000915);cellularization(GO:0007349)
	FBgn0016080	xmas-1	2.70291002349144			biological_process(GO:0008150)
	FBgn0016715	Reg-2	2.73481487773845	RHYTHMICALLY EXPRESSED GENE 2 PROTEIN (PTHR12725:SF88)	hydrolase(PC00121)	metabolic process(GO:0008152)
	FBgn0017577	Mcm5	1.38542018724963	DNA REPLICATION LICENSING FACTOR MCM5 (PTHR11630:SF87)	DNA helicase(PC00171);hydrolase(PC00009)	chromosome condensation(GO:0030261);DNA replication initiation(GO:0006270);resolution of meiotic recombination intermediates(GO:0000712);DNA endoreduplication(GO:0042023);meiotic nuclear division(GO:0007126)
	FBgn0019948	Phm	1.22641609927196	PEPTIDYLGLYCINE ALPHA-HYDROXYLATING MONOOXYGENASE (PTHR10680:SF21)	oxygenase(PC00176)	peptide metabolic process(GO:0006518);oxidation-reduction process(GO:0055114);response to fungus(GO:0009620);memory(GO:0007613);multicellular organism reproduction(GO:0032504);regulation of imaginal disc-derived wing size(GO:0044719)
	FBgn0020907	Scp2	3.04492429861446	CALCIUM-BINDING PROTEIN (PTHR10827:SF63)	calmodulin(PC00060)
	FBgn0023091	dimm	3.49935995248133	CLASS A BASIC HELIX-LOOP-HELIX PROTEIN 15 (PTHR19290:SF127)	basic helix-loop-helix transcription factor(PC00218);nuclease(PC00055)	regulation of transcription, DNA-templated(GO:0006355);positive regulation of transcription from RNA polymerase II promoter(GO:0045944);positive regulation of hormone secretion(GO:0046887);positive regulation of peptide secretion(GO:0002793);neuroendocrine cell differentiation(GO:0061101);ventral cord development(GO:0007419)
	FBgn0023179	amon	5.80312281807954	NEUROENDOCRINE CONVERTASE 2 (PTHR42884:SF14)		hatching behavior(GO:0035187);proteolysis(GO:0006508);instar larval or pupal development(GO:0002165);peptide hormone processing(GO:0016486);carbohydrate homeostasis(GO:0033500);larval wandering behavior(GO:0035180)
	FBgn0023197	Jon74E	1.82051897337404	AT07769P-RELATED (PTHR24260:SF91)	serine protease(PC00121)	proteolysis(GO:0006508)
	FBgn0023534	CG17778	3.18832004469789			biological_process(GO:0008150);chromosome segregation(GO:0007059);cell division(GO:0051301)
	FBgn0024179	wit	2.27743253121491	RECEPTOR PROTEIN SERINE/THREONINE KINASE (PTHR23255:SF94)	TGF-beta receptor(PC00197);serine/threonine protein kinase receptor(PC00084)	signal transduction(GO:0007165);protein phosphorylation(GO:0006468);neuromuscular junction development(GO:0007528);neuromuscular synaptic transmission(GO:0007274);transmembrane receptor protein serine/threonine kinase signaling pathway(GO:0007178);dendrite morphogenesis(GO:0048813);lateral inhibition(GO:0046331);positive regulation of synaptic growth at neuromuscular junction(GO:0045887);regulati…
	FBgn0024227	ial	1.56851770503958	AURORA KINASE B (PTHR24350:SF17)	non-receptor serine/threonine protein kinase(PC00220)	protein phosphorylation(GO:0006468);chromatin organization(GO:0006325);mitotic chromosome condensation(GO:0007076);mitotic cytokinesis(GO:0000281);histone phosphorylation(GO:0016572);mitotic sister chromatid segregation(GO:0000070);attachment of spindle microtubules to kinetochore(GO:0008608);histone H3-S28 phosphorylation(GO:0043988);positive regulation of cytokinesis(GO:0032467);spindle checkpo…
	FBgn0024289	Sodh-1	3.59410350523057	SORBITOL DEHYDROGENASE (PTHR43161:SF6)	dehydrogenase(PC00176);reductase(PC00092)	oxidation-reduction process(GO:0055114);sensory perception of pain(GO:0019233);sleep(GO:0030431)
	FBgn0025454	Cyp6g1	1.50513820016215	CYTOCHROME P450 6G1-RELATED (PTHR24292:SF79)	oxygenase(PC00176)	response to insecticide(GO:0017085);response to DDT(GO:0046680);response to organophosphorus(GO:0046683);oxidation-reduction process(GO:0055114);insecticide catabolic process(GO:0046701);response to mercury ion(GO:0046689);sleep(GO:0030431)
	FBgn0025625	Sik2	2.45521143999389	SERINE/THREONINE-PROTEIN KINASE SIK2 (PTHR24343:SF247)	non-receptor serine/threonine protein kinase(PC00220)	protein phosphorylation(GO:0006468);response to starvation(GO:0042594)
	FBgn0026059	Mhcl	1.88425189366136	MYOSIN HEAVY CHAIN-LIKE, ISOFORM B (PTHR13140:SF554)	G-protein modulator(PC00095);actin binding motor protein(PC00022);cell junction protein(PC00085)	biological_process(GO:0008150)
	FBgn0026592	Fie	2.92348687966839			negative regulation of dendrite morphogenesis(GO:0050774);detection of temperature stimulus involved in sensory perception of pain(GO:0050965)
	FBgn0027109	npf	5.01550461540809			regulation of response to food(GO:0032095);larval foraging behavior(GO:0035177);social behavior(GO:0035176);neuropeptide signaling pathway(GO:0007218);G-protein coupled receptor signaling pathway(GO:0007186);larval feeding behavior(GO:0030536);larval locomotory behavior(GO:0008345);locomotor rhythm(GO:0045475);male courtship behavior(GO:0008049);circadian rhythm(GO:0007623);circadian behavior(GO:…
	FBgn0027550	CG6495	1.67543268333599	BCDNA.GH10711 (PTHR10083:SF275)	serine protease inhibitor(PC00095)	regulation of glucose metabolic process(GO:0010906)
	FBgn0027571	CG3523	2.20872314777097	FATTY ACID SYNTHASE (PTHR43775:SF2)	acyltransferase(PC00220);dehydrogenase(PC00042);esterase(PC00176);methyltransferase(PC00092)	response to sucrose(GO:0009744);triglyceride biosynthetic process(GO:0019432);glycogen metabolic process(GO:0005977);cellular response to sucrose stimulus(GO:0071329)
	FBgn0027660	blot	2.05632401651168	TRANSPORTER (PTHR11616:SF220)	cation transporter(PC00227)	morphogenesis of an epithelium(GO:0002009);neurotransmitter transport(GO:0006836)
	FBgn0027949	msb1l	2.40037761833541			biological_process(GO:0008150)
	FBgn0028496	CG30116	3.08302260481817	T05C3.2 (PTHR19871:SF16)
	FBgn0028583	lcs	2.64980812072556			biological_process(GO:0008150)
	FBgn0029826	CG6041	1.88241676689818	SERINE PROTEASE 7, ISOFORM A (PTHR24256:SF353)	annexin(PC00060);calmodulin(PC00050);peptide hormone(PC00131);protease inhibitor(PC00061);receptor(PC00207);serine protease(PC00179)	proteolysis(GO:0006508)
	FBgn0029843	Nep1	4.56033843640927	GH03315P (PTHR11733:SF173)	metalloprotease(PC00121)	olfactory learning(GO:0008355);proteolysis(GO:0006508)
	FBgn0029909	CG12796	2.57291747268551	TYRAMINE RECEPTOR TYRA-2 (PTHR24249:SF310)	G-protein coupled receptor(PC00197)	G-protein coupled receptor signaling pathway(GO:0007186);sensory perception of pain(GO:0019233);G-protein coupled acetylcholine receptor signaling pathway(GO:0007213)
	FBgn0030011	Gbeta5	3.53170002563517	GUANINE NUCLEOTIDE-BINDING PROTEIN SUBUNIT BETA-5 (PTHR19850:SF45)	heterotrimeric G-protein(PC00095);hydrolase(PC00020)	G-protein coupled receptor signaling pathway(GO:0007186)
	FBgn0030230	Rph	3.14233828505889	RAB EFFECTOR NOC2 (PTHR10024:SF311)	membrane trafficking regulatory protein(PC00150)	neurotransmitter secretion(GO:0007269);vesicle-mediated transport(GO:0016192);synaptic vesicle exocytosis(GO:0016079);intracellular protein transport(GO:0006886)
	FBgn0030241	feo	1.53205841573612	SISTER OF FEO, ISOFORM A (PTHR19321:SF22)	non-motor microtubule binding protein(PC00085)	mitotic cytokinesis(GO:0000281);mitotic spindle organization(GO:0007052);actomyosin contractile ring contraction(GO:0000916);positive regulation of NFAT protein import into nucleus(GO:0051533);centrosome duplication(GO:0051298);neurogenesis(GO:0022008);epithelium development(GO:0060429);germarium-derived egg chamber formation(GO:0007293)
	FBgn0030261	CG15203	3.57898590846752	VAGO, ISOFORM B (PTHR39957:SF2)
	FBgn0030300	Sk1	1.61449875723202	LD11247P-RELATED (PTHR12358:SF66)		phosphorylation(GO:0016310);sphingolipid metabolic process(GO:0006665)
	FBgn0030574	CG9413	2.4499668148948	SUBFAMILY NOT NAMED (PTHR11785:SF491)	amino acid transporter(PC00227)	amino acid transmembrane transport(GO:0003333)
	FBgn0030816	CG16700	2.42098748507559	SUBFAMILY NOT NAMED (PTHR22950:SF433)	amino acid transporter(PC00227)	amino acid transmembrane transport(GO:0003333);neurogenesis(GO:0022008)
	FBgn0030864	CG8173	1.92226730917179	LYMPHOKINE-ACTIVATED KILLER T-CELL-ORIGINATED PROTEIN KINASE (PTHR43289:SF3)	protein kinase(PC00220)	protein phosphorylation(GO:0006468)
	FBgn0030887	CG6867	2.92313720137153	COF-2 (PTHR23192:SF64)	structural protein(PC00211)	regulation of stress fiber assembly(GO:0051492);regulation of cell-matrix adhesion(GO:0001952);positive regulation of cell migration(GO:0030335);motor neuron axon guidance(GO:0008045);synaptic target inhibition(GO:0016201)
	FBgn0030954	CCKLR-17D3	3.80614016147384	CCK-LIKE RECEPTOR-RELATED (PTHR24238:SF37)	G-protein coupled receptor(PC00197)	G-protein coupled receptor signaling pathway(GO:0007186);sensory perception of pain(GO:0019233);adult locomotory behavior(GO:0008344)
	FBgn0030998	CG14195	2.40914787965121
	FBgn0031148	Cbs	2.51074061656947	CYSTATHIONINE BETA-SYNTHASE (PTHR10314:SF149)	deaminase(PC00121);dehydratase(PC00088);epimerase/racemase(PC00144)	cysteine biosynthetic process from serine(GO:0006535);cysteine biosynthetic process via cystathionine(GO:0019343);determination of adult lifespan(GO:0008340);response to endoplasmic reticulum stress(GO:0034976)
	FBgn0031176	CG1678	2.69793629989306			imaginal disc-derived wing morphogenesis(GO:0007476)
	FBgn0031277	CG13947	3.87917462826081
	FBgn0031294	IA-2	5.02856790194509	IA-2 ORTHOLOG, ISOFORM C (PTHR19134:SF337)	protein phosphatase(PC00121);receptor(PC00181)	protein dephosphorylation(GO:0006470);digestive tract development(GO:0048565);regulation of secretion(GO:0051046)
	FBgn0031306	CG4577	2.59201940371659
	FBgn0031636	CG12194	3.7659294786362	MAJOR FACILITATOR SUPERFAMILY DOMAIN-CONTAINING PROTEIN 1 (PTHR23512:SF12)		transmembrane transport(GO:0055085)
	FBgn0031677	CG14036	2.17069356114852	ASTERIX (PTHR21402:SF16)		copper ion homeostasis(GO:0055070)
	FBgn0031745	CG8965	3.63124147421941	GH01721P (PTHR21298:SF3)		glial cell development(GO:0021782);positive regulation of epidermal growth factor receptor signaling pathway(GO:0045742);positive regulation of fibroblast growth factor receptor signaling pathway(GO:0045743);R7 cell development(GO:0045467)
	FBgn0031747	CG9021	2.10029477347222	SUBFAMILY NOT NAMED (PTHR21163:SF4)
	FBgn0031878	sip2	2.93862578388694			biological_process(GO:0008150)
	FBgn0031886	Nuf2	1.65462184497938			mitotic metaphase plate congression(GO:0007080);chromosome segregation(GO:0007059);neurogenesis(GO:0022008)
	FBgn0032048	Dh31	3.51138126104108	DIURETIC HORMONE CLASS 2 (PTHR41146:SF2)		neuropeptide signaling pathway(GO:0007218);body fluid secretion(GO:0007589);G-protein coupled receptor signaling pathway(GO:0007186);positive regulation of adenylate cyclase activity involved in G-protein coupled receptor signaling pathway(GO:0010579);positive regulation of circadian sleep/wake cycle, wakefulness(GO:0010841)
	FBgn0032105	borr	2.18708284992788	BOREALIN-RELATED (PTHR16040:SF10)		mitotic cytokinesis(GO:0000281);mitotic cell cycle, embryonic(GO:0045448);histone phosphorylation(GO:0016572);protein localization(GO:0008104)
	FBgn0032336	Ast-C	3.13940594709268			negative regulation of juvenile hormone biosynthetic process(GO:0045968);neuropeptide signaling pathway(GO:0007218);negative regulation of heart rate(GO:0010459);regulation of heart contraction(GO:0008016)
	FBgn0032343	CG6201	2.2547557095588	ALPHA-L-IDURONIDASE (PTHR12631:SF9)	glycosidase(PC00121)	carbohydrate metabolic process(GO:0005975)
	FBgn0032381	Mal-B1	3.35393169187494	MALTASE A6, ISOFORM C-RELATED (PTHR10357:SF180)	amylase(PC00121)	carbohydrate metabolic process(GO:0005975)
	FBgn0032505	CG16826	2.66820774478329			biological_process(GO:0008150)
	FBgn0032602	CG13278	4.02910296179454	PICKPOCKET 17, ISOFORM A (PTHR11690:SF211)	ion channel(PC00227)	sodium ion transport(GO:0006814)
	FBgn0032770	CG13086	1.83256489911163
	FBgn0032848	nesd	1.49573345639065	NESSUN DORMA, ISOFORM A (PTHR14695:SF10)		male meiosis cytokinesis(GO:0007112);female germline ring canal stabilization(GO:0008335)
	FBgn0032857	CG10947	1.85254021495159	Y48E1C.1, ISOFORM B (PTHR13539:SF7)		regulation of translation(GO:0006417)
	FBgn0032886	CG9328	2.46895624609376	SUBFAMILY NOT NAMED (PTHR16768:SF11)		regulation of cell growth(GO:0001558)
	FBgn0032946	nrv3	2.39109292346301	AT04468P-RELATED (PTHR11523:SF32)		potassium ion transport(GO:0006813);sodium ion transport(GO:0006814);sensory perception of pain(GO:0019233);sensory perception of sound(GO:0007605);response to auditory stimulus(GO:0010996)
	FBgn0033051	dream	2.19739309095093	AT03047P-RELATED (PTHR10454:SF186)	cysteine protease(PC00121);protease inhibitor(PC00190)	programmed cell death(GO:0012501);proteolysis(GO:0006508);salivary gland histolysis(GO:0035070);positive regulation of compound eye retinal cell programmed cell death(GO:0046672);nurse cell apoptotic process(GO:0045476)
	FBgn0033054	CG14591	3.87390255942582	TRANSMEMBRANE PROTEIN 164 (PTHR20948:SF4)
	FBgn0033140	CG12836	2.66860154439987	TCTEX1 DOMAIN-CONTAINING PROTEIN 2 (PTHR21255:SF32)	microtubule family cytoskeletal protein(PC00085)
	FBgn0033222	CG12824	2.42980311803136
	FBgn0033354	FANCI	2.83543392698829	FANCONI ANEMIA GROUP I PROTEIN (PTHR21818:SF1)		DNA repair(GO:0006281);mitotic G2 DNA damage checkpoint(GO:0007095)
	FBgn0033458	CG18446	3.21652825739132	LD23102P-RELATED (PTHR24375:SF243)
	FBgn0033494	KCNQ	1.60582131822145	KCNQ POTASSIUM CHANNEL, ISOFORM F (PTHR11537:SF188)		transmembrane transport(GO:0055085);embryonic development via the syncytial blastoderm(GO:0001700);cardiac muscle contraction(GO:0060048);regulation of heart rate(GO:0002027);sensory perception of pain(GO:0019233);potassium ion transport(GO:0006813)
	FBgn0033538	CG11883	1.75335044882668	PROTEIN 4933425L06RIK (PTHR11575:SF39)	phosphodiesterase(PC00121)	nucleotide catabolic process(GO:0009166)
	FBgn0033541	CG12934	2.32553475606733
	FBgn0033744	Dh44-R2	2.72069978941579	DIURETIC HORMONE 44 RECEPTOR 1-RELATED (PTHR12011:SF410)	G-protein coupled receptor(PC00197);antibacterial response protein(PC00021)	G-protein coupled receptor signaling pathway(GO:0007186);cell surface receptor signaling pathway(GO:0007166);hormone-mediated signaling pathway(GO:0009755);response to salt stress(GO:0009651)
	FBgn0033793	CG3955	2.8660113140097	C24D10.49-RELATED (PTHR16982:SF14)		sensory perception of pain(GO:0019233)
	FBgn0033815	CG4676	2.2101736324851	PALMITOYLTRANSFERASE (PTHR22883:SF125)		protein palmitoylation(GO:0018345)
	FBgn0033826	CG4734	2.274520393504	SUBFAMILY NOT NAMED (PTHR33236:SF8)		biological_process(GO:0008150)
	FBgn0033942	Cpr51A	2.21212028415434	CCP84AA-RELATED (PTHR12236:SF54)		chitin-based cuticle development(GO:0040003);multicellular organism reproduction(GO:0032504)
	FBgn0033983	CG10253	3.04762777773331	ALKYLDIHYDROXYACETONEPHOSPHATE SYNTHASE, PEROXISOMAL (PTHR11748:SF107)	dehydrogenase(PC00176)	oxidation-reduction process(GO:0055114);ether lipid biosynthetic process(GO:0008611);lipid biosynthetic process(GO:0008610)
	FBgn0034224	CG6520	3.46792667999174			negative regulation of Notch signaling pathway(GO:0045746)
	FBgn0034225	veil	2.14107622730745	5'-NUCLEOTIDASE (PTHR11575:SF37)	phosphodiesterase(PC00121)	nucleotide catabolic process(GO:0009166)
	FBgn0034249	RhoGAP54D	2.24659451180231	RHO GTPASE-ACTIVATING PROTEIN 19 (PTHR14963:SF11)	G-protein modulator(PC00095)	small GTPase mediated signal transduction(GO:0007264);imaginal disc-derived leg morphogenesis(GO:0007480)
	FBgn0034295	CG10911	2.00988326099972			biological_process(GO:0008150)
	FBgn0034724	babos	1.58507737456462			regulation of dendrite morphogenesis(GO:0048814)
	FBgn0034935	CG13565	7.16484315483322
	FBgn0035043	CG4781	2.01807858494412	FISH-LIPS, ISOFORM C (PTHR24373:SF193)	extracellular matrix protein(PC00102);receptor(PC00197)
	FBgn0035209	msd1	2.04774542464759			mitotic spindle organization(GO:0007052);microtubule nucleation(GO:0007020)
	FBgn0035246	CG13928	3.64824606822084
	FBgn0035287	CG13937	2.47814969469561	CARBOHYDRATE SULFOTRANSFERASE 13 (PTHR12137:SF49)	transferase(PC00220)	carbohydrate biosynthetic process(GO:0016051)
	FBgn0035495	CG14989	5.99025767198025
	FBgn0035521	VhaM9.7-a	4.02885835567723	FI02825P-RELATED (PTHR12263:SF7)	ATP synthase(PC00227);nucleotide phosphatase(PC00068)	ATP hydrolysis coupled proton transport(GO:0015991)
	FBgn0035533	Cip4	1.81790493790233	CDC42-INTERACTING PROTEIN 4, ISOFORM B (PTHR10663:SF275)	guanyl-nucleotide exchange factor(PC00095)	mesoderm development(GO:0007498);signal transduction(GO:0007165);imaginal disc-derived wing hair organization(GO:0035317);regulation of synaptic growth at neuromuscular junction(GO:0008582);negative regulation of synaptic growth at neuromuscular junction(GO:0045886);cellular protein localization(GO:0034613);cellularization(GO:0007349);membrane tubulation(GO:0097320);protein localization(GO:000810…
	FBgn0035640	mad2	2.30317016978131	MITOTIC SPINDLE ASSEMBLY CHECKPOINT PROTEIN MAD2A (PTHR11842:SF12)		mitotic cell cycle(GO:0000278);mitotic spindle assembly checkpoint(GO:0007094);regulation of mitotic cell cycle spindle assembly checkpoint(GO:0090266);regulation of mitotic spindle assembly(GO:1901673);regulation of mitotic cell cycle(GO:0007346);chromosome organization(GO:0051276)
	FBgn0035710	SP1173	1.99560652089531	FI19426P1 (PTHR16172:SF33)		biological_process(GO:0008150)
	FBgn0035743	CG15829	2.29257361200812	ACYL-COA-BINDING PROTEIN HOMOLOG (PTHR23310:SF78)	enzyme modulator(PC00095);transfer/carrier protein(PC00219)
	FBgn0035779	CG8562	2.51948746617222	SUBFAMILY NOT NAMED (PTHR11705:SF94)	metalloprotease(PC00121)	proteolysis(GO:0006508)
	FBgn0035781	CG8560	2.06182372066501	SUBFAMILY NOT NAMED (PTHR11705:SF94)	metalloprotease(PC00121)	proteolysis(GO:0006508)
	FBgn0035934	TrpA1	3.78557331550489	TRANSIENT RECEPTOR POTENTIAL CATION CHANNEL SUBFAMILY A MEMBER 1 (PTHR24171:SF13)		calcium ion transport(GO:0006816);cellular response to heat(GO:0034605);transmembrane transport(GO:0055085);thermotaxis(GO:0043052);detection of temperature stimulus involved in thermoception(GO:0050960);positive regulation of calcium-mediated signaling(GO:0050850);detection of chemical stimulus involved in sensory perception of pain(GO:0050968);detection of chemical stimulus involved in sensory …
	FBgn0036024	CG18180	2.61849208871149	AT07769P-RELATED (PTHR24260:SF91)	serine protease(PC00121)	proteolysis(GO:0006508)
	FBgn0036043	CG8177	2.40626846559852	ANION EXCHANGE PROTEIN (PTHR11453:SF56)	cation transporter(PC00227)	anion transport(GO:0006820)
	FBgn0036169	Fuca	2.4144774515651	ALPHA-L-FUCOSIDASE-RELATED (PTHR10030:SF33)		glycoside catabolic process(GO:0016139);fucose metabolic process(GO:0006004);defense response to bacterium(GO:0042742)
	FBgn0036422	CG3868	2.19808644224143
	FBgn0036767	CG16775	2.26686705580085	SUBFAMILY NOT NAMED (PTHR31649:SF7)		sensory perception of pain(GO:0019233)
	FBgn0036882	CG9279	2.10978363364132	DYNACTIN SUBUNIT 1 (PTHR18916:SF54)	non-motor microtubule binding protein(PC00085)	microtubule-based movement(GO:0007018);transport along microtubule(GO:0010970)
	FBgn0036927	CG7433	3.18673664482565	4-AMINOBUTYRATE AMINOTRANSFERASE, MITOCHONDRIAL (PTHR43206:SF1)	transaminase(PC00220)	cellular amino acid metabolic process(GO:0006520);gamma-aminobutyric acid metabolic process(GO:0009448);regulation of circadian sleep/wake cycle(GO:0042749);regulation of carbohydrate metabolic process(GO:0006109);regulation of glutamate metabolic process(GO:2000211)
	FBgn0036956	CG13813	1.93159841253697	SUBFAMILY NOT NAMED (PTHR11012:SF43)
	FBgn0036962	CG17122	2.86714706761092	SUBFAMILY NOT NAMED (PTHR31954:SF2)
	FBgn0036984	CG13248	2.91908221164068	CATIONIC AMINO ACID TRANSPORTER 4 (PTHR43243:SF18)	amino acid transporter(PC00227)	amino acid transmembrane transport(GO:0003333)
	FBgn0037012	Rcd2	2.02603925669393	RE54525P (PTHR24042:SF6)		centriole replication(GO:0007099)
	FBgn0037050	CG10566	1.95842720032634	RESISTANCE TO INHIBITORS OF CHOLINESTERASE PROTEIN 19 (PTHR10164:SF7)		biological_process(GO:0008150);regulation of neurotransmitter secretion(GO:0046928)
	FBgn0037238	CG1090	2.47277591963041	SODIUM/POTASSIUM/CALCIUM EXCHANGER CG1090-RELATED (PTHR10846:SF50)	transporter(PC00227)	transmembrane transport(GO:0055085);calcium ion transport(GO:0006816);sodium ion transport(GO:0006814)
	FBgn0037408	NPFR1	3.49781248480117	NEUROPEPTIDE F RECEPTOR (PTHR24235:SF10)	G-protein coupled receptor(PC00197)	tachykinin receptor signaling pathway(GO:0007217);G-protein coupled receptor signaling pathway(GO:0007186);negative regulation of adenylate cyclase activity(GO:0007194);neuropeptide signaling pathway(GO:0007218);larval feeding behavior(GO:0030536)
	FBgn0037468	CG1943	2.10709983769937	SUBFAMILY NOT NAMED (PTHR34930:SF7)		wing disc dorsal/ventral pattern formation(GO:0048190)
	FBgn0037630	Ir85a	5.81454495301041	IONOTROPIC RECEPTOR 85A-RELATED (PTHR18966:SF340)		detection of chemical stimulus(GO:0009593)
	FBgn0037714	CG9396	2.49257329202677	MITOCHONDRIAL PYRUVATE CARRIER 2 (PTHR14154:SF35)		mitochondrial pyruvate transport(GO:0006850)
	FBgn0037724	Fst	1.792187932106	FROST (PTHR33888:SF2)		response to cold(GO:0009409);cold acclimation(GO:0009631)
	FBgn0037781	Fancl	2.22614748785077	E3 UBIQUITIN-PROTEIN LIGASE FANCL (PTHR13206:SF1)	ubiquitin-protein ligase(PC00142)	protein monoubiquitination(GO:0006513);DNA repair(GO:0006281)
	FBgn0037844	CG4570	1.64756859003537	SUBFAMILY NOT NAMED (PTHR23022:SF100)	endodeoxyribonuclease(PC00171);hydrolase(PC00009)	transposition, DNA-mediated(GO:0006313);DNA integration(GO:0015074)
	FBgn0037976	Tk	6.10380764029865			neuropeptide signaling pathway(GO:0007218);adult walking behavior(GO:0007628);sensory perception of smell(GO:0007608);tachykinin receptor signaling pathway(GO:0007217);inter-male aggressive behavior(GO:0002121);lipid metabolic process(GO:0006629);response to pheromone(GO:0019236);positive regulation of sensory perception of pain(GO:1904058)
	FBgn0038074	CG6188	4.80215413905924	GLYCINE N-METHYLTRANSFERASE (PTHR16458:SF3)		cellular response to starvation(GO:0009267);sarcosine biosynthetic process(GO:1901054);triglyceride homeostasis(GO:0070328);S-adenosylmethionine cycle(GO:0033353);S-adenosylmethionine catabolic process(GO:0050843);determination of adult lifespan(GO:0008340)
	FBgn0038147	CCHa2	4.27724488354586	CCHAMIDE-1-RELATED (PTHR35980:SF2)		neuropeptide signaling pathway(GO:0007218)
	FBgn0038198	Npc2b	3.26619309514439	NIEMANN-PICK TYPE C-2B, ISOFORM A (PTHR11306:SF22)		sterol transport(GO:0015918);ecdysteroid biosynthetic process(GO:0045456);multicellular organism reproduction(GO:0032504)
	FBgn0038199	CCHa1	5.4118958013911	CCHAMIDE-1-RELATED (PTHR35980:SF2)		neuropeptide signaling pathway(GO:0007218)
	FBgn0038237	Pde6	3.01997947334444	SUBFAMILY NOT NAMED (PTHR11347:SF136)	phosphodiesterase(PC00121)	signal transduction(GO:0007165);cGMP metabolic process(GO:0046068);negative regulation of nucleobase-containing compound transport(GO:0032240)
	FBgn0038257	smp-30	1.93391502154628	REGUCALCIN (PTHR10907:SF67)	calcium-binding protein(PC00060);esterase(PC00121)	cold acclimation(GO:0009631);negative regulation of imaginal disc-derived wing size(GO:0044720);regulation of cell proliferation involved in imaginal disc-derived wing morphogenesis(GO:0090256)
	FBgn0038476	kuk	1.98692636200558			morphogenesis of embryonic epithelium(GO:0016331);cellularization(GO:0007349);nucleus organization(GO:0006997);adult locomotory behavior(GO:0008344);cell aging(GO:0007569)
	FBgn0038542	TyrR	1.87238646717926	IP13425P-RELATED (PTHR24249:SF311)	G-protein coupled receptor(PC00197)	G-protein coupled receptor signaling pathway(GO:0007186);octopamine or tyramine signaling pathway(GO:0007211);positive regulation of phospholipase C-activating G-protein coupled receptor signaling pathway(GO:1900738);tyramine signaling pathway(GO:0071928);cellular response to amine stimulus(GO:0071418)
	FBgn0038596	CG14312	2.67973464079595
	FBgn0038679	CG6040	2.15812159582912	ZC455.1, ISOFORM C (PTHR37970:SF2)
	FBgn0038790	MtnC	1.66026759925916			metal ion homeostasis(GO:0055065);response to metal ion(GO:0010038)
	FBgn0038926	CG13409	3.52562178495161	TRANSMEMBRANE PROTEIN 181 (PTHR31918:SF2)		pathogenesis(GO:0009405)
	FBgn0038973	Pebp1	1.85869372814326	PHOSPHATIDYLETHANOLAMINE-BINDING PROTEIN 1 (PTHR11362:SF45)		regulation of antimicrobial humoral response(GO:0002759);defense response to Gram-negative bacterium(GO:0050829);defense response to Gram-positive bacterium(GO:0050830)
	FBgn0039106	CG10301	3.87836747256904	SUBFAMILY NOT NAMED (PTHR10174:SF182)	dehydrogenase(PC00176);transfer/carrier protein(PC00092)
	FBgn0039107	CG10300	2.91321248874162	SUBFAMILY NOT NAMED (PTHR10174:SF182)	dehydrogenase(PC00176);transfer/carrier protein(PC00092)	transport(GO:0006810)
	FBgn0039128	CG13599	1.83139357009313	MAD2L1-BINDING PROTEIN (PTHR15681:SF2)		regulation of exit from mitosis(GO:0007096)
	FBgn0039129	RpS19b	2.35463180413811	40S RIBOSOMAL PROTEIN S19A-RELATED (PTHR11710:SF6)	ribosomal protein(PC00171)	translation(GO:0006412);cytoplasmic translation(GO:0002181)
	FBgn0039250	CG11120	3.35132302804519	NUCLEOLAR AND SPINDLE-ASSOCIATED PROTEIN 1 (PTHR15874:SF2)		mitotic cytokinesis(GO:0000281);establishment of mitotic spindle localization(GO:0040001)
	FBgn0039342	CG5107	1.79940425044194
	FBgn0039471	CG6295	2.32742497155972	SUBFAMILY NOT NAMED (PTHR11610:SF138)	esterase(PC00121);lipase(PC00097);storage protein(PC00143)	lipid catabolic process(GO:0016042)
	FBgn0039472	CG17192	1.95992708374419	SUBFAMILY NOT NAMED (PTHR11610:SF138)	esterase(PC00121);lipase(PC00097);storage protein(PC00143)	lipid catabolic process(GO:0016042)
	FBgn0039523	CG12885	1.89803599425838
	FBgn0039595	AR-2	2.50885663074852	ALLATOSTATIN A RECEPTOR 1, ISOFORM B-RELATED (PTHR10489:SF849)	G-protein coupled receptor(PC00197);immunoglobulin receptor superfamily(PC00021);immunoglobulin superfamily cell adhesion molecule(PC00090);protein phosphatase(PC00124)	G-protein coupled receptor signaling pathway(GO:0007186);neuropeptide signaling pathway(GO:0007218)
	FBgn0039629	CG11842	4.36578568260474	GH03360P-RELATED (PTHR24260:SF96)	serine protease(PC00121)	proteolysis(GO:0006508);response to endoplasmic reticulum stress(GO:0034976)
	FBgn0039640	CG14516	3.14653410809301	FI20034P1-RELATED (PTHR11533:SF217)	metalloprotease(PC00121)	proteolysis(GO:0006508)
	FBgn0039680	CAP-D2	2.17526089016499	CONDENSIN COMPLEX SUBUNIT 1 (PTHR14222:SF4)	nucleic acid binding(PC00171)	mitotic chromosome condensation(GO:0007076);mitotic sister chromatid segregation(GO:0000070);chromosome condensation(GO:0030261);ventral cord development(GO:0007419)
	FBgn0039734	Tace	2.42807720692255	DISINTEGRIN AND METALLOPROTEINASE DOMAIN-CONTAINING PROTEIN 17 (PTHR11905:SF165)		membrane protein ectodomain proteolysis(GO:0006509)
	FBgn0039776	PH4alphaEFB	1.3771839530533	FI16820P1-RELATED (PTHR10869:SF110)	hydroxylase(PC00176);oxygenase(PC00122)	oxidation-reduction process(GO:0055114)
	FBgn0039777	Jon99Fii	1.82541003560272	AT07769P-RELATED (PTHR24260:SF91)	serine protease(PC00121)	proteolysis(GO:0006508)
	FBgn0039840	CG11340	2.58484418873925	GLUTAMATE-GATED CHLORIDE CHANNEL (PTHR18945:SF581)	GABA receptor(PC00227);acetylcholine receptor(PC00133)	ion transport(GO:0006811)
	FBgn0040060	yip7	1.59485195361803	AT07769P-RELATED (PTHR24260:SF91)	serine protease(PC00121)	proteolysis(GO:0006508);sensory perception of pain(GO:0019233)
	FBgn0040232	cmet	3.047931442009	CENTROMERE-ASSOCIATED PROTEIN E (PTHR24115:SF707)	microtubule binding motor protein(PC00085)	mitotic metaphase plate congression(GO:0007080);microtubule-based movement(GO:0007018);mitotic cell cycle(GO:0000278);attachment of mitotic spindle microtubules to kinetochore(GO:0051315);neurogenesis(GO:0022008);regulation of cell cycle(GO:0051726)
	FBgn0040281	Aplip1	2.08097692706104	JNK-INTERACTING PROTEIN 1 (PTHR11232:SF79)	kinase activator(PC00095);signaling molecule(PC00140)	JNK cascade(GO:0007254);regulation of JNK cascade(GO:0046328);retrograde synaptic vesicle transport(GO:0048491);anterograde synaptic vesicle transport(GO:0048490);axonal transport of mitochondrion(GO:0019896);neuron projection morphogenesis(GO:0048812);regulation of terminal button organization(GO:2000331)
	FBgn0040507	ACXD	3.31518454712417	ACXA, ISOFORM A-RELATED (PTHR11920:SF415)	adenylate cyclase(PC00144);guanylate cyclase(PC00079)	cyclic nucleotide biosynthetic process(GO:0009190);intracellular signal transduction(GO:0035556)
	FBgn0040805	CG12355	1.63804626919857	SUBFAMILY NOT NAMED (PTHR11266:SF60)	transmembrane receptor regulatory/adaptor protein(PC00226)	biological_process(GO:0008150)
	FBgn0040827	CG13315	1.81279355227785
	FBgn0041087	wun2	1.83148184372789	FI04477P-RELATED (PTHR10165:SF135)	phosphatase(PC00121);pyrophosphatase(PC00181)	dephosphorylation(GO:0016311);germ cell migration(GO:0008354);ectopic germ cell programmed cell death(GO:0035234);germ cell repulsion(GO:0035233);pole cell migration(GO:0007280);pole cell development(GO:0007277);germ cell development(GO:0007281)
	FBgn0041707	7B2	5.00809480726151	NEUROENDOCRINE PROTEIN 7B2 (PTHR12738:SF1)	neuropeptide(PC00207)	positive regulation of proteolysis(GO:0045862);positive regulation of peptidase activity(GO:0010952);neuropeptide signaling pathway(GO:0007218)
	FBgn0050160	CG30160	1.84323086196962	FI23944P1-RELATED (PTHR19282:SF351)	cell adhesion molecule(PC00069);membrane-bound signaling molecule(PC00207);receptor(PC00152)	biological_process(GO:0008150)
	FBgn0042086	Tsp42Eb	1.88528707162518	FI23944P1-RELATED (PTHR19282:SF351)	cell adhesion molecule(PC00069);membrane-bound signaling molecule(PC00207);receptor(PC00152)
	FBgn0043005	prt	4.54608234437409	PORTABELLA (PTHR23506:SF22)	amino acid transporter(PC00227)	transmembrane transport(GO:0055085);male mating behavior(GO:0060179);olfactory learning(GO:0008355)
	FBgn0043575	PGRP-SC2	2.48959498718534	PEPTIDOGLYCAN RECOGNITION PROTEIN 1 (PTHR11022:SF49)		immune response(GO:0006955);peptidoglycan catabolic process(GO:0009253);negative regulation of innate immune response(GO:0045824)
	FBgn0050025	CG30025	1.7288005615712	AT26814P-RELATED (PTHR24276:SF68)	serine protease(PC00121)	proteolysis(GO:0006508)
	FBgn0050031	CG30031	2.01134396201727	AT26814P-RELATED (PTHR24276:SF68)	serine protease(PC00121)	proteolysis(GO:0006508)
	FBgn0010358	deltaTry	1.68285067943039	AT26814P-RELATED (PTHR24276:SF68)	serine protease(PC00121)	proteolysis(GO:0006508)
	FBgn0010359	gammaTry	1.89363839586017	AT26814P-RELATED (PTHR24276:SF68)	serine protease(PC00121)	proteolysis(GO:0006508)
	FBgn0050106	CCHa1r	2.86896843333271	CCHAMIDE-1 RECEPTOR (PTHR24243:SF165)	G-protein coupled receptor(PC00197)	G-protein coupled receptor signaling pathway(GO:0007186);neuropeptide signaling pathway(GO:0007218)
	FBgn0050339	CG30339	1.81769837060327	SUBFAMILY NOT NAMED (PTHR10174:SF182)	dehydrogenase(PC00176);transfer/carrier protein(PC00092)	transport(GO:0006810)
	FBgn0050340	CG30340	4.45924263031927	NEUROPEPTIDE Y RECEPTOR 11-RELATED (PTHR24235:SF13)		G-protein coupled receptor signaling pathway(GO:0007186)
	FBgn0050456	CG30456	1.93197620624745	SUBFAMILY NOT NAMED (PTHR22826:SF156)	guanyl-nucleotide exchange factor(PC00095);signaling molecule(PC00022)	positive regulation of Rho protein signal transduction(GO:0035025);imaginal disc-derived leg morphogenesis(GO:0007480)
	FBgn0051030	CG31030	4.43355767892993	SUBFAMILY NOT NAMED (PTHR12471:SF11)	ATP synthase(PC00227);hydrolase(PC00068)	ATP hydrolysis coupled proton transport(GO:0015991)
	FBgn0051041	CG31041	1.8941725685357			biological_process(GO:0008150)
	FBgn0051345	CG31345	3.66030948276287	SUBFAMILY NOT NAMED (PTHR10891:SF730)	calmodulin(PC00060);enzyme modulator(PC00131);signaling molecule(PC00061)	phagocytosis(GO:0006909)
	FBgn0051363	Jupiter	1.75033188530186	MICROTUBULE-ASSOCIATED PROTEIN JUPITER (PTHR34930:SF5)		positive regulation of microtubule polymerization(GO:0031116)
	FBgn0051516	CG31516	2.88282289560724	SUBFAMILY NOT NAMED (PTHR36299:SF3)		biological_process(GO:0008150)
	FBgn0052138	CG32138	1.89574457164371	FORMIN-LIKE PROTEIN CG32138 (PTHR23213:SF316)	non-motor actin binding protein(PC00085)	actin cytoskeleton organization(GO:0030036);neuron projection morphogenesis(GO:0048812);ommatidial rotation(GO:0016318);axon extension(GO:0048675);mushroom body development(GO:0016319)
	FBgn0052284	CG32284	2.3815305225685			chitin metabolic process(GO:0006030)
	FBgn0052301	CG32301	2.36564843822974	ADENYLATE CYCLASE TYPE 3 (PTHR11920:SF373)	adenylate cyclase(PC00144);guanylate cyclase(PC00079)	intracellular signal transduction(GO:0035556);cyclic nucleotide biosynthetic process(GO:0009190);chaeta development(GO:0022416);notum development(GO:0007477)
	FBgn0052305	CG32305	2.34743876215882	ADENYLATE CYCLASE TYPE 3 (PTHR11920:SF373)	adenylate cyclase(PC00144);guanylate cyclase(PC00079)	intracellular signal transduction(GO:0035556);cyclic nucleotide biosynthetic process(GO:0009190)
	FBgn0052483	CG32483	2.11789618388695	RETINOID-INDUCIBLE SERINE CARBOXYPEPTIDASE (PTHR11802:SF174)	serine protease(PC00121)	proteolysis(GO:0006508)
	FBgn0052506	CG32506	2.57389086764294	SUBFAMILY NOT NAMED (PTHR22957:SF422)	G-protein modulator(PC00095);hydrolase(PC00022)	regulation of GTPase activity(GO:0043087)
	FBgn0053126	NLaz	1.80827668066252	NEURAL LAZARILLO, ISOFORM B (PTHR10612:SF31)	apolipoprotein(PC00219)	carbohydrate homeostasis(GO:0033500);triglyceride homeostasis(GO:0070328);response to oxidative stress(GO:0006979);determination of adult lifespan(GO:0008340);multicellular organism reproduction(GO:0032504)
	FBgn0053200	ventrally-expressed-protein-D	2.86094216642134			multicellular organism development(GO:0007275)
	FBgn0053532	lectin-37Da	1.83610304991997	AT17652P-RELATED (PTHR10690:SF9)		calcium-dependent cell-cell adhesion via plasma membrane cell adhesion molecules(GO:0016339)
	FBgn0063368	Gpb5	2.8510642739265	GLYCOPROTEIN HORMONE BETA 5 ORTHOLOG, ISOFORM A (PTHR11515:SF18)	peptide hormone(PC00207)	hormone-mediated signaling pathway(GO:0009755)
	FBgn0069969	CG40498	2.59629965418579			biological_process(GO:0008150)
	FBgn0083962	CG34126	1.88108787053804	C44H4.4 (PTHR22774:SF19)		biological_process(GO:0008150)
	FBgn0085241	CG34212	2.22529520913267			biological_process(GO:0008150)
	FBgn0085358	Diedel3	1.80988308943632			biological_process(GO:0008150)
	FBgn0085443	spri	2.5613128261311	PROTEIN SPRINT (PTHR23101:SF86)	guanyl-nucleotide exchange factor(PC00095);membrane trafficking regulatory protein(PC00022)	signal transduction(GO:0007165);endocytosis(GO:0006897);border follicle cell migration(GO:0007298);regulation of Rab protein signal transduction(GO:0032483);axon extension(GO:0048675)
	FBgn0086356	tum	2.36421609188292	RAC GTPASE-ACTIVATING PROTEIN 1 (PTHR23176:SF84)	G-protein modulator(PC00095)	dendrite morphogenesis(GO:0048813);Rho protein signal transduction(GO:0007266);cell proliferation(GO:0008283);mitotic cytokinesis(GO:0000281);negative regulation of Wnt signaling pathway(GO:0030178);neuron development(GO:0048666);regulation of cytokinesis(GO:0032465);maintenance of protein location in cell(GO:0032507);regulation of Wnt signaling pathway(GO:0030111);cell fate determination(GO:0001…
	FBgn0087021	Spc25	1.50594319485916			mitotic metaphase plate congression(GO:0007080);chromosome segregation(GO:0007059)
	FBgn0250815	Jon65Aiv	1.65001164074184	AT07769P-RELATED (PTHR24260:SF91)	serine protease(PC00121)	proteolysis(GO:0006508)
	FBgn0250836	CG8628	1.85823648638877	ACYL-COA-BINDING PROTEIN HOMOLOG (PTHR23310:SF78)	enzyme modulator(PC00095);transfer/carrier protein(PC00219)
	FBgn0259212	cno	2.06846610098883	AFADIN (PTHR10398:SF2)		JNK cascade(GO:0007254);dorsal closure(GO:0007391);Notch signaling pathway(GO:0007219);Ras protein signal transduction(GO:0007265);dorsal closure, elongation of leading edge cells(GO:0007394);regulation of JNK cascade(GO:0046328);establishment or maintenance of cell polarity(GO:0007163);ommatidial rotation(GO:0016318);compound eye development(GO:0048749);epidermis morphogenesis(GO:0048730);embryo…
	FBgn0260000	CG17570	2.65278820961683
	FBgn0260399	gwl	2.73798783914603	SERINE/THREONINE-PROTEIN KINASE GREATWALL (PTHR24356:SF283)	annexin(PC00060);calmodulin(PC00050);non-receptor serine/threonine protein kinase(PC00131);transfer/carrier protein(PC00061)	protein phosphorylation(GO:0006468);regulation of mitotic cell cycle(GO:0007346);chromosome condensation(GO:0030261);regulation of mitotic nuclear division(GO:0007088);regulation of mitotic centrosome separation(GO:0046602);regulation of meiotic nuclear division(GO:0040020);female meiosis I(GO:0007144);negative regulation of protein phosphatase type 2A activity(GO:0034048);female meiotic division…
	FBgn0260400	elav	1.8060380063444	PROTEIN ELAV (PTHR24012:SF540)		central nervous system development(GO:0007417);nervous system development(GO:0007399);negative regulation of mRNA 3'-end processing(GO:0031441)
	FBgn0260440	spdo	2.21539233836762			peripheral nervous system development(GO:0007422);Notch signaling pathway(GO:0007219);asymmetric cell division(GO:0008356);sensory organ precursor cell division(GO:0045035);sensory organ development(GO:0007423);heart morphogenesis(GO:0003007);negative regulation of Notch signaling pathway(GO:0045746)
	FBgn0260486	CG42533	3.28526190267914	ZIZIMIN ORTHOLOG, ISOFORM K (PTHR23317:SF104)	guanyl-nucleotide exchange factor(PC00095)	regulation of Rho protein signal transduction(GO:0035023)
	FBgn0260632	dl	1.86820836812925	DORSAL-RELATED IMMUNITY FACTOR DIF-RELATED (PTHR24169:SF25)	transcription factor(PC00218)	maternal determination of anterior/posterior axis, embryo(GO:0008358);immune response(GO:0006955);defense response(GO:0006952);positive regulation of transcription from RNA polymerase II promoter(GO:0045944);germ cell migration(GO:0008354);anterior/posterior pattern specification(GO:0009952);gastrulation(GO:0007369);dorsal/ventral axis specification(GO:0009950);mesodermal cell fate specification(…
	FBgn0260745	mfas	3.18902144389279	FI19380P1 (PTHR10900:SF91)	cell adhesion molecule(PC00069);signaling molecule(PC00207)	axonogenesis(GO:0007409);multicellular organism reproduction(GO:0032504);negative regulation of hemocyte proliferation(GO:0035207)
	FBgn0260986	mei-38	2.03424658239193			reciprocal meiotic recombination(GO:0007131);female meiosis chromosome segregation(GO:0016321);meiotic spindle organization(GO:0000212);distributive segregation(GO:0032837);mitotic spindle organization(GO:0007052);female meiotic division(GO:0007143);homologous chromosome segregation(GO:0045143);microtubule bundle formation(GO:0001578)
	FBgn0260991	Incenp	1.60992620914231			protein localization(GO:0008104);histone phosphorylation(GO:0016572);metaphase plate congression(GO:0051310);mitotic cytokinesis(GO:0000281);asymmetric cell division(GO:0008356);meiotic chromosome condensation(GO:0010032);male meiosis sister chromatid cohesion(GO:0007065);meiotic spindle midzone assembly(GO:0051257);spindle assembly involved in female meiosis(GO:0007056);neurogenesis(GO:0022008)
	FBgn0261089	Sytalpha	2.96410413126685	MIP05618P (PTHR10024:SF278)	membrane trafficking regulatory protein(PC00150)	neurotransmitter secretion(GO:0007269);vesicle-mediated transport(GO:0016192);regulation of insulin secretion(GO:0050796);regulation of calcium ion-dependent exocytosis(GO:0017158)
	FBgn0261090	Sytbeta	3.88634039558456	SUBFAMILY NOT NAMED (PTHR10024:SF328)	membrane trafficking regulatory protein(PC00150)	synaptic vesicle exocytosis(GO:0016079)
	FBgn0261113	Xrp1	1.92629654512949			cellular process(GO:0009987);olfactory behavior(GO:0042048);chromosome organization(GO:0051276);negative regulation of cell proliferation(GO:0008285);imaginal disc-derived wing morphogenesis(GO:0007476)
	FBgn0261244	inaE	2.17198648825292	SN1-SPECIFIC DIACYLGLYCEROL LIPASE ALPHA (PTHR21493:SF163)		lipid metabolic process(GO:0006629);phototransduction(GO:0007602);response to oxidative stress(GO:0006979)
	FBgn0261385	scra	1.45035887619036	ACTIN-BINDING PROTEIN ANILLIN (PTHR21538:SF28)		male germline ring canal formation(GO:0030726);mitotic cytokinesis(GO:0000281);cellularization(GO:0007349);septin ring organization(GO:0031106);plasma membrane organization(GO:0007009);regulation of cytokinesis(GO:0032465);positive regulation of NFAT protein import into nucleus(GO:0051533);sensory organ precursor cell division(GO:0045035);asymmetric cell division(GO:0008356);sensory organ develop…
	FBgn0261451	trol	2.47025922087485	TERRIBLY REDUCED OPTIC LOBES, ISOFORM AT (PTHR10574:SF338)	extracellular matrix linker protein(PC00102);receptor(PC00101)	maintenance of epithelial cell apical/basal polarity(GO:0045199);response to anesthetic(GO:0072347);positive regulation of semaphorin-plexin signaling pathway(GO:2001262);motor neuron axon guidance(GO:0008045);defasciculation of motor neuron axon(GO:0007415)
	FBgn0261565	Lmpt	2.74297462757351			defense response to fungus(GO:0050832)
	FBgn0261631	CG42714	2.1806701240176			biological_process(GO:0008150)
	FBgn0262081	Csk	1.92892113952165	NON-SPECIFIC PROTEIN-TYROSINE KINASE (PTHR24418:SF337)	non-receptor tyrosine protein kinase(PC00220)	protein phosphorylation(GO:0006468);negative regulation of growth(GO:0045926);negative regulation of cell proliferation(GO:0008285);establishment or maintenance of epithelial cell apical/basal polarity(GO:0045197);adherens junction maintenance(GO:0034334);epithelial structure maintenance(GO:0010669);positive regulation of programmed cell death(GO:0043068);germarium-derived egg chamber formation(G…
	FBgn0262127	kibra	2.42762912904528	PROTEIN KIBRA (PTHR14791:SF32)		regulation of hippo signaling(GO:0035330);compound eye morphogenesis(GO:0001745);negative regulation of glial cell proliferation(GO:0060253);border follicle cell migration(GO:0007298)
	FBgn0262728	Pal2	5.7925652113841	PEPTIDYL-ALPHA-HYDROXYGLYCINE ALPHA-AMIDATING LYASE 1-RELATED (PTHR10680:SF19)	oxygenase(PC00176)	cellular metabolic process(GO:0044237)
	FBgn0262735	Imp	1.95210595258312	IGF-II MRNA-BINDING PROTEIN, ISOFORM L (PTHR10288:SF208)	enzyme modulator(PC00095);mRNA splicing factor(PC00171);ribonucleoprotein(PC00031)	nervous system development(GO:0007399);synaptic growth at neuromuscular junction(GO:0051124);mRNA splicing, via spliceosome(GO:0000398);spermatogenesis(GO:0007283);neuron remodeling(GO:0016322);positive regulation of axon regeneration(GO:0048680);response to starvation(GO:0042594);carbohydrate metabolic process(GO:0005975)
	FBgn0262854	CG43218	2.77377561948947	SUBFAMILY NOT NAMED (PTHR23301:SF37)		chitin metabolic process(GO:0006030)
	FBgn0263110	CG43367	2.59940778473383	NEUROBEACHIN-LIKE PROTEIN 2 (PTHR13743:SF94)	enzyme modulator(PC00095)
	FBgn0263236	SP1029	4.15920213984889	FI20034P1-RELATED (PTHR11533:SF217)	metalloprotease(PC00121)	proteolysis(GO:0006508);lateral inhibition(GO:0046331)
	FBgn0263763	CG43680	3.09233933663955			biological_process(GO:0008150)
	FBgn0263855	BubR1	2.36043507687754	MITOTIC CHECKPOINT SERINE/THREONINE-PROTEIN KINASE BUB1 BETA (PTHR14030:SF13)		mitotic spindle assembly checkpoint(GO:0007094);protein phosphorylation(GO:0006468);regulation of exit from mitosis(GO:0007096);male meiosis(GO:0007140);male meiosis sister chromatid cohesion(GO:0007065);female meiosis sister chromatid cohesion(GO:0007066);synaptonemal complex organization(GO:0070193);meiotic sister chromatid cohesion, centromeric(GO:0051754);regulation of mitotic sister chromati…
	FBgn0264449	CG43867	2.19304782287195	MAX-1, ISOFORM B (PTHR22903:SF27)		biological_process(GO:0008150)

## Sheet: EB enriched genes
	Table. EB enriched genes
	(FDR 0.05%)
	ID	Name	Log2FC	PANTHER Family/Subfamily	PANTHER Protein Class	Associated GOterm
	FBgn0042179	CG18869	-1.48130016769712	UGT-57 (PTHR11926:SF556)		metabolic process(GO:0008152)
	FBgn0032264	Lip4	-2.18813378016737	LIPASE-RELATED (PTHR11005:SF57)	lipase(PC00121)
	FBgn0013323	Ptth	-2.77747713008383	PROTHORACICOTROPIC HORMONE, ISOFORM F (PTHR39940:SF3)		positive regulation of ecdysteroid biosynthetic process(GO:0045998);inflammatory response(GO:0006954);regulation of endocrine process(GO:0044060);metamorphosis(GO:0007552);torso signaling pathway(GO:0008293);negative phototaxis(GO:0046957)
	FBgn0039094	CG10184	-2.48417763037651	L-THREONINE ALDOLASE (PTHR10289:SF9)	aldolase(PC00144)	cellular amino acid metabolic process(GO:0006520)
	FBgn0027073	CG4302	-2.61252890387781	UDP-GLUCURONOSYLTRANSFERASE (PTHR11926:SF473)		UDP-glucose metabolic process(GO:0006011)
	FBgn0015568	alpha-Est1	-1.70862253660847	ALPHA-ESTERASE-1-RELATED (PTHR43142:SF1)	esterase(PC00121)	sensory perception of pain(GO:0019233)
	FBgn0030778	CG4678	-2.8866883199276	CARBOXYPEPTIDASE M (PTHR11532:SF64)	metalloprotease(PC00121)	proteolysis(GO:0006508)
	FBgn0260482	CG32599	-2.26323776068269			biological_process(GO:0008150)
	FBgn0023507	CG3835	-1.49503970832733	D-2-HYDROXYGLUTARATE DEHYDROGENASE, MITOCHONDRIAL (PTHR43716:SF1)	dehydrogenase(PC00176)	oxidation-reduction process(GO:0055114)
	FBgn0039083	CG10177	-2.59930647849103	SERINE/THREONINE-PROTEIN KINASE GRP (PTHR24347:SF268)	non-receptor serine/threonine protein kinase(PC00220)	protein phosphorylation(GO:0006468);intracellular signal transduction(GO:0035556);negative regulation of cell size(GO:0045792);Golgi organization(GO:0007030);regulation of glucose metabolic process(GO:0010906)
	FBgn0031805	CG9505	-1.52436596476341	FI17316P1-RELATED (PTHR11733:SF164)		proteolysis(GO:0006508)
	FBgn0050154	CG30154	-2.61238416526946			biological_process(GO:0008150)
	FBgn0039118	CG10208	-1.62213387479958	SUBFAMILY NOT NAMED (PTHR31527:SF1)		biological_process(GO:0008150)
	FBgn0030029	CG15343	-1.71770470147807	PYRIDOXINE-5'-PHOSPHATE OXIDASE (PTHR10851:SF4)	oxidase(PC00176)	oxidation-reduction process(GO:0055114);pyridoxine biosynthetic process(GO:0008615)
	FBgn0036953	CG17145	-6.34241997307956	SUBFAMILY NOT NAMED (PTHR23301:SF37)		chitin metabolic process(GO:0006030)
	FBgn0038738	CG4572	-1.38407803884892	SERINE CARBOXYPEPTIDASE CPVL-RELATED (PTHR11802:SF157)	serine protease(PC00121)	proteolysis(GO:0006508);dsRNA transport(GO:0033227)
	FBgn0034512	CG18067	-1.97537523669695			multicellular organism reproduction(GO:0032504)
	FBgn0037140	CG7442	-2.22937593170288	SUBFAMILY NOT NAMED (PTHR24064:SF375)	carbohydrate transporter(PC00227);cation transporter(PC00067);transfer/carrier protein(PC00068)	transmembrane transport(GO:0055085);regulation of synaptic transmission, cholinergic(GO:0032222);memory(GO:0007613);acetylcholine transport(GO:0015870)
	FBgn0000566	Eip55E	-1.59568119905986	CYSTATHIONINE GAMMA-LYASE (PTHR11808:SF64)	lyase(PC00144)	sulfur amino acid metabolic process(GO:0000096);glutathione biosynthetic process(GO:0006750)
	FBgn0033520	Prx2540-1	-1.70191697976019	LD11278P-RELATED (PTHR43503:SF3)	peroxidase(PC00176)	hydrogen peroxide catabolic process(GO:0042744);oxidation-reduction process(GO:0055114);cell redox homeostasis(GO:0045454)
	FBgn0040398	CG14629	-1.54556118631211	SUBFAMILY NOT NAMED (PTHR20997:SF4)
	FBgn0000451	ect	-2.16649458444465			tube development(GO:0035295)
	FBgn0261801	CG42747	-2.45845904845489
	FBgn0002868	MtnA	-1.37829992128711			metal ion homeostasis(GO:0055065);response to metal ion(GO:0010038)
	FBgn0067905	IM14	-2.03055411362286			defense response(GO:0006952);response to bacterium(GO:0009617)
	FBgn0028394	CG17834	-1.43219844414419
	FBgn0030799	CG4872	-1.59781794107973	KETIMINE REDUCTASE MU-CRYSTALLIN (PTHR13812:SF21)	lyase(PC00144)	negative regulation of transcription from RNA polymerase II promoter(GO:0000122)
	FBgn0035189	CG9119	-1.9830786291818	ESTER HYDROLASE C11ORF54 (PTHR13204:SF2)		biological_process(GO:0008150)
	FBgn0053127	CG33127	-1.68120612603152	GRAM-POSITIVE SPECIFIC SERINE PROTEASE, ISOFORM B (PTHR24273:SF34)	serine protease(PC00121)	proteolysis(GO:0006508)
	FBgn0030367	Cyp311a1	-1.70429022070792	CYTOCHROME P450 311A1-RELATED (PTHR24291:SF90)	oxygenase(PC00176)	oxidation-reduction process(GO:0055114)
	FBgn0038804	CG10877	-2.32567409757347	SUBFAMILY NOT NAMED (PTHR24023:SF798)
	FBgn0025814	Mgstl	-1.5739785222354	PROSTAGLANDIN E SYNTHASE (PTHR10689:SF8)
	FBgn0039774	CDase	-2.21051227222236	NEUTRAL CERAMIDASE-RELATED (PTHR12670:SF9)		ceramide catabolic process(GO:0046514);sphingolipid metabolic process(GO:0006665);synaptic vesicle fusion to presynaptic active zone membrane(GO:0031629);chemical synaptic transmission(GO:0007268);synaptic vesicle exocytosis(GO:0016079);hatching behavior(GO:0035187);photoreceptor cell maintenance(GO:0045494)
	FBgn0051119	HdacX	-1.7163609240554	HISTONE DEACETYLASE 11 (PTHR43497:SF2)	deacetylase(PC00121);nucleic acid binding(PC00087);reductase(PC00171)
	FBgn0040609	CG3348	-1.38773958333665	LP19665P-RELATED (PTHR20987:SF2)		chitin metabolic process(GO:0006030)
	FBgn0029838	CG4666	-2.11421955579986	PROTEIN THEM6 (PTHR12475:SF15)		biological_process(GO:0008150)
	FBgn0037186	CG11241	-2.05448523128072	ALANINE--GLYOXYLATE AMINOTRANSFERASE 2, MITOCHONDRIAL (PTHR11986:SF106)	transaminase(PC00220)
	FBgn0033065	Cyp6w1	-1.67349934395317	CYTOCHROME P450 6G1-RELATED (PTHR24292:SF79)	oxygenase(PC00176)	sensory perception of smell(GO:0007608);oxidation-reduction process(GO:0055114)
	FBgn0035300	CG1139	-3.41084365827146	SUBFAMILY NOT NAMED (PTHR22950:SF396)	amino acid transporter(PC00227)	growth(GO:0040007);amino acid transmembrane transport(GO:0003333)
	FBgn0040064	yip2	-1.3599200414736	3-KETOACYL-COA THIOLASE, MITOCHONDRIAL (PTHR18919:SF129)	acetyltransferase(PC00220)	fatty acid beta-oxidation(GO:0006635)
	FBgn0002578	Kaz-m1	-1.84990766884009	OVOINHIBITOR-RELATED (PTHR10913:SF54)		regulation of proteolysis(GO:0030162)
	FBgn0012037	Ance	-2.17572236889435	ANCE-5-RELATED (PTHR10514:SF33)		metamorphosis(GO:0007552);sperm individualization(GO:0007291);spermatid nucleus differentiation(GO:0007289);proteolysis(GO:0006508);response to symbiotic bacterium(GO:0009609)
	FBgn0085227	CG34198	-1.86032496803449
	FBgn0050049	CG30049	-3.32438236288696	ENDOPLASMIC RETICULUM METALLOPEPTIDASE 1 (PTHR12147:SF35)
	FBgn0034417	CG15117	-1.4869844173073	BETA-GLUCURONIDASE (PTHR10066:SF80)	galactosidase(PC00121)	carbohydrate metabolic process(GO:0005975);multicellular organism reproduction(GO:0032504)
	FBgn0035186	CG13912	-1.79055260066229
	FBgn0037807	CG6293	-1.7939713307306	C51E3.6 (PTHR11119:SF68)	transporter(PC00227)	transmembrane transport(GO:0055085)
	FBgn0053514	CG33514	-2.10169461019298	SUBFAMILY NOT NAMED (PTHR10174:SF182)	dehydrogenase(PC00176);transfer/carrier protein(PC00092)	transport(GO:0006810);neurogenesis(GO:0022008)
	FBgn0050090	CG30090	-4.86462549643829	GH05918P (PTHR24260:SF97)	serine protease(PC00121)	proteolysis(GO:0006508)
	FBgn0034264	CG10933	-1.90844216968372
	FBgn0015038	Cyp9b1	-1.85937741176184	CYTOCHROME P450 9B1-RELATED (PTHR24292:SF73)	oxygenase(PC00176)	oxidation-reduction process(GO:0055114)
	FBgn0037537	CG2767	-1.5431502089584	SUBFAMILY NOT NAMED (PTHR11732:SF343)	reductase(PC00176)	oxidation-reduction process(GO:0055114);wing disc development(GO:0035220);chaeta development(GO:0022416)
	FBgn0085265	CG34236	-1.55965359660648			biological_process(GO:0008150)
	FBgn0005592	btl	-2.76499205651346	FIBROBLAST GROWTH FACTOR RECEPTOR HOMOLOG 1-RELATED (PTHR24416:SF458)		epithelial cell migration, open tracheal system(GO:0007427);open tracheal system development(GO:0007424);glial cell migration(GO:0008347);border follicle cell migration(GO:0007298);terminal branching, open tracheal system(GO:0007430);primary branching, open tracheal system(GO:0007428);secondary branching, open tracheal system(GO:0007429);fibroblast growth factor receptor signaling pathway(GO:0008…
	FBgn0051248	CG31248	-3.41807483417249	SUBFAMILY NOT NAMED (PTHR20905:SF23)
	FBgn0039537	CG5590	-1.64470230998908	HYDROXYSTEROID DEHYDROGENASE-LIKE PROTEIN 2 (PTHR42808:SF2)	dehydrogenase(PC00176);reductase(PC00092)
	FBgn0034390	CG15093	-1.52781067448702	3-HYDROXYISOBUTYRATE DEHYDROGENASE, MITOCHONDRIAL (PTHR22981:SF81)	dehydrogenase(PC00176)	cellular amino acid metabolic process(GO:0006520);oxidation-reduction process(GO:0055114)
	FBgn0036271	Pbgs	-1.48907249496303	DELTA-AMINOLEVULINIC ACID DEHYDRATASE (PTHR11458:SF3)	dehydratase(PC00144)	tetrapyrrole biosynthetic process(GO:0033014)
	FBgn0031630	CG15629	-6.10418319715614	RETINOL DEHYDROGENASE 10 (PTHR24322:SF688)	dehydrogenase(PC00176);reductase(PC00092)
	FBgn0038070	CG6753	-2.38154828822623	LIPASE (PTHR11005:SF69)	lipase(PC00121)	lipid metabolic process(GO:0006629)
	FBgn0035431	CG14968	-1.66716297554885	SUBFAMILY NOT NAMED (PTHR11232:SF73)	signaling molecule(PC00207)
	FBgn0030332	CG9360	-2.01008414927978	SUBFAMILY NOT NAMED (PTHR43115:SF2)	dehydrogenase(PC00176);reductase(PC00092)
	FBgn0262580	CG43120	-2.05966724803703			biological_process(GO:0008150)
	FBgn0085817	CR41607	-1.64016174346764
	FBgn0042701	CR12628	-1.65215186846972
	FBgn0023525	CG3191	-1.71090257394795
	FBgn0013995	Calx	-1.3405962256581
