# Supplementary material for: Spen limits intestinal stem cell self-renewal
Source: PLoS Genet. 2018 Nov 19;14(11):e1007773. doi: 10.1371/journal.pgen.1007773 (PMC6277126; doi:10.1371/journal.pgen.1007773)
Supplement: S2 Table — Raw data of analysis of differential gene expression using DEseq2 comparing wild-type ISCs vs EBs, spen knocked-down ISC versus wild-type ISC, and spen knocked-down EB versus wild-type EB. (XLSX) [file pgen.1007773.s002.xlsx]

## Sheet: DEG_ISC-vs-EB
Differentially expressed genes between WT-ISC and WT-EB
ID	Name	ISC-WT_FPKM.mean	EB-WT_FPKM.mean	baseMean	log2FC[ISC/EB]	lfcSE	stat	pvalue	padj
FBgn0000078	Amy-d	86.5524	17.6508	1847.11308960952	1.36405419764208	0.427163509033052	3.19328352913343	0.00140664758333218	0.0344959633818345
FBgn0000079	Amy-p	136.4	28.0062	2872.30730540695	1.35607413090476	0.417603450018502	3.24727712581081	0.00116514879195908	0.0300774322828323
FBgn0000116	Argk	10.3755	1.48723	420.338043821581	1.7184616934061	0.451723151672026	3.80423648211369	0.000142242244120836	0.0060984036993222
FBgn0000140	asp	0.488297	0.0279379	28.6829865090833	2.25061117120506	0.666673460005522	3.37588235653841	0.000735793739293671	0.0219108864222523
FBgn0000241	bw	30.4814	0.902843	926.968135567927	3.86913474237975	0.442717484920748	8.73951193292574	2.34119656250283e-18	1.50160745678066E-15
FBgn0000395	cv-2	5.10466	0.536672	219.62960911109	1.88252449769201	0.530695891189077	3.54727543391003	0.000389237426228827	0.0130865389511934
FBgn0000404	CycA	6.63014	0.959961	215.481773583907	1.56012263597796	0.483006538182801	3.23002384573832	0.00123779893823855	0.0312750531728274
FBgn0000405	CycB	5.80426	0.222836	175.862889010099	3.22350030131839	0.498380347401458	6.46795227405261	9.93398599852186e-11	2.67192178244114E-08
FBgn0000451	ect	0.39417	1.11468	68.8167529672716	-2.16649458444465	0.60781784279332	-3.56438135229495	0.000364715378692455	0.0124469607511051
FBgn0000463	Dl	0.633588	0.00837276	30.053656225482	3.36361592758537	0.693243436971489	4.85199822775056	1.22223715604669e-06	0.000113233482301304
FBgn0000547	ed	0.650293	0.00767198	30.7770868291288	3.1584302938003	0.713687791025186	4.42550697030046	9.62160497616175e-06	0.000667654397175766
FBgn0000566	Eip55E	51.7987	95.3885	2459.7915405909	-1.59568119905986	0.429987499177475	-3.71099439428414	0.000206446676165635	0.00819691612318603
FBgn0000591	E(spl)m8-HLH	2.38885	0	14.3971357740941	3.0896554969622	0.750420580041829	4.11723182857003	3.83450309001264e-05	0.00217497188874322
FBgn0000635	Fas2	2.17386	0.0775361	71.7705149538925	2.58743028546696	0.678680776881505	3.81244080222227	0.000137601192192342	0.00597561844010284
FBgn0001086	fzy	5.41377	0.561708	120.920867123739	2.08408615439467	0.47408804258488	4.395989704848	1.10269160431988e-05	0.000735539407745531
FBgn0001142	Gs1	8.75246	1.31705	271.773580447961	1.68849085376232	0.482928676352451	3.49635657694931	0.000471657966846131	0.0154222906963257
FBgn0001257	ImpL2	1.86601	0.131454	47.2080870913998	2.18233108103878	0.615734629937339	3.54427211810528	0.000393698677973395	0.0131833717949485
FBgn0002466	sti	1.24434	0.0432844	69.1830290480084	3.02232245967684	0.603923441351171	5.00447946334875	5.60131828559684e-07	0.0000583797398316331
FBgn0002522	lab	0.46618	0.00707286	12.3805498687562	2.42657930385199	0.752299988991963	3.22554744032825	0.00125731996288997	0.0316723077056694
FBgn0002569	Mal-A2	16.8697	2.03401	435.805740260382	2.08419555007566	0.489065115645553	4.26159111210494	2.02976568551764e-05	0.00121756735869396
FBgn0002578	Kaz-m1	21.9385	51.6223	1501.11862628133	-1.84990766884009	0.447240337799698	-4.13627196048805	3.52993807048486e-05	0.00202983611253122
FBgn0002633	E(spl)m7-HLH	5.706	0.510042	54.7589032280149	1.86478166713231	0.609290925198524	3.0605767951077	0.00220911100451881	0.0497826150153456
FBgn0002868	MtnA	327.901	511.979	3403.71008047445	-1.37829992128711	0.41650465072143	-3.30920655723711	0.000935607841293301	0.0260586492439964
FBgn0002873	mud	0.286506	0.0173112	23.9170617117482	2.15534510644777	0.682158339192391	3.15959650804752	0.00157987767154758	0.0382936628644295
FBgn0003124	polo	6.47392	0.315178	179.577975927443	2.77837367169234	0.537845260686703	5.16574910067072	2.39477853964403e-07	0.0000266235512847359
FBgn0003301	rut	1.07927	0.0917894	98.7732828623942	1.9680238748594	0.589842241006779	3.33652583358604	0.000848325442104264	0.0241086351524259
FBgn0003308	ry	0.709474	0.0300724	32.7827810522659	2.74950942740016	0.634212365294293	4.33531349727675	1.45552535957797e-05	0.000919406852133419
FBgn0003356	Jon99Cii	962.533	105.826	9385.82312954789	2.09382090012351	0.400901875133899	5.22277651962636	1.76260064509615e-07	0.0000206993861673404
FBgn0003357	Jon99Ciii	963.514	105.379	9104.9982008824	2.09607316725808	0.406936491224793	5.15086066857593	2.59293773072759e-07	0.0000284472563142192
FBgn0003401	shu	5.95356	1.03909	125.32000575119	1.52565904273657	0.476800444019069	3.1997852809792	0.0013753000458058	0.0339267804199076
FBgn0003429	slo	0.41908	0.00226614	40.1627073131087	4.08973060690565	0.679123337024214	6.02207343488748	1.72196729931701e-09	3.58944083542631E-07
FBgn0003448	sna	3.87348	0.0131658	52.2806936706767	3.88187047036358	0.713919013780433	5.43741011996278	5.40606053411442e-08	6.93472811283785E-06
FBgn0003545	sub	1.31407	0.0791196	30.3155417721088	2.18987982534869	0.66752731130839	3.2805846116714	0.00103592187677197	0.0276513013949682
FBgn0003701	thr	0.559192	0.0256263	21.683929535724	2.29262401460183	0.699721841893033	3.2764791340504	0.00105110079094447	0.0277640939139779
FBgn0003862	trx	0.751437	0.0434677	94.5984377349514	2.2908879403928	0.620535188341959	3.69179376678694	0.000222677999192327	0.00867611755731599
FBgn0003863	alphaTry	761.694	120.894	8191.30988998265	1.61482275442026	0.492898477617463	3.27617720027433	0.00105222519510878	0.0277640939139779
FBgn0004106	cdc2	23.0063	1.80325	282.588332234826	2.58804951414864	0.461215177858662	5.61137108749213	2.00729794130968e-08	3.15789627068681E-06
FBgn0004170	sc	4.66498	0.0149819	63.3220744301305	4.58187041726193	0.661168365531066	6.92996013743287	4.20959222033963e-12	1.40398319732767E-09
FBgn0004370	Ptp10D	0.50711	0.022635	38.3110044036394	2.37070982591102	0.67954881770754	3.48865271211657	0.000485461428425713	0.0158116304305219
FBgn0004378	Klp61F	1.66523	0.0509185	55.7412718833114	2.87504578941806	0.654949031487385	4.38972446892371	1.13494371828149e-05	0.000745130765592997
FBgn0004379	Klp67A	1.78653	0.145311	59.9170444013738	2.26544698631655	0.546340053925265	4.14658777082166	3.37466850128163e-05	0.0019676913261319
FBgn0004425	LysB	75.9456	8.59265	414.904496117984	1.81403062634699	0.549251754933911	3.30273068779773	0.000957482960572986	0.0263481614694969
FBgn0004426	LysC	268.291	25.9883	1482.99005649349	1.99344779087908	0.575433569471139	3.46425355877514	0.000531705076454046	0.0171172082141847
FBgn0004427	LysD	221.233	25.5089	1241.03355146886	1.81406883120328	0.565977534789122	3.2051958243876	0.00134970620115613	0.0336941625905383
FBgn0004584	Rrp1	10.6956	1.99415	342.023911833039	1.32896901397908	0.430960902909734	3.08373452210219	0.00204419920655428	0.0468520170282224
FBgn0004595	pros	0.112019	0.000981054	20.619592744094	2.85969287179875	0.74291196406031	3.84930248823749	0.000118454654124153	0.00528168398977105
FBgn0004648	svr	11.5794	0.61052	923.122423167834	2.82157006649994	0.486432172003215	5.80054163539433	6.61010584130498e-09	1.22477916677335E-06
FBgn0004842	NepYr	0.714901	0	14.9725024278016	3.19568497452427	0.745444328862912	4.28695323150277	1.81140410826159e-05	0.00109445561265834
FBgn0004919	gol	0.580655	0	20.8103194813245	3.33800182528457	0.745154521181408	4.47961024243982	7.4779460400016e-06	0.000546939597206433
FBgn0005564	Shal	2.34592	0.27384	133.914836680525	1.97254790133869	0.50665104616319	3.89330667779444	9.88870114611697e-05	0.00463213427844513
FBgn0005586	Rab3	0.650544	0.00574352	22.7866343534443	3.28501865122911	0.713505702596281	4.60405381383174	4.14345321571691e-06	0.000322879559931286
FBgn0005592	btl	0.115231	0.588229	33.9477842890607	-2.76499205651346	0.580974347805023	-4.75923260116367	1.94330386605089e-06	0.000170560711948761
FBgn0010014	CanB	2.93902	0	40.4278781198369	4.17814346574495	0.713494171006679	5.85589011869565	4.74461855797248e-09	9.20014640380803E-07
FBgn0010109	dpn	0.923608	0.0317914	17.1421347902031	2.25236411703301	0.725049776222915	3.1064958446943	0.00189318969273538	0.0445915696554453
FBgn0010226	GstS1	30.3106	3.31514	758.338995208765	2.01536420294153	0.423104929657032	4.76327279990612	1.90478053000621e-06	0.000168958085736083
FBgn0010314	Cks30A	4.35433	0.230396	54.5469461139635	2.80864750461801	0.577317475179602	4.86499651468933	1.14458824267684e-06	0.000108449735993631
FBgn0010357	betaTry	153.287	15.11	1359.73513438664	1.96885856718255	0.559945195814512	3.51616297791178	0.000437832131387918	0.0144294241561757
FBgn0010358	deltaTry	59.1634	8.51841	562.822059481771	1.68285067943039	0.467727999060244	3.59792589456171	0.000320764976813861	0.0113327897316694
FBgn0010359	gammaTry	35.2461	4.20469	325.137777892525	1.89363839586017	0.48873218278731	3.87459320779834	0.000106802959323486	0.00491212656145931
FBgn0010470	Fkbp13	24.6953	3.87073	411.811037837246	1.56420579414951	0.427189286896766	3.66162224130756	0.000250623226172749	0.00941304711634405
FBgn0010768	sqz	1.5164	0.0673597	41.70950138355	2.27514695362113	0.693246336889876	3.28187374754574	0.00103119764827232	0.0276513013949682
FBgn0011692	pav	2.82726	0.115203	83.2563844348447	2.77803250413027	0.594958081960934	4.66929114564524	3.02240790353654e-06	0.00024559059243269
FBgn0011822	pcl	0.74969	0.20912	185.798265479134	2.22492824284394	0.504282162716066	4.412070081679	1.0238695886494e-05	0.000694067043102336
FBgn0011823	Pen	10.8551	0.41497	277.613695729718	3.29144516543249	0.468030376455056	7.03254602908997	2.02798371083975e-12	7.04555340874243E-10
FBgn0012037	Ance	9.2495	26.8819	924.202285652292	-2.17572236889435	0.453813644348433	-4.79430796316881	1.63237347269168e-06	0.000147942717557644
FBgn0013323	Ptth	2.4769	12.0829	184.849446604298	-2.77747713008383	0.494840341365235	-5.61287530119501	1.98992004281717e-08	3.15789627068681E-06
FBgn0013342	n-syb	0.299695	0	11.0794552393795	2.7496808785592	0.761481655170553	3.6109614196068	0.000305064044121848	0.0108711535376329
FBgn0013733	shot	2.16204	0.132185	580.098319060558	2.25274994458847	0.610832690753931	3.68799833192944	0.000226025131869347	0.00876556999779822
FBgn0013765	cnn	2.21768	0.162968	129.515693927142	2.24653964425056	0.574809483149255	3.90832042634763	9.29399893342625e-05	0.00442819217753761
FBgn0013972	Gycalpha99B	1.54794	0.0185314	43.5572871561539	3.71874560845762	0.681279315190952	5.45847426384186	4.80243457484092e-08	6.29766962382937E-06
FBgn0013995	Calx	1.77183	2.44216	341.605456337163	-1.3405962256581	0.435870844958415	-3.07567308335568	0.00210027987652715	0.0479784482478996
FBgn0015010	Ag5r	8.04417	0.875182	184.357623502545	1.99476632913015	0.572718047768039	3.48298143720812	0.000495862745866275	0.0160875625487665
FBgn0015038	Cyp9b1	2.36479	5.52026	163.339984314167	-1.85937741176184	0.452114981005831	-4.11262066040199	3.91192892053923e-05	0.00220113831869367
FBgn0015279	Pi3K92E	2.73446	0.237795	113.305195090688	1.86234086212306	0.603956677986829	3.08356696763551	0.00204535070739661	0.0468520170282224
FBgn0015371	chn	0.985113	0.0213838	57.6633725461198	3.54268665976832	0.606233021165705	5.84377052400777	5.10323160171707e-09	9.67062388525385E-07
FBgn0015513	mbc	1.7559	0.114002	119.652884769478	2.24280426031024	0.593881724489095	3.77651671675818	0.000159036890312658	0.00659894412279383
FBgn0015550	tap	16.4277	0.0207314	376.171160114254	6.15935540007368	0.624939605070807	9.85592103636288	6.46214650889808e-23	6.73517219889902E-20
FBgn0015568	alpha-Est1	7.96815	17.0823	652.769090218354	-1.70862253660847	0.468828534221026	-3.64445082133793	0.000267963365482994	0.00988618823627082
FBgn0015591	Ast	6.0304	0.091244	101.530814257571	4.14019037288176	0.613294649250971	6.75073617214541	1.47096866072053e-11	4.7172833434953E-09
FBgn0015773	NetA	1.89894	0.207727	72.7205651258117	1.95836398882564	0.532990272060269	3.67429593274864	0.000238506175028098	0.00903938403356493
FBgn0015926	dah	1.64447	0.102026	44.7347266649985	2.56538963088017	0.593440310967767	4.32291097093926	1.53983882953388e-05	0.000951050085974334
FBgn0016080	xmas-1	1.07519	0.0304035	28.2357027339883	2.70291002349144	0.692696540093102	3.90201172814889	9.53965342574655e-05	0.00451941081044743
FBgn0016715	Reg-2	7.53281	0.445233	83.0206646566285	2.73481487773845	0.597352216005283	4.57822839601597	4.68930526775967e-06	0.000362031734468334
FBgn0017577	Mcm5	5.54274	1.01726	165.282232132357	1.38542018724963	0.446125907585989	3.10544660978379	0.00189991916639605	0.0446240169279162
FBgn0019948	Phm	0	0	1682.88050437571	1.22641609927196	0.397634994417965	3.08427607350585	0.00204048151694292	0.0468520170282224
FBgn0020372	TM4SF	1.19423	0.116653	34.1009993357738	2.02637124364429	0.598321865759264	3.38675779644598	0.000707237951513967	0.0212120505026024
FBgn0020907	Scp2	2.1228	0.0513296	33.5482176906851	3.04492429861446	0.703886525582437	4.32587382759588	1.51928371762252e-05	0.000945357286383323
FBgn0023091	dimm	0.650595	0	23.8521653593528	3.49935995248133	0.739222227567358	4.73384027425295	2.20311123882687e-06	0.000189376716591118
FBgn0023179	amon	6.1931	0.0163244	245.794127893369	5.80312281807954	0.586165824406732	9.90013845306143	4.15699148072345e-23	4.95157070946745E-20
FBgn0023197	Jon74E	25.6641	2.78357	408.186754941033	1.82051897337404	0.587758251903372	3.09739415393752	0.00195230101541213	0.0455974394019786
FBgn0023507	CG3835	15.463	27.784	1157.00692592357	-1.49503970832733	0.450175751932416	-3.32101340845158	0.000896912282787918	0.0252650493712353
FBgn0023525	CG3191	1.35284	3.10956	78.4160760269834	-1.71090257394795	0.53451039202345	-3.20087803619895	0.00137009512100145	0.0338986739433533
FBgn0023534	CG17778	75.5297	3.70955	979.620309731484	3.18832004469789	0.513797327507468	6.20540410391984	5.45565307751975e-10	1.22943879352323E-07
FBgn0024179	wit	0.873131	0.0413781	32.4363881313276	2.27743253121491	0.681344691839948	3.34255562344631	0.000830107164956954	0.0238670122117624
FBgn0024227	ial	19.5364	3.43931	300.64270947602	1.56851770503958	0.457308082444681	3.42989281242218	0.000603819727469409	0.0188563628750559
FBgn0024289	Sodh-1	10.2893	0.314672	177.140244265361	3.59410350523057	0.574791693267406	6.25288003867953	4.02951656037379e-10	9.59945973725619E-08
FBgn0025454	Cyp6g1	8.30368	1.48237	216.805874479459	1.50513820016215	0.443699373423025	3.39224774772702	0.000693217291479682	0.0209421948418753
FBgn0025625	Sik2	0.57153	0.029142	29.3922122938078	2.45521143999389	0.640805705464367	3.83144441295929	0.000127393158577245	0.00562012781067234
FBgn0025814	Mgstl	24.5666	42.6286	643.092903551133	-1.5739785222354	0.415008517012439	-3.79264149460389	0.00014905326941577	0.00624525708738035
FBgn0026059	Mhcl	1.06425	0.0996051	115.037452199228	1.88425189366136	0.574534941071618	3.27961235942738	0.00103949807852866	0.0276513013949682
FBgn0026592	Fie	2.86118	0.122522	52.1749108021178	2.92348687966839	0.611783926666666	4.77862649252187	1.76496712814157e-06	0.000158239741015531
FBgn0027073	CG4302	7.54582	31.4646	818.291035566199	-2.61252890387781	0.436143566673951	-5.99006635315308	2.09755442131739e-09	4.26570945486449E-07
FBgn0027109	npf	1589.57	19.2321	11075.1335826303	5.01550461540809	0.484100505112511	10.360461438152	3.75147819718103e-25	5.29707900181785E-22
FBgn0027550	CG6495	4.75981	0.665227	147.615018007444	1.67543268333599	0.48405061063353	3.46127583878712	0.000537621642437871	0.017241112517873
FBgn0027571	CG3523	4.98279	0.37782	440.147109271599	2.20872314777097	0.578021892489446	3.82117559294919	0.000132817040924916	0.0058285709854313
FBgn0027660	blot	1.36467	0.124236	64.7892573289714	2.05632401651168	0.55401496781694	3.71167592206848	0.000205891493678641	0.00819691612318603
FBgn0027949	msb1l	4.31004	0.241158	54.4204070132258	2.40037761833541	0.619784617867005	3.87292222029699	0.000107538154632945	0.00491212656145931
FBgn0028394	CG17834	4.87468	8.45279	427.268261039979	-1.43219844414419	0.468240023179875	-3.05868437819124	0.00222311230636793	0.0499631008369158
FBgn0028496	CG30116	0.212466	0	14.3819670329166	3.08302260481817	0.750696874385242	4.10688083301653	4.0103799697802e-05	0.00222923654586849
FBgn0028583	lcs	112.434	6.53909	799.259136395956	2.64980812072556	0.599202540158499	4.42222444521787	9.7689897403986e-06	0.000667654397175766
FBgn0029105	alpha-catenin-related	0.263182	0	8.27173115265871	2.3957146214519	0.769803011029953	3.11211386176129	0.00185752840381044	0.0441255607719984
FBgn0029826	CG6041	17.4592	2.27854	256.9925191216	1.88241676689818	0.552993017741457	3.40405160012033	0.000663942098344628	0.0204278568855997
FBgn0029838	CG4666	0.32312	1.11526	20.5175852284849	-2.11421955579986	0.643830324675293	-3.28381481078285	0.00102412193634727	0.0276460229654011
FBgn0029843	Nep1	2.49216	0.0238535	98.953892779093	4.56033843640927	0.599310609981972	7.60930702786398	2.75569417768762e-14	1.2764987807533E-11
FBgn0029909	CG12796	1.44714	0.0535032	20.971679724408	2.57291747268551	0.707712574944618	3.63554013843381	0.000277398795816009	0.0101892121564488
FBgn0030011	Gbeta5	3.94886	0.0989953	75.559521253693	3.53170002563517	0.632490790583253	5.58379675754394	2.35323696519589e-08	3.63357218811172E-06
FBgn0030029	CG15343	4.18962	8.44417	142.554646054683	-1.71770470147807	0.452761625941174	-3.79383897190361	0.000148335892515455	0.00624525708738035
FBgn0030230	Rph	1.14722	0.0381127	54.9681278829202	3.14233828505889	0.637851437264366	4.92644227398127	8.37403365118621e-07	0.0000802559684868858
FBgn0030241	feo	5.80774	1.00133	174.824761806085	1.53205841573612	0.444763748511548	3.44465667641152	0.000571785149402906	0.0179907342480054
FBgn0030261	CG15203	5.59283	0.0734392	41.4190791084162	3.57898590846752	0.692293301860372	5.16975377177543	2.34402631369236e-07	0.000026411474869685
FBgn0030300	Sk1	4.09692	0.625429	146.09952978265	1.61449875723202	0.483404169943965	3.33985277251366	0.000838228149457108	0.0239520302224729
FBgn0030332	CG9360	45.5881	131.425	2357.5851981279	-2.01008414927978	0.526441146367105	-3.81825046000124	0.000134401439521661	0.00586722095671002
FBgn0030367	Cyp311a1	2.37001	5.09591	191.52503469314	-1.70429022070792	0.50839577114505	-3.35229031679271	0.000801459266474104	0.0233656201533604
FBgn0030574	CG9413	0.583963	0.0307644	22.8433759519868	2.4499668148948	0.674374341221296	3.63294785275771	0.000280201662254808	0.0102470239468447
FBgn0030778	CG4678	0.373203	2.10644	74.2866802756896	-2.8866883199276	0.585075174846855	-4.93387592574442	8.06136599912195e-07	0.0000781577554659056
FBgn0030799	CG4872	1.88492	3.82309	85.2820486090685	-1.59781794107973	0.494365613578121	-3.23205720057072	0.00122902451379119	0.0311477398054437
FBgn0030816	CG16700	0.401539	0	8.7687752723902	2.42098748507559	0.769705747266223	3.14534157198937	0.00165893018143632	0.0398621321406802
FBgn0030864	CG8173	9.21727	1.22185	189.562492789383	1.92226730917179	0.477392391214382	4.02659812880964	5.6589628843074e-05	0.00289475046192363
FBgn0030887	CG6867	0.381163	0	12.1115914562169	2.92313720137153	0.755200438233318	3.87067731079418	0.000108533381422871	0.00491821377339074
FBgn0030954	CCKLR-17D3	1.26713	0.00907106	35.3710694516366	3.80614016147384	0.697438330921728	5.45731427815802	4.83390328526121e-08	6.29766962382937E-06
FBgn0030998	CG14195	0.571908	0.0207998	15.0962302840127	2.40914787965121	0.738817423129633	3.26081627778357	0.00111091995424231	0.0287666167033305
FBgn0031148	Cbs	10.6875	0.89083	294.444665714962	2.51074061656947	0.50363465933023	4.98524192101559	6.18843321251985e-07	0.000062925800153647
FBgn0031176	CG1678	252.004	14.7505	1192.22799730428	2.69793629989306	0.601738172735901	4.48357179606282	7.34038896382676e-06	0.000541629762658297
FBgn0031277	CG13947	7.75726	0.0457121	46.8420131451576	3.87917462826081	0.708057072716121	5.47861857149483	4.28659291927189e-08	5.76477609046598E-06
FBgn0031294	IA-2	3.06371	0.0211606	361.512641021002	5.02856790194509	0.593497467004402	8.4727706207848	2.39624146591583e-17	1.42713295305758E-14
FBgn0031306	CG4577	10.0561	0.039793	236.860726273938	2.59201940371659	0.770335191585514	3.36479422468246	0.000766007643746858	0.0226231207081376
FBgn0031630	CG15629	0.264708	23.7347	444.505926895283	-6.10418319715614	0.549960290749271	-11.0993162594335	1.26407204151514e-28	5.2699163410766E-25
FBgn0031636	CG12194	2.46033	0.0472312	60.5760436535396	3.7659294786362	0.611852936003907	6.15495858078575	7.50971194804106e-10	1.64778890059912E-07
FBgn0031677	CG14036	3.78421	0.248378	19.1833001168637	2.17069356114852	0.682735765203387	3.17940508141078	0.00147577693955649	0.0359796143918773
FBgn0031745	CG8965	16.9809	0.387115	328.067107833824	3.63124147421941	0.556881783949021	6.52066844145835	6.99947538130748e-11	1.94538752431139E-08
FBgn0031747	CG9021	63.6398	5.73747	756.401766646549	2.10029477347222	0.488011532061129	4.30378102870147	1.67907623678897e-05	0.00102190785856543
FBgn0031805	CG9505	8.12314	13.9436	594.641109862607	-1.52436596476341	0.419933335047445	-3.63001895191576	0.000283400410773176	0.010318745087453
FBgn0031878	sip2	10.0304	0.560813	245.192184620784	2.93862578388694	0.458955239917612	6.40285920782702	1.52493805176085e-10	3.97341671111936E-08
FBgn0031886	Nuf2	9.41824	1.46032	145.492453521348	1.65462184497938	0.461308784778944	3.58679890688026	0.00033476228461793	0.0116301997047679
FBgn0032048	Dh31	2.58054	0.0446654	45.6615703378209	3.51138126104108	0.673633113753575	5.21260191838729	1.8621020296511e-07	0.0000215641760044874
FBgn0032105	borr	10.6136	1.12936	167.641170018688	2.18708284992788	0.485873279946913	4.50134415740426	6.75250662726996e-06	0.000507228831154747
FBgn0032264	Lip4	1.2578	3.86052	146.667676214047	-2.18813378016737	0.468492429437163	-4.67058514221061	3.00342962548282e-06	0.00024559059243269
FBgn0032336	Ast-C	104.067	0.0549684	1293.17264093743	3.13940594709268	0.765984462699794	4.09852431735692	4.15792560518583e-05	0.00226548657713463
FBgn0032343	CG6201	2.49396	0.188612	59.6846329587622	2.2547557095588	0.563914971003565	3.9983966120746	6.37730261957202e-05	0.00324231397817021
FBgn0032381	Mal-B1	1.97708	0.023753	32.0540681950935	3.35393169187494	0.690803019236079	4.85512019849576	1.20313742411689e-06	0.000112716402722321
FBgn0032505	CG16826	195.958	10.885	2718.43677444823	2.66820774478329	0.589361779490473	4.52728330481502	5.97468167850661e-06	0.000452880871230801
FBgn0032602	CG13278	2.1615	0	31.9428048023601	4.02910296179454	0.715645326665271	5.63002762914578	1.80180756095652e-08	2.94577871436381E-06
FBgn0032770	CG13086	50.4629	7.47201	425.113400901267	1.83256489911163	0.566546459489589	3.23462421910221	0.00121802923950372	0.0309765319406731
FBgn0032848	nesd	8.98257	1.64061	244.659864217539	1.49573345639065	0.445236875660716	3.35941054785958	0.000781089337994979	0.0229321228880357
FBgn0032857	CG10947	4.11485	0.537306	131.208496248549	1.85254021495159	0.511266992473208	3.62343011034233	0.000290721784989303	0.0105392967097427
FBgn0032886	CG9328	2.09065	0.0920045	35.578413847344	2.46895624609376	0.675622170919708	3.65434462094816	0.000257839753028858	0.0096406630527113
FBgn0032946	nrv3	0.248166	0.00867202	13.350698877538	2.39109292346301	0.731412040570569	3.26914624156001	0.00107872532484408	0.0281075367454687
FBgn0033051	dream	4.10341	0.332187	94.154779974664	2.19739309095093	0.529502127961956	4.14992305962708	3.32587049760255e-05	0.00195289494429648
FBgn0033054	CG14591	1.48684	0	28.7191168497132	3.87390255942582	0.722172123652129	5.36423718466857	8.12920269378412e-08	0.0000102698927364806
FBgn0033065	Cyp6w1	1.33703	2.61009	76.5954554599944	-1.67349934395317	0.491496902738788	-3.40490313291469	0.000661875272729949	0.0204278568855997
FBgn0033140	CG12836	2.06055	0.0541986	20.9098629873278	2.66860154439987	0.727543471082442	3.66796164142537	0.000244491851978979	0.00922431249683589
FBgn0033222	CG12824	23.0798	2.02955	204.063513572582	2.42980311803136	0.576782639598997	4.2126842092901	2.52353760334673e-05	0.00150294689547893
FBgn0033354	FANCI	0.616604	0.0145005	24.7554949563043	2.83543392698829	0.698995375142806	4.05644161294916	4.98260107511502e-05	0.00261288853863579
FBgn0033458	CG18446	13.6727	0.351645	246.520772238518	3.21652825739132	0.6201132709855	5.18700116235141	2.13707397589604e-07	0.0000244094833027688
FBgn0033494	KCNQ	4.01502	0.630421	189.832389767362	1.60582131822145	0.450160873529884	3.56721655000709	0.000360793313128944	0.0124117477557481
FBgn0033520	Prx2540-1	4.30757	8.40685	131.287499483978	-1.70191697976019	0.492470569989394	-3.45587550500093	0.000548508596215684	0.0175228531618635
FBgn0033538	CG11883	3.55873	0.408662	121.931774167049	1.75335044882668	0.535485482238692	3.27431929899665	0.00105916856535099	0.0277715330122533
FBgn0033541	CG12934	2.5703	0.177848	27.1118597665433	2.32553475606733	0.661130908641794	3.5175102625966	0.000435615505649939	0.0144133416115444
FBgn0033744	Dh44-R2	0.463072	0.00677061	13.9723766062915	2.72069978941579	0.739693743128452	3.67814357589249	0.00023493770623134	0.00896671228677555
FBgn0033793	CG3955	2.36462	0.0645028	28.5421517747491	2.8660113140097	0.699294680633518	4.09843145297954	4.1595938273256e-05	0.00226548657713463
FBgn0033815	CG4676	1.85459	0.127279	23.2439482080471	2.2101736324851	0.673074253640182	3.28369956291128	0.00102454078871539	0.0276460229654011
FBgn0033826	CG4734	10.3488	0.71327	109.022408112463	2.274520393504	0.623288937547529	3.6492231074301	0.00026303458727137	0.00979099280655663
FBgn0033942	Cpr51A	91.8894	8.87713	792.551394502504	2.21212028415434	0.539928491288	4.09706159213291	4.18427599998481e-05	0.00226548657713463
FBgn0033983	CG10253	0.829156	0.017965	22.175699773568	3.04762777773331	0.699854019116887	4.35466210736201	1.33272326593724e-05	0.000854788199337288
FBgn0034224	CG6520	2.15367	0	18.738397283609	3.46792667999174	0.735156142640156	4.71726546082771	2.39035713178577e-06	0.000203375487396222
FBgn0034225	veil	5.5179	0.596749	134.742204110932	2.14107622730745	0.48148231294274	4.44684294677731	8.71414992530042e-06	0.000615750695569109
FBgn0034249	RhoGAP54D	0.829351	0.0431547	30.9028866271394	2.24659451180231	0.670628860823843	3.34998184993477	0.000808168557456391	0.0234791269410153
FBgn0034264	CG10933	0.554891	1.5509	34.4326475091461	-1.90844216968372	0.576703074346769	-3.30922836131126	0.000935534976857563	0.0260586492439964
FBgn0034295	CG10911	36.8045	3.88921	472.857975012841	2.00988326099972	0.485331857856859	4.14125557278481	3.45409828460795e-05	0.00200001885396258
FBgn0034389	Mctp	17.5829	2.6213	907.505419433955	1.53576157668277	0.454604497340462	3.37823665552654	0.000729522688764262	0.0218020078097362
FBgn0034390	CG15093	3.14998	5.86034	144.197087140597	-1.52781067448702	0.493077293240438	-3.09852166269197	0.00194488751040611	0.0455518878139498
FBgn0034417	CG15117	56.023	86.2107	4285.58407598565	-1.4869844173073	0.436966737976521	-3.40296935229701	0.000666577571833729	0.0204335433601089
FBgn0034512	CG18067	1.77455	4.95472	66.9165004232909	-1.97537523669695	0.532517608520503	-3.7095021931484	0.000207667158592442	0.00820629748030227
FBgn0034724	babos	88.927	15.106	1263.74849173225	1.58507737456462	0.42227255044555	3.75368319084954	0.000174255076818021	0.00705310111897407
FBgn0034935	CG13565	2865.8	5.28285	44700.1246153289	7.16484315483322	0.52860412683	13.5542701828687	7.47519236705764e-42	6.23281539565266E-38
FBgn0035043	CG4781	51.9496	6.55457	987.082745996412	2.01807858494412	0.455536716717287	4.43011180193533	9.41842467430187e-06	0.000659922898607807
FBgn0035186	CG13912	1.41714	3.23069	45.9718535569218	-1.79055260066229	0.536877194841147	-3.33512508608618	0.000852610375582841	0.0241086351524259
FBgn0035189	CG9119	11.2818	29.1416	594.178640901033	-1.9830786291818	0.444595235216985	-4.46041358993413	8.18016360606296e-06	0.000593097427368287
FBgn0035209	msd1	41.5854	4.82359	289.616945037672	2.04774542464759	0.526609736753983	3.88854455534732	0.000100847158854135	0.0046975620699764
FBgn0035246	CG13928	3.1443	0.0763976	82.8621261542171	3.64824606822084	0.577372884921266	6.31870003510529	2.63772705255912e-10	6.46863769536411E-08
FBgn0035287	CG13937	1.11345	0.0433554	21.469241297788	2.47814969469561	0.686007764969315	3.61242222208149	0.000303350108913905	0.0108711535376329
FBgn0035300	CG1139	0.577111	5.89159	137.436004183842	-3.41084365827146	0.594116881531666	-5.7410313766512	9.41016515590359e-09	0.0000016572481418904
FBgn0035431	CG14968	3.92494	8.09817	190.230283831428	-1.66716297554885	0.488616167130424	-3.41200944156201	0.00064485879645129	0.0200628083761599
FBgn0035495	CG14989	21.2299	0.0672045	670.266836321374	5.99025767198025	0.570409008426663	10.5016884086437	8.48487210560075e-26	1.76867159041248E-22
FBgn0035521	VhaM9.7-a	6.56364	0.0303436	56.5098875460326	4.02885835567723	0.702050270012434	5.73870351991444	9.54040666955374e-09	0.0000016572481418904
FBgn0035533	Cip4	9.21906	1.02204	368.608366175343	1.81790493790233	0.509659163132256	3.56690327459214	0.000361224735888042	0.0124117477557481
FBgn0035640	mad2	18.4167	1.76704	174.253245380572	2.30317016978131	0.46623290332524	4.93995630371596	7.81400796898804e-07	0.0000766508217004968
FBgn0035710	SP1173	1.91066	0.181159	75.5318817770778	1.99560652089531	0.551882581854772	3.61599837811235	0.000299192247759116	0.0107994154191148
FBgn0035743	CG15829	8.26733	0.653162	42.8914312557513	2.29257361200812	0.658421773821175	3.4819225353121	0.000497827684375684	0.016088710202808
FBgn0035779	CG8562	60.4295	3.57188	937.905439947915	2.51948746617222	0.614059689145767	4.10300091458069	4.07825636932091e-05	0.00225195374883429
FBgn0035781	CG8560	52.6701	4.38617	881.271703431599	2.06182372066501	0.617375291645574	3.33966024971513	0.000838809405728242	0.0239520302224729
FBgn0035934	TrpA1	0.679156	0.00483373	32.3943251942215	3.78557331550489	0.688796486223892	5.49592425515713	3.88669319961762e-08	5.38463056002051E-06
FBgn0036024	CG18180	1005.3	69.079	10150.7687928062	2.61849208871149	0.489725997021989	5.34685130998655	8.94974788411817e-08	0.0000109739702732025
FBgn0036043	CG8177	1.36146	0.0619625	73.9284440489994	2.40626846559852	0.674678448525699	3.56654117358673	0.000361723999118109	0.0124117477557481
FBgn0036169	Fuca	0.910531	0.0260435	14.6936552408903	2.4144774515651	0.732553772511432	3.29597299497549	0.000980814428008491	0.0268520278850605
FBgn0036271	Pbgs	7.8767	14.4266	492.607166072395	-1.48907249496303	0.444648446242521	-3.34887596604995	0.000811401110862695	0.0234911891054623
FBgn0036422	CG3868	50.5021	4.38228	644.65681830423	2.19808644224143	0.541666257677391	4.0580088035511	4.94929026107397e-05	0.00261184697448321
FBgn0036767	CG16775	22.1059	1.71598	170.715990325021	2.26686705580085	0.578634664970542	3.91761363954276	8.94298901523062e-05	0.00428543921890764
FBgn0036882	CG9279	0.683297	0.0635026	42.2300099900585	2.10978363364132	0.56569737254502	3.72952701574271	0.000191839538127823	0.00772733366623087
FBgn0036927	CG7433	3.56294	0.140532	85.4070197716048	3.18673664482565	0.527257957048624	6.04398018507623	1.50357985600325e-09	3.21457662547567E-07
FBgn0036953	CG17145	0.126608	13.5926	243.793608655761	-6.34241997307956	0.580123464385347	-10.9328795721088	8.02603452095154e-28	2.23070252785647E-24
FBgn0036956	CG13813	3.13827	0.342112	58.0164582125614	1.93159841253697	0.577570838331288	3.34434892543697	0.000824759353827318	0.0237953062014262
FBgn0036962	CG17122	1.17434	0.0221304	21.8078243203411	2.86714706761092	0.711104844069329	4.03196109761192	5.5313344772577e-05	0.00284693005378856
FBgn0036984	CG13248	2.81269	0.130298	81.0846459626749	2.91908221164068	0.554907488726303	5.26048444280495	1.4367636048731e-07	0.0000171139070534742
FBgn0037012	Rcd2	3.27264	0.253796	68.5378654388115	2.02603925669393	0.625289865109878	3.24016007574009	0.0011946261417603	0.0306485931384536
FBgn0037050	CG10566	1.65667	0.176309	34.6059218791516	1.95842720032634	0.597241918092528	3.27911879759071	0.00104131789853922	0.0276513013949682
FBgn0037140	CG7442	0.664916	2.08054	65.7465519783248	-2.22937593170288	0.510448944518936	-4.36748073561779	1.25687878429129e-05	0.000818738695579746
FBgn0037186	CG11241	13.6037	36.2391	1386.57109160867	-2.05448523128072	0.44007224451126	-4.66851808289435	3.0338007940234e-06	0.00024559059243269
FBgn0037238	CG1090	2.47915	0.188852	108.392119742253	2.47277591963041	0.492483112833724	5.02103697607452	5.13932639179911e-07	0.0000542426626010392
FBgn0037408	NPFR1	1.77166	0.041875	57.0555698639526	3.49781248480117	0.612816879981559	5.70776132163074	1.14471788331967e-08	1.94788932879988E-06
FBgn0037468	CG1943	39.7263	4.18946	529.106027318751	2.10709983769937	0.443639374064786	4.7495780602009	2.03841503968546e-06	0.000177044839592681
FBgn0037537	CG2767	15.6396	25.1821	637.93978498937	-1.5431502089584	0.419187602918442	-3.68128780101029	0.000232058879597261	0.00891662183447908
FBgn0037630	Ir85a	6.92205	0	130.789896133955	5.81454495301041	0.648085285687935	8.97188237631153	2.91489593528861e-19	2.20949111894877E-16
FBgn0037714	CG9396	9.63487	0.637429	82.4371764851997	2.49257329202677	0.613267789254948	4.06441253837083	4.81535910411459e-05	0.00257374770577612
FBgn0037724	Fst	5.05362	0.635865	65.7801920049649	1.792187932106	0.53207068982489	3.36832673999733	0.000756259131048131	0.0224401730771506
FBgn0037781	Fancl	3.70004	0.334747	52.9602920630177	2.22614748785077	0.550581045219327	4.04326939181854	5.27109984138884e-05	0.0027298404023292
FBgn0037807	CG6293	0.793667	1.84884	67.0291518760167	-1.7939713307306	0.505314591265281	-3.55020686467532	0.000384928551334028	0.0129940658341017
FBgn0037844	CG4570	17.8971	2.88698	301.982973935403	1.64756859003537	0.477605173622996	3.44964560902328	0.000561322918728149	0.0178637805204401
FBgn0037976	Tk	33.0237	0.0408314	565.681481111042	6.10380764029865	0.634047933306753	9.62672902104645	6.16610604515659e-22	5.71255468939063E-19
FBgn0038070	CG6753	0.0326023	0.303787	7.95395726291267	-2.38154828822623	0.756960333532282	-3.14619958632834	0.00165407088596178	0.0398602400206628
FBgn0038074	CG6188	7.44066	0.0218056	85.2213535681025	4.80215413905924	0.661787951309267	7.25633358775838	3.97723507836422e-13	1.50737209470004E-10
FBgn0038147	CCHa2	23.3919	0.30117	302.18311999807	4.27724488354586	0.565939563757398	7.55777676179465	4.10016947648877e-14	1.79932700499807E-11
FBgn0038198	Npc2b	2.82277	0.0482554	30.1862388914309	3.26619309514439	0.698667067547009	4.67489201489324	2.94108331842415e-06	0.000245227527090205
FBgn0038199	CCHa1	19.8419	0.0496404	209.613230184449	5.4118958013911	0.639815440955172	8.45852640460154	2.70777318144187e-17	1.50516085245749E-14
FBgn0038237	Pde6	0.684577	0.0145719	35.466981443195	3.01997947334444	0.686754878286625	4.39746344558766	1.09523323073784e-05	0.000735539407745531
FBgn0038257	smp-30	81.3317	10.2327	1312.29203032418	1.93391502154628	0.535571315333607	3.6109383870599	0.000305091140298165	0.0108711535376329
FBgn0038476	kuk	7.20238	0.652788	170.645862675801	1.98692636200558	0.544806838505437	3.6470290414421	0.000265289950203971	0.00983105602133649
FBgn0038542	TyrR	1.7686	0.174187	79.1527152802193	1.87238646717926	0.565882919192717	3.30878774332045	0.000937008446394074	0.0260586492439964
FBgn0038596	CG14312	3.65161	0.131667	22.2504050901405	2.67973464079595	0.705181729846793	3.80006249081091	0.000144659604181963	0.00612269938918381
FBgn0038603	PKD	1.51263	0.00549501	69.6111416494122	4.54722842125246	0.675028401891439	6.73635125353402	1.62413393084797e-11	5.01556619089275E-09
FBgn0038679	CG6040	1.15788	0.090918	70.2687940997141	2.15812159582912	0.574895635598	3.75393630112406	0.000174079118802536	0.00705310111897407
FBgn0038725	CG6184	2.92616	0.0207953	147.084237074776	4.62202173366354	0.63580856838805	7.26951784462678	3.60772865958643e-13	1.43244007445865E-10
FBgn0038738	CG4572	9.14029	12.9601	480.629407613609	-1.38407803884892	0.432343803078623	-3.20133659599886	0.00136791636208116	0.0338986739433533
FBgn0038790	MtnC	80.2417	12.0751	265.656764677976	1.66026759925916	0.519040077440528	3.19872717237214	0.00138035731744705	0.033951089418506
FBgn0038804	CG10877	1.79876	5.83101	153.065200317852	-2.32567409757347	0.508688761097989	-4.57189990310299	4.83321821737065e-06	0.000369719022903087
FBgn0038926	CG13409	1.89355	0.0409235	43.9276379526604	3.52562178495161	0.633173371884594	5.56817759795845	2.57417385272138e-08	3.83276099714123E-06
FBgn0038973	Pebp1	149.216	15.0444	940.759006643989	1.85869372814326	0.530060163577024	3.50657124580005	0.000453919901272304	0.0149007249480648
FBgn0039083	CG10177	0.424386	2.73114	48.9678383503601	-2.59930647849103	0.68889461217629	-3.77315547624847	0.000161195763667992	0.00662093732740746
FBgn0039094	CG10184	19.5534	72.6197	1521.31298616292	-2.48417763037651	0.44896188885922	-5.53315925476131	3.14513662027516e-08	4.53937203612749E-06
FBgn0039106	CG10301	3.70868	0.0233919	40.7404308467	3.87836747256904	0.695648485912157	5.57518279865671	2.47270077343238e-08	3.74861437252349E-06
FBgn0039107	CG10300	4.9519	0.266361	88.1046678032416	2.91321248874162	0.574154870906641	5.07391408896593	3.89715059085129e-07	0.000041659540546818
FBgn0039118	CG10208	11.2802	24.7419	477.360084772981	-1.62213387479958	0.500016895290812	-3.24415812760914	0.00117798330913701	0.0303148914555075
FBgn0039128	CG13599	4.69172	0.576212	54.5521123582528	1.83139357009313	0.554024553222728	3.30561806230432	0.000947671699304059	0.026164525260918
FBgn0039129	RpS19b	2.41979	0.131803	18.6908409733609	2.35463180413811	0.693962441650702	3.39302484229152	0.000691253689671017	0.0209421948418753
FBgn0039208	Esyt2	3.3973	0.0188927	116.71231208141	4.77102355634546	0.619760339532907	7.69817500736045	1.38023254327662e-14	6.7696346740238E-12
FBgn0039250	CG11120	2.69889	0.0689624	64.1569758354991	3.35132302804519	0.606181840438549	5.5285770778297	3.22838578867653e-08	4.56242045864151E-06
FBgn0039342	CG5107	104.445	13.2613	879.267362360459	1.79940425044194	0.587129515546025	3.0647484120578	0.00217853172592728	0.049360319377124
FBgn0039471	CG6295	173.322	14.1043	2341.97669972996	2.32742497155972	0.585239333397201	3.97687721713691	6.98261953525753e-05	0.0034862923164657
FBgn0039472	CG17192	61.0387	6.03887	742.436668112359	1.95992708374419	0.594722100866162	3.29553430230645	0.000982347098705911	0.0268520278850605
FBgn0039523	CG12885	2.51216	0.297769	88.7045808068595	1.89803599425838	0.513939312073376	3.6931130771086	0.000221525459630272	0.00867173372017468
FBgn0039537	CG5590	68.3321	140.234	3667.43874223721	-1.64470230998908	0.457615772780825	-3.59406822888688	0.000325554525292151	0.0114534752400251
FBgn0039595	AR-2	0.483294	0	9.7548394104182	2.50885663074852	0.768271086333788	3.26558772727067	0.00109237162793818	0.0283744381113663
FBgn0039629	CG11842	3.42471	0	43.119887051548	4.36578568260474	0.703377661675854	6.20688702595829	5.40444198702515e-10	1.22943879352323E-07
FBgn0039640	CG14516	0.861968	0.0236269	34.8885545694757	3.14653410809301	0.649342072226193	4.84572653255855	1.26149179363467e-06	0.000115585918410174
FBgn0039680	CAP-D2	1.53676	0.13328	68.217330773552	2.17526089016499	0.54885236474988	3.96328963829151	7.39240038628574e-05	0.00364761665041612
FBgn0039734	Tace	0.618603	0.0269694	18.1574243507616	2.42807720692255	0.721754678276877	3.36413088823942	0.000767851182586104	0.0226231207081376
FBgn0039774	CDase	18.2082	49.1246	2364.04398500106	-2.21051227222236	0.399552950892435	-5.5324638881655	3.15763466173416e-08	4.53937203612749E-06
FBgn0039776	PH4alphaEFB	19.5415	3.79003	577.647725874107	1.3771839530533	0.442939254121297	3.10919373308955	0.00187598664903347	0.0444374337489803
FBgn0039777	Jon99Fii	97.6567	11.1277	960.783990773263	1.82541003560272	0.564060596961022	3.236194914939	0.00121134637912886	0.0309765319406731
FBgn0039840	CG11340	2.79345	0.165673	61.3144978866699	2.58484418873925	0.552898084031287	4.67508255751702	2.93835390475974e-06	0.000245227527090205
FBgn0040060	yip7	421.647	67.7684	4430.04968139542	1.59485195361803	0.413945618002486	3.85280549970323	0.000116772146047447	0.00523465674055707
FBgn0040064	yip2	134.742	211.972	5803.48972491313	-1.3599200414736	0.443855169533992	-3.0638823986243	0.00218484778139462	0.049369270464142
FBgn0040232	cmet	0.332838	0.00630108	22.1628807637535	3.047931442009	0.700971252312446	4.34815469529475	1.37287758727536e-05	0.000873820864328391
FBgn0040281	Aplip1	0.701124	0.0543701	20.0177465723087	2.08097692706104	0.672478949712477	3.09448634481536	0.00197154009980968	0.0457902544629891
FBgn0040398	CG14629	6.38075	11.8998	246.081846232018	-1.54556118631211	0.467132360050985	-3.30861511316282	0.000937586324442182	0.0260586492439964
FBgn0040507	ACXD	0.968138	0.026548	42.5932292293095	3.31518454712417	0.621624154025719	5.33310124076518	9.65494452320389e-08	0.0000116670909325325
FBgn0040609	CG3348	64.5171	109.86	1069.17387247029	-1.38773958333665	0.443288472701882	-3.13055644077154	0.00174475468440134	0.0415650415958239
FBgn0040805	CG12355	5.03198	0.808898	92.580574138524	1.63804626919857	0.527185699876633	3.10715231764044	0.00188899041580632	0.0445915696554453
FBgn0040827	CG13315	101.962	14.2388	765.720928379984	1.81279355227785	0.468143004585491	3.87230725338502	0.000107809925731237	0.00491212656145931
FBgn0041087	wun2	103.452	13.0659	2322.37573055336	1.83148184372789	0.452561443264493	4.04692417126111	5.18950431604855e-05	0.0027043804367008
FBgn0041707	7B2	157.996	1.45979	2349.29035832271	5.00809480726151	0.572491863999821	8.74788817481444	2.17382522474046e-18	1.50160745678066E-15
FBgn0042086	Tsp42Eb	58.0654	6.99498	579.985991056445	1.88528707162518	0.485950944730942	3.87958309797918	0.000104635650741989	0.00484695586603725
FBgn0042179	CG18869	12.6297	20.8159	781.899782966131	-1.48130016769712	0.435975263789892	-3.39767021371882	0.0006796229413699	0.0206813725735118
FBgn0042701	CR12628	4.80464	9.24642	102.039145300242	-1.65215186846972	0.479583569244508	-3.44497179307534	0.000571118986428478	0.0179907342480054
FBgn0043005	prt	3.08088	0.0203774	72.3320576893122	4.54608234437409	0.639274709518043	7.11131267464254	1.14944396854441e-12	4.16698426509708E-10
FBgn0043575	PGRP-SC2	98.8758	7.36306	596.541243028436	2.48959498718534	0.503816300594441	4.9414736765125	7.75342858399841e-07	0.0000766508217004968
FBgn0050025	CG30025	34.6571	4.79908	328.768319532772	1.7288005615712	0.479165900656399	3.60793737451466	0.000308640961650951	0.0109508439925346
FBgn0050031	CG30031	60.443	6.8769	555.387199179113	2.01134396201727	0.465544599073446	4.32041090374662	1.55738928137967e-05	0.000954817046187036
FBgn0050049	CG30049	0.294066	2.10688	85.8349157479466	-3.32438236288696	0.520660399875401	-6.38493414072304	1.71471249640524e-10	4.33250690758391E-08
FBgn0050090	CG30090	9.70685	282.1	3657.04492129884	-4.86462549643829	0.515406390704874	-9.43842681070637	3.78418080252239e-21	3.15524995314317E-18
FBgn0050106	CCHa1r	1.09968	0	13.9047623470035	2.86896843333271	0.759838775917815	3.77575944300455	0.000159520887774072	0.00659894412279383
FBgn0050154	CG30154	26.9577	114.593	855.8276067393	-2.61238416526946	0.453783881983015	-5.75689060143224	8.5677394714654e-09	1.55299590680606E-06
FBgn0050160	CG30160	53.4747	6.69618	522.509181122123	1.84323086196962	0.484604840082745	3.80357501517091	0.000142622777808567	0.0060984036993222
FBgn0050339	CG30339	9.25989	1.30555	119.563412884245	1.81769837060327	0.506133003820221	3.59134527265271	0.000328975463514292	0.0114877230372268
FBgn0050340	CG30340	4.83748	0.0180889	64.4814285915481	4.45924263031927	0.67365590459659	6.61946640694796	3.60497751658603e-11	1.07351080476051E-08
FBgn0050456	CG30456	9.52	1.00818	313.722604353985	1.93197620624745	0.507336145564685	3.80807916632292	0.000140050440736767	0.00605046929980915
FBgn0051030	CG31030	3.33055	0.0128085	66.8137339956475	4.43355767892993	0.678246876914485	6.53679040749778	6.28530314932826e-11	1.80713302272755E-08
FBgn0051041	CG31041	11.8938	1.28555	86.6285767509478	1.8941725685357	0.555320876484504	3.41095148543107	0.000647366089775714	0.0200659422176576
FBgn0051051	CG31051	1.43704	0	13.8222714909035	2.97320357238042	0.754906672650809	3.93850482462978	8.19909458105435e-05	0.00402141474216654
FBgn0051119	HdacX	1.24799	2.86693	87.3055471420289	-1.7163609240554	0.545425201925313	-3.14683098250093	0.00165050339301962	0.0398602400206628
FBgn0051248	CG31248	3.14637	23.8694	314.684349695804	-3.41807483417249	0.440906268291115	-7.75238430476486	9.0182970747286e-15	4.69966006306794E-12
FBgn0051345	CG31345	2.26667	0	27.1604746750978	3.66030948276287	0.733295326727768	4.99158981292913	5.98843253700692e-07	0.0000616438894982268
FBgn0051363	Jupiter	7.74528	0.885956	195.753418587571	1.75033188530186	0.534739536997448	3.27324195089433	0.00106321423532475	0.0277902203577987
FBgn0051516	CG31516	0.680123	0	13.5791875326952	2.88282289560724	0.758563450633852	3.80037146951698	0.000144479342101637	0.00612269938918381
FBgn0052138	CG32138	2.81163	0.319111	169.760620297854	1.89574457164371	0.476341285117978	3.97980320176149	6.89723414274471e-05	0.00346440592061478
FBgn0052284	CG32284	7.95192	0.575071	42.0211172680648	2.3815305225685	0.611316504803402	3.89574059240294	9.78991263159229e-05	0.0046117678826111
FBgn0052301	CG32301	3.33857	0.287057	134.840961182614	2.36564843822974	0.477184029768126	4.95751804472429	7.1399412766549e-07	0.0000717263016442754
FBgn0052305	CG32305	8.99985	0.769374	337.931862295882	2.34743876215882	0.461390597331973	5.08774729206246	3.623417471721e-07	0.0000392364349080646
FBgn0052483	CG32483	5.17171	0.475024	82.7626121217993	2.11789618388695	0.601720115458378	3.51973638486986	0.00043197591065604	0.0143498611276895
FBgn0052506	CG32506	0.25656	0	10.4687359069696	2.57389086764294	0.766978850861492	3.35588245328	0.0007911218617346	0.0231451722215547
FBgn0053087	LRP1	0.635029	0.0440528	95.6091019896504	2.17036315841678	0.58676577759192	3.6988577747733	0.00021657190966269	0.00851781406965805
FBgn0053126	NLaz	22.9768	3.26494	284.125160240463	1.80827668066252	0.524532882938415	3.44740385108484	0.000566001828613236	0.0179441948554265
FBgn0053127	CG33127	19.5369	40.4046	704.5962829402	-1.68120612603152	0.43698014924315	-3.84732837165114	0.000119412873383524	0.005296087969531
FBgn0053200	ventrally-expressed-protein-D	1.8735	0	11.9948140200029	2.86094216642134	0.757822052280317	3.77521630284135	0.000159868878964303	0.00659894412279383
FBgn0053514	CG33514	19.8932	59.2878	1114.87979371047	-2.10169461019298	0.452466621264643	-4.64497160988085	3.40123224321522e-06	0.000272687254268544
FBgn0053532	lectin-37Da	14.6363	1.89023	110.489060202871	1.83610304991997	0.539763447234329	3.40168097585693	0.000669727687743339	0.0204549064483662
FBgn0063368	Gpb5	6.38929	0.316077	61.4368181170612	2.8510642739265	0.64040052577273	4.45200176949622	8.50734648318649e-06	0.00060627568356247
FBgn0067905	IM14	1.56974	5.07888	18.1684225979563	-2.03055411362286	0.647291402625713	-3.13700151954127	0.00170685242584762	0.0407786118244053
FBgn0069969	CG40498	0.500223	0	10.8468394960199	2.59629965418579	0.766539032929526	3.38704168039997	0.00070650653390262	0.0212120505026024
FBgn0083962	CG34126	1.26821	0.11506	73.035911232581	1.88108787053804	0.609320270880414	3.08719069500188	0.00202057928969009	0.0466692247020388
FBgn0085227	CG34198	78.9952	183.193	1448.02384029057	-1.86032496803449	0.451146150709294	-4.12355278906775	3.73072908602702e-05	0.00213060404926667
FBgn0085241	CG34212	42.6628	3.46349	178.70555645358	2.22529520913267	0.619669279117303	3.59110138928063	0.000329283497948815	0.0114877230372268
FBgn0085265	CG34236	61.6391	112.376	1260.88508457133	-1.55965359660648	0.415036978141491	-3.75786659682833	0.000171368195765541	0.00700425498182885
FBgn0085358	Diedel3	38.6368	4.55388	245.037389048291	1.80988308943632	0.588786564927904	3.07392049554992	0.00211265725886339	0.0481293339464561
FBgn0085443	spri	0.754833	0.0405543	69.9070847785538	2.5613128261311	0.582939633369322	4.39378741727855	1.11392747843976e-05	0.000737137088510376
FBgn0085817	CR41607	0.950577	1.88278	41.1471299917264	-1.64016174346764	0.534988807027569	-3.0657870256772	0.00217097892879983	0.0493232215485911
FBgn0086356	tum	10.3006	0.916512	275.479685677636	2.36421609188292	0.43036219840003	5.49354962092962	3.93934353755398e-08	5.38463056002051E-06
FBgn0087021	Spc25	16.7154	3.08282	213.29663398167	1.50594319485916	0.473932450760818	3.17754817683749	0.00148526011560779	0.0361052444429672
FBgn0250815	Jon65Aiv	432.823	60.2736	4270.86057075853	1.65001164074184	0.463011912515906	3.56364835577563	0.000365735834015442	0.0124469607511051
FBgn0250836	CG8628	76.8797	11.0859	448.118570878617	1.85823648638877	0.505296196262151	3.67751924541443	0.000235513311442054	0.00896671228677555
FBgn0259147	CG42262	177.581	32.0292	1341.84060667229	1.55901301278402	0.467468981991739	3.33500846653302	0.000852968022303386	0.0241086351524259
FBgn0259212	cno	0.727593	0.0525983	66.5556498045482	2.06846610098883	0.630497148947984	3.28069064933944	0.00103553253144125	0.0276513013949682
FBgn0260000	CG17570	4.5006	0.163548	21.8707914954298	2.65278820961683	0.712611455685138	3.72262919498861	0.000197158967162545	0.00790342052019858
FBgn0260399	gwl	0.871313	0.0281529	25.4050010713075	2.73798783914603	0.674508798753454	4.05923220602319	4.92343353496407e-05	0.00261184697448321
FBgn0260400	elav	0.568309	0.0671434	64.5605618499037	1.8060380063444	0.548173483281733	3.29464678869953	0.000985454609358183	0.0268520278850605
FBgn0260440	spdo	2.78647	0.187863	55.5037197450155	2.21539233836762	0.601118583993693	3.68544975543606	0.000228299120083461	0.00881276881136989
FBgn0260482	CG32599	0.172917	0.772708	15.1586802991983	-2.26323776068269	0.705512179526956	-3.20793577539679	0.00133691350038927	0.0334750293280653
FBgn0260486	CG42533	0.543283	0.00247745	37.2650706693114	3.28526190267914	0.736963050555543	4.45783801535588	8.27904248037749e-06	0.000595091863805065
FBgn0260632	dl	0.633588	0.00837276	218.758725269303	1.86820836812925	0.475210149688726	3.93133094769329	8.44768882114567e-05	0.00411911282986624
FBgn0260745	mfas	0.667096	0.00612392	22.2861087917961	3.18902144389279	0.72088131179548	4.42378154588302	9.69880935404491e-06	0.000667654397175766
FBgn0260986	mei-38	14.929	1.75755	245.483450485441	2.03424658239193	0.489351056547636	4.15702910042436	3.22412935500446e-05	0.00190658089092391
FBgn0260991	Incenp	16.4902	2.69896	534.954705379	1.60992620914231	0.417738379215538	3.85391022047234	0.00011624623656256	0.00523465674055707
FBgn0261089	Sytalpha	0.674925	0	14.2527150905944	2.96410413126685	0.75621148511752	3.91967616149893	8.86680305374221e-05	0.00427349155272269
FBgn0261090	Sytbeta	0.876751	0	34.4006333389904	3.88634039558456	0.726829323910288	5.34697798745424	8.94348882275368e-08	0.0000109739702732025
FBgn0261113	Xrp1	39.6251	3.20093	1443.07894028961	1.92629654512949	0.613947284734025	3.13756016685374	0.00170360305443534	0.0407786118244053
FBgn0261244	inaE	0.324893	0.0184504	21.8874838274676	2.17198648825292	0.678278570782006	3.20220420018397	0.00136380284788313	0.0338986739433533
FBgn0261385	scra	6.77836	1.1302	349.22974072665	1.45035887619036	0.441674739388784	3.28377139747102	0.00102427969738519	0.0276460229654011
FBgn0261451	trol	1.59972	0.0834964	234.864648836549	2.47025922087485	0.618238302482503	3.99564247468274	6.45190411236805e-05	0.00326036221144999
FBgn0261565	Lmpt	3.44169	0.145953	359.347325101217	2.74297462757351	0.592639221478912	4.62840549217871	3.68491958999333e-06	0.00028985716548457
FBgn0261631	CG42714	6.19687	0.43111	35.2398551452767	2.1806701240176	0.674190535392059	3.23450124192189	0.00121855390699697	0.0309765319406731
FBgn0261801	CG42747	0.208063	0.808688	35.5996599767663	-2.45845904845489	0.567791267441863	-4.32986414097434	1.49201362286546e-05	0.000935369141913699
FBgn0261856	CR42785	15.6278	1.96545	54.3071996073414	1.72538370880173	0.541672721265378	3.18528816583404	0.00144609931860031	0.0353594607580333
FBgn0262081	Csk	1.47773	0.13133	84.9177622216334	1.92892113952165	0.583196201509084	3.30749949078947	0.000941328829979797	0.026075746791932
FBgn0262127	kibra	1.68323	0.0667698	69.4029785061089	2.42762912904528	0.681823460192034	3.56049515861707	0.000370156136264598	0.0125461864397326
FBgn0262580	CG43120	2.05051	5.20405	109.696238149963	-2.05966724803703	0.45867773617768	-4.49044522021266	7.10744530997314e-06	0.000529123919594251
FBgn0262614	pyd	0.874927	0.0783939	128.155599760829	1.84738162613712	0.597385538654051	3.09244450459814	0.00198515347414539	0.0459783601872897
FBgn0262617	CG43143	1.8693	0.115963	206.451638178598	2.30954417432693	0.589124005330664	3.92030226816276	8.84379735188837e-05	0.00427349155272269
FBgn0262728	Pal2	39.2833	0.165482	865.82320483944	5.7925652113841	0.559185314894825	10.3589365762826	3.81176229442398e-25	5.29707900181785E-22
FBgn0262735	Imp	0.300635	0.0258129	40.5744398556778	1.95210595258312	0.607629825080334	3.21265657479047	0.0013151344187759	0.0330288879028718
FBgn0262843	CG43207	18.3587	0.0864147	112.6713685391	4.78736553866896	0.656668733206844	7.2903814306642	3.09078715545157e-13	1.28854916510776E-10
FBgn0262854	CG43218	82.9796	5.85125	678.551576233165	2.77377561948947	0.488807154859812	5.67458064374074	1.39028811165254e-08	2.31844445499177E-06
FBgn0263110	CG43367	0.89652	0.0410384	81.0206852103436	2.59940778473383	0.632250817168558	4.11135535794939	3.933432591573e-05	0.00220113831869367
FBgn0263236	SP1029	0.959579	0	33.5506809466968	4.15920213984889	0.708589517417398	5.86969188453135	4.36605774678317e-09	8.66766416492335E-07
FBgn0263763	CG43680	20.4943	0.678513	91.374386798644	3.09233933663955	0.666857671274482	4.63718042071788	3.53194096709275e-06	0.000280469750320184
FBgn0263855	BubR1	1.46573	0.0941532	69.2712791605091	2.36043507687754	0.578198319155053	4.08239698850552	4.45735710996501e-05	0.00239777055373472
FBgn0264449	CG43867	0.219562	0.0126771	22.2318380619239	2.19304782287195	0.66964983437492	3.27491729303425	0.0010569291225547	0.0277715330122533

## Sheet: DEG_ISC_SPEN-vs-WT
Differentially expressed Spen-dependent genes in ISC
ID	Name	ISC-WT_FPKM.mean	ISC-SPEN_FPKM.mean	baseMean	log2FC[SPEN/WT]	lfcSE	stat	pvalue	padj
FBgn0002564	Lsp1gamma	0.469397	2.34538	69.0012071867159	1.57178433898395	0.407441893634279	-3.85768955902897	0.000114463900686969	0.0262044289004509
FBgn0004034	y	0.00746491	0.572775	13.6596121221492	1.94992916958479	0.462579717166313	-4.21533650789908	2.49406019837449e-05	0.00785083386819571
FBgn0004374	neb	12.0994	3.9593	635.241860015779	-1.45612703667261	0.38713221285199	3.76131716331578	0.000169020948402233	0.0327413079472249
FBgn0004872	piwi	0.25836	1.98793	65.9131563324445	1.89201662832636	0.423196108967898	-4.4707798305156	7.79348980263291e-06	0.00327099261591339
FBgn0010497	dmGlut	0.942088	8.81119	213.095441984696	1.90294507494513	0.432587680981414	-4.39898119758729	1.08760247895333e-05	0.00421362298865265
FBgn0016080	xmas-1	1.07519	0.131635	35.0934728845071	-1.84538544617237	0.45286699279855	4.07489500342822	4.60351125592509e-05	0.0118900433028034
FBgn0016977	spen	0.400706	2.93866	738.432013972166	2.03716662432912	0.381901021362101	-5.33427906807711	9.59249009597593e-08	0.0000805209606139713
FBgn0021750	Aats-ser	7.31957	1.90512	170.068503127976	-1.70408957532128	0.394801538722513	4.31631948759703	1.58652306928712e-05	0.00532701562564306
FBgn0022702	Cht2	0.555032	0.0992326	25.4390372134624	-1.68612346874402	0.451759149759975	3.73235045629929	0.00018970132073341	0.0360539887499554
FBgn0027578	CG14526	0.400122	5.16498	122.085336187166	2.43191563811447	0.414677908641639	-5.86458932929584	4.50245651749923e-09	4.53532445007698E-06
FBgn0027586	CG5867	2.87024	0.130311	38.532259293711	-2.80984464639542	0.442845443924364	6.34497810679821	2.2245707964717e-10	3.20115737612277E-07
FBgn0027660	blot	1.36467	0.32273	81.5030676718275	-1.58651096234161	0.416551297963226	3.80868087579858	0.000139710129817597	0.0299425561202692
FBgn0030035	PIG-T	9.76246	2.04695	343.614024815803	-1.9711440903573	0.379947889774969	5.18793272289194	2.12641391110974e-07	0.000163845930430876
FBgn0030108	Gr8a	0.945334	0.00951781	17.2911172972164	-2.57305315118891	0.462984732095582	5.55753348397179	2.73613507327201e-08	0.0000250555350846082
FBgn0030332	CG9360	45.5881	379.119	4733.89168222744	1.94282547475486	0.414945873015372	-4.68211784018125	2.83926175290762e-06	0.00142999418185192
FBgn0031732	CG11149	0.279469	1.81522	50.0609781651297	1.65804663841749	0.43826617285531	-3.78319555811323	0.000154827672090288	0.0318281457339891
FBgn0031805	CG9505	8.12314	1.66432	264.465392874471	-1.76884522442196	0.40640636911643	4.35240527422742	1.34652056270582e-05	0.00467706952694337
FBgn0031935	CG13793	0.592256	0	13.0813074312455	-2.3337524992468	0.463990157061411	5.02974570414845	4.91130769428556e-07	0.000329810682696923
FBgn0031936	CG13794	1.32156	0.0149937	32.1963763836206	-3.21251515315959	0.453197090162027	7.08856085552326	1.35513789307397e-12	3.41257599923351E-09
FBgn0031975	Tg	0.102121	0.736457	29.0449314243298	1.64378836848347	0.449880431811769	-3.65383389062638	0.000258353443876532	0.0481924859290428
FBgn0032484	kek4	0.556307	0.035733	15.0950972230279	-1.81899942462083	0.46391749601793	3.92095456678041	8.81988923658399e-05	0.0211530343524073
FBgn0032507	CG9377	2.95824	0	39.2921604524598	-3.62139822697757	0.452260926273948	8.00732058993745	1.17234591624284e-15	1.18090404143142E-11
FBgn0032774	CG17549	0.493848	11.5128	146.248552990434	2.77130606836771	0.425670678757914	-6.51044623617075	7.49278833540455e-11	1.4458159536279E-07
FBgn0032981	CG3635	0.561963	3.6708	60.3012087829994	1.80388424256485	0.406517456031059	-4.43740906030621	9.10481675705132e-06	0.00366851276775112
FBgn0033541	CG12934	2.5703	0.0714436	30.1141864146109	-2.39311438411836	0.462423717696845	5.17515493374247	2.27721932496006e-07	0.000163845930430876
FBgn0033921	tej	0.109866	1.05139	21.2993492829969	1.72250214196235	0.454055144489912	-3.79359679736129	0.000148480710109789	0.0311592956861647
FBgn0033942	Cpr51A	91.8894	24.3603	991.759469537573	-1.69137540172841	0.408936580829886	4.1360335098806	3.53360612471641e-05	0.0101275831353155
FBgn0034155	unc-104	0.57776	12.7738	893.722910373944	2.19559338491253	0.461396906856877	-4.75857846527261	1.94961104493203e-06	0.00109102400308891
FBgn0034156	CG5348	0.0145254	2.43294	48.6362576990422	3.25026324973848	0.453883103817686	-7.16101397562494	8.00824836342826e-13	3.41257599923351E-09
FBgn0034554	CG15227	0.956195	0.0175958	9.82116313964972	-1.9028205289678	0.462698742371237	4.11243937948963	3.91500290657632e-05	0.0103778484941956
FBgn0034647	pirk	9.83388	86.3191	1447.23415896307	2.0075344483449	0.44864545101423	-4.47465686725803	7.65341206604526e-06	0.00327099261591339
FBgn0035495	CG14989	21.2299	3.9077	890.299290545104	-1.9952922087433	0.413061624250766	4.83049523751443	1.36193872260465e-06	0.000806988750164506
FBgn0037186	CG11241	13.6037	4.09674	474.165687528549	-1.62551129362032	0.384384929613099	4.22886322639253	2.34875074629948e-05	0.00763192460241119
FBgn0037630	Ir85a	6.92205	0.964451	168.707864131142	-2.46142149379262	0.379292787807983	6.48950249757641	8.61202791796626e-11	1.4458159536279E-07
FBgn0037788	CG3940	0.303763	4.9064	62.9922310086645	1.9043457186438	0.461889208824445	-4.12294914507865	3.74052303173326e-05	0.0101833212158511
FBgn0038481	CG17475	2.25441	52.7744	478.294453348595	1.92744835613284	0.463757940696992	-4.15615170542641	3.23652958169992e-05	0.00958869484601863
FBgn0039045	CG17119	0.78388	3.50852	70.5628486070745	1.50976060685897	0.400729525436578	-3.76753024428172	0.0001648705716968	0.0325635542882719
FBgn0041579	AttC	0.0340067	1.9459	22.2452199795123	2.01746375029985	0.462577240286187	-4.36135541180471	1.29259202072349e-05	0.00465009979455277
FBgn0042627	v(2)k05816	1.02121	0.146102	100.097164353894	-1.69607492549827	0.449452205952577	3.77364912895149	0.000160876979644308	0.0324102763191422
FBgn0052521	CG32521	2.89658	0.686084	174.561826380123	-1.71274553730999	0.414656609821967	4.13051545963625	3.61950752378991e-05	0.0101275831353155
FBgn0053258	CG33258	1.83135	0.108321	21.1040781328519	-1.80786950344078	0.4640062448858	3.89621804311217	9.77064334473807e-05	0.0228883000957085
FBgn0053774	CG33774	29.3882	6.09561	124.673181735479	-1.86255386088229	0.408248805407776	4.562300822955	5.05960837192622e-06	0.00231661068774604
FBgn0083979	Ir10a	0.0170128	0.603202	10.0845501580331	1.67997819408637	0.460764192879078	-3.64606933448767	0.000266282157338241	0.0487683667430564
FBgn0085240	CG34211	0.534389	14.5434	112.901553892819	2.14206926554682	0.464063687150071	-4.61589502661109	3.91404764328274e-06	0.00187743818622795
FBgn0085369	CG34340	0.635353	0	19.3418745718982	-2.81457335678559	0.462480197166632	6.08582459103973	1.15893271116507e-09	0.0000012971032443962
FBgn0086450	su(r)	4.22802	1.05085	210.072221338047	-1.53656697170344	0.402042544217135	3.82190142263544	0.000132426629414772	0.0289985530020652
FBgn0259738	CG42392	0	1.91227	9.99048894477119	1.82142375975582	0.458314916451405	-3.97417516728141	7.06235743911088e-05	0.017784781621041
FBgn0259992	CG42489	2.58776	15.6483	137.605217470163	1.67743490377338	0.427049209827679	-3.92796629795955	8.56672121126264e-05	0.0210469714051338
FBgn0261085	Syt12	0.416602	0.0471121	25.6282969186419	-1.97981661578478	0.452501645388002	4.37526942932367	1.21282580491657e-05	0.00452473864182394
FBgn0262811	CG43182	0	13.4287	39.5776482213824	2.90591981956635	0.462842345624021	-6.27842254936393	3.42025331699209e-10	4.30652645775767E-07
FBgn0263076	Klp54D	0.0236281	2.72697	83.3854715703255	3.24147142112598	0.456494601260703	-7.10078807542082	1.24047473334524e-12	3.41257599923351E-09
FBgn0263111	cac	0.0962483	0.00536915	12.0014086011889	-1.78562403153568	0.464141125914785	3.84715753859639	0.00011949613699002	0.0267485463977883
FBgn0263780	CG17684	0.0670223	0.756026	23.7958152425671	1.873101028255	0.449242480979398	-4.1694655059589	3.05314818903305e-05	0.00931950354791816
FBgn0264437	CR43855	4.67487	0.425082	50.8860061083268	-2.22297486991921	0.449663922166442	4.94363625885108	7.66787121834814e-07	0.00048274041739013
FBgn0264617	CR43957	4.13094	0.845449	73.8474374878677	-1.92562747340885	0.407417594330712	4.72642198128972	2.28510531014645e-06	0.00121146662047922

## Sheet: DEG_EB_SPEN-vs-WT
Differentially expressed Spen-dependent genes in EB
ID	Name	EB-WT_FPKM.mean	EB-SPEN_FPKM.mean	baseMean	log2FoldChange[SPEN/WT]	lfcSE	stat	pvalue	padj
FBgn0000116	Argk	1.48723	12.1442	495.951176875942	1.95086956540491	0.398447352036341	-4.89617901947302	9.77180526228092e-07	0.000107796971764762
FBgn0000253	Cam	0.12505	0.975348	66.4291301778312	1.74836210572347	0.522871433107233	-3.34377056197849	0.000826480591306011	0.0213813639311797
FBgn0000395	cv-2	0.536672	4.52659	242.95263179734	1.84615227687451	0.554987745418196	-3.32647394850745	0.000879522408748642	0.0222677771814984
FBgn0000451	ect	1.11468	0.242662	66.1501740866565	-2.61871474325357	0.536087449870686	4.88486485532398	1.03499819584564e-06	0.000112566986877747
FBgn0000527	e	0.0349538	0.578053	22.4205730521314	2.21886034105132	0.641153249278562	-3.46073320777525	0.000538706406142763	0.0155196788892848
FBgn0000542	ec	0	0.113827	9.57592758830653	2.17133896934212	0.697887506345635	-3.11130225086268	0.00186264181333785	0.0370295433989867
FBgn0001145	Gs2	0.0752735	1.11816	27.1516305900477	2.20792099572132	0.618374436840409	-3.57052436870242	0.000356267306250038	0.0116674869173603
FBgn0001186	Hex-A	0.734946	6.02691	272.841637484685	1.67034447473056	0.558663617544064	-2.98989306315229	0.00279075130060973	0.0486460079984387
FBgn0001218	Hsc70-3	7.91174	40.6113	1892.72042156735	1.31518573400655	0.434438012129137	-3.02732656279537	0.00246727253600003	0.0452548183443996
FBgn0001257	ImpL2	0.131454	1.1243	36.6174302285012	1.83011788322588	0.55425725576682	-3.30192859756774	0.000960225102900291	0.023918897563213
FBgn0001258	ImpL3	22.6029	189.113	4822.01447681859	2.0183238362033	0.509940520181843	-3.95795932334143	7.55928267173141e-05	0.00389151871940733
FBgn0001987	Gli	0.988802	4.59645	278.726943140347	1.30312661301307	0.426108735525321	-3.05820206057623	0.00222669377917549	0.0425607162445374
FBgn0002564	Lsp1gamma	0.0174422	0.520256	15.2973857558875	2.2540451680716	0.674447438434638	-3.34206201939641	0.000831584778475902	0.0213813639311797
FBgn0002570	Mal-A1	14.8895	67.076	1645.28132022089	1.23283793194301	0.3633314157104	-3.39314983135305	0.000690938344026559	0.01885309502676
FBgn0002578	Kaz-m1	51.6223	217.383	5068.74693217577	1.14305585493077	0.360261730517475	-3.17284839910391	0.0015095132392129	0.033114946685233
FBgn0002579	RpL36	24676.7	16355.8	338478.101953594	-1.27705850654979	0.392209601376895	3.25606130514534	0.0011296935659159	0.0263549659093733
FBgn0002607	RpL19	16206.5	11366.4	268392.366065996	-1.18716336773991	0.39664272722909	2.99302946012228	0.00276223084348258	0.0482577976773133
FBgn0002732	E(spl)malpha-BFM	193.711	831.357	7639.57819934778	1.1560148303239	0.381748108760842	-3.02821364086475	0.00246004103939615	0.0452548183443996
FBgn0002735	E(spl)mgamma-HLH	3.76629	19.6887	232.858377588428	1.40454617431854	0.392925352569212	-3.57458780690701	0.000350780079497998	0.0116674869173603
FBgn0003076	Pgm	79.0671	57.6642	3057.2666574683	-1.15672113121252	0.383720441832568	3.0144892090926	0.0025741236784284	0.0461119610104293
FBgn0003231	ref(2)P	6.37954	32.7057	1031.925050181	1.31164911053244	0.435585445309502	-3.01123264024687	0.00260189422990067	0.0461881086052712
FBgn0003274	RpLP2	32136.1	19341.2	406751.738870585	-1.4070845142793	0.392422868670086	3.58563332215546	0.000336261159066094	0.0114894188951698
FBgn0003356	Jon99Cii	105.826	883.771	9448.56384225416	2.08264221010273	0.352941484988715	-5.90081443718446	3.61711547456064e-09	8.21510755722273E-07
FBgn0003357	Jon99Ciii	105.379	883.08	9181.20210574487	2.09295760203497	0.353001273072779	-5.92903697999825	3.04716463926493e-09	7.13036525587995E-07
FBgn0003358	Jon99Ci	34.7555	225.467	2693.49915984632	1.67724535358418	0.407446510492348	-4.11647985782832	3.84702932956268e-05	0.00237654083863064
FBgn0003732	Top2	0.804126	3.99187	278.996442726698	1.3497473052984	0.397032781903425	-3.39958655007664	0.00067487816966629	0.0186121758077253
FBgn0003863	alphaTry	120.894	1588.92	16543.9282082378	2.70765907430197	0.374700268249161	-7.22619998900422	4.96696144992714e-13	2.95037510125672E-10
FBgn0004055	uzip	0.203449	1.7266	50.4781580575732	1.82579007644161	0.530357395938784	-3.44256550473815	0.000576224294230234	0.0163588382354627
FBgn0004087	Dhfr	82.6857	58.1924	1069.13368961733	-1.19266597784807	0.395673466344892	3.0142682774904	0.00257599907889933	0.0461119610104293
FBgn0004167	kst	0.625198	6.02688	987.018968233132	2.01261536963071	0.513606907550931	-3.91859093022641	8.90681283919443e-05	0.00440887235540124
FBgn0004374	neb	6.67618	1.43365	368.818314080114	-2.76632778557557	0.405022399896912	6.83006121705779	8.48784049008371e-12	3.85547672143685E-09
FBgn0004404	RpS14b	6146.18	4397.88	77822.6450115697	-1.18319410008162	0.391829701804529	3.01966414141794	0.00253055130130954	0.0456563484782996
FBgn0004425	LysB	8.59265	96.7449	570.070698660842	2.36488570566848	0.413668128730086	-5.71686707634067	1.08505927151045e-08	2.14841735759069E-06
FBgn0004426	LysC	25.9883	409.215	2415.06879143876	2.80981811275394	0.42686847157832	-6.58239785750586	4.62920823864849e-11	1.83168939061772E-08
FBgn0004427	LysD	25.5089	326.066	1911.01517201621	2.5458516146942	0.417956852774105	-6.09118285248015	1.12079443455329e-09	2.88492487454017E-07
FBgn0004428	LysE	2.06233	24.5532	177.826425424139	2.37600489484368	0.477579411690549	-4.97509908652265	6.52142728719685e-07	0.0000754321569765836
FBgn0004657	mys	1.89411	14.9919	702.535239846816	1.69328803088202	0.532165929376859	-3.18187981869635	0.00146322522469887	0.0322043650687403
FBgn0004901	Prat	8.94478	5.48763	364.509503330312	-1.39309574753185	0.396931976882085	3.50965865354227	0.000448682292843262	0.0137417594580816
FBgn0005674	Aats-glupro	0.985406	4.5723	328.460737085138	1.25251623993695	0.395762574287885	-3.16481729529546	0.00155180360906235	0.0335659032750125
FBgn0010078	RpL23	24306.4	16499.9	272626.978903452	-1.23244113449277	0.394750827778853	3.12207359114953	0.00179582042718276	0.0364929614176454
FBgn0010097	gammaTub37C	0.0132334	0.597096	10.8947572319683	2.05697014903793	0.691847094062257	-2.97315717113184	0.00294753476110398	0.0499141741781688
FBgn0010358	deltaTry	8.51841	124.365	1220.59805087787	2.81540649294686	0.397602869282523	-7.08095114612045	1.43168372297645e-12	6.9096635680151E-10
FBgn0010359	gammaTry	4.20469	80.6133	778.244045024747	3.1479586456178	0.4095171131889	-7.68700145667839	1.50623421143687e-14	1.66159151153079E-11
FBgn0010408	RpS9	18868.2	13557.5	366579.634590642	-1.17051478110505	0.392251321808241	2.98409391129414	0.00284419462078788	0.0488967236382135
FBgn0010425	epsilonTry	14.1272	142.048	1476.28175489418	2.23284358871962	0.425202599581788	-5.251246325671	1.51073486144567e-07	0.0000224344126924682
FBgn0010434	cora	0.864939	5.67496	416.766386126819	1.59511931179119	0.458008917554657	-3.48272544628093	0.000496337108420455	0.0146847323801638
FBgn0010497	dmGlut	0.324681	3.84061	112.601538838461	2.34259238220111	0.502451465042595	-4.66232570742433	3.12655846705824e-06	0.00029088294557378
FBgn0010768	sqz	0.0673597	0.735012	28.6152075933539	1.92146922818676	0.606556911834043	-3.16783007612068	0.00153581257789614	0.0333133278834662
FBgn0011227	ox	294.181	195.806	1876.67562996214	-1.28599587401334	0.371283909755768	3.4636455828621	0.000532908139408258	0.0154762173810325
FBgn0011591	fng	1.40425	9.35457	223.2986993531	1.60367477532495	0.459554094687942	-3.4896322192797	0.000483685717132038	0.0144768259988124
FBgn0011703	RnrL	1.28859	5.93879	205.076186094547	1.23063266242392	0.412371013387709	-2.98428507938526	0.00284241807966122	0.0488967236382135
FBgn0011770	Gip	91.1206	46.2255	1646.83631004191	-1.59100595059972	0.414285423945085	3.84036188251366	0.000122853076408587	0.00557241245970787
FBgn0011774	Irbp	1.52663	7.71201	212.612987914375	1.31446638031457	0.42224776511381	-3.11302152176052	0.00185182513214838	0.0370295433989867
FBgn0012036	Aldh	421.966	240.622	16868.6806828587	-1.47840700829905	0.387138094184805	3.81881047229962	0.000134096737174784	0.0058502542625067
FBgn0012037	Ance	26.8819	12.7242	1020.04608097887	-1.76499674844097	0.404928010755307	4.35879144332036	1.30782671196889e-05	0.000977443294527367
FBgn0013323	Ptth	12.0829	5.48298	224.094449962073	-1.72889934313256	0.434677234248472	3.97743246462335	6.96633993761582e-05	0.00361034073813888
FBgn0013765	cnn	0.162968	2.56955	177.175715047877	2.67260966681964	0.497063477903105	-5.37679750299543	7.58223669680117e-08	0.0000121979232859789
FBgn0013773	Cyp6a22	0.102336	1.26192	27.3139894332347	2.00005828980452	0.644734154082684	-3.10214415839373	0.00192124373779503	0.0377502395502626
FBgn0014018	Rel	10.1585	65.7671	2909.58820957188	1.6375774531767	0.42169915155453	-3.88328372760538	0.00010305519656787	0.00485239163351886
FBgn0014391	sun	300.104	206.304	5306.56586157384	-1.24734237480216	0.364206589527533	3.42482099629298	0.000615204614014464	0.0172123551790569
FBgn0015037	Cyp4p1	0.038836	1.27122	24.2306362636471	2.57323242267811	0.6504346391217	-3.95617371509122	7.61597888678173e-05	0.0038947409909754
FBgn0015221	Fer2LCH	17.5297	77.524	1727.91967076889	1.1993099768284	0.36420160924917	-3.29298373859707	0.000991302078213692	0.0243784542928858
FBgn0015521	RpS21	8220.4	5257.25	127053.729815284	-1.31921405352627	0.38894503317775	3.39177503501729	0.000694414300461936	0.0188812226343911
FBgn0015568	alpha-Est1	17.0823	6.2375	621.823414961146	-2.07444403629054	0.399144692577362	5.19722314956869	2.02287480938793e-07	0.0000289271097742474
FBgn0015575	alpha-Est7	0.118495	1.56252	37.881078179533	2.1137276785587	0.598614554793486	-3.53103288523933	0.000413940280500495	0.0129936863659546
FBgn0015577	alpha-Est9	5.53469	29.5127	1226.74657015035	1.35822458444763	0.433094769763171	-3.13609094192097	0.00171216101959751	0.0357224586380816
FBgn0015714	Cyp6a17	4.41044	26.4457	536.419326171363	1.63691394307526	0.44001119920942	-3.72016427312839	0.00019909323806386	0.00775348845268219
FBgn0016076	vri	4.66007	21.5302	1103.67684434729	1.24301677482814	0.37135829093111	-3.34721697396742	0.000816272931687518	0.0213372575901087
FBgn0016754	sba	0.401687	3.96758	285.161776364941	2.00323899582991	0.513288296879972	-3.90275603010359	9.51035522818859e-05	0.00459161846221214
FBgn0016977	spen	0.130731	1.36426	369.808977181452	2.2496074768043	0.437170638027103	-5.14583387154383	2.66335048065309e-07	0.000036081390195795
FBgn0016984	sktl	0.825129	5.7723	253.219464545495	1.64094184148428	0.445165695782947	-3.68613722267666	0.000227683616030425	0.00853481982032496
FBgn0019886	Letm1	0.263987	2.30271	109.235455713689	1.91070233223885	0.49911377171762	-3.82818996491216	0.000129089108140198	0.00569614910319205
FBgn0019968	Khc-73	0.796924	6.2104	676.821613262298	1.64072550784381	0.526193781404053	-3.1181012885896	0.00182020236901649	0.0367394664779633
FBgn0020224	Cbl	58.9852	24.2222	6358.20796994911	-1.95573187411484	0.375293905770298	5.21120072573699	1.87622316322465e-07	0.0000273362174838127
FBgn0020371	Tim17b2	1.05255	0.103015	11.0419516351122	-2.53638697140975	0.677593995661467	3.74322527597626	0.000181673213644888	0.00739079169698158
FBgn0020622	Pi3K21B	0.403307	2.84962	174.380419230767	1.77234452608655	0.441987312685856	-4.00994434730811	6.07330606778268e-05	0.00325681037884846
FBgn0020906	Jon25Bi	12.0419	160.848	1729.68116655828	2.557612465223	0.451455165078479	-5.66526349250737	1.4679877686845e-08	2.76482964628823E-06
FBgn0021750	Aats-ser	7.19262	1.70948	169.663825930649	-2.62155910569412	0.40713790936475	6.43899535119315	1.20266883700214e-10	4.03782989536111E-08
FBgn0022700	Cht4	0.596337	7.17532	123.563500398514	2.14828948770117	0.583789028396429	-3.67990726650372	0.000233318784907735	0.00857946503360728
FBgn0023095	caps	2.76014	23.9035	1335.6744324104	1.8646615289002	0.503634293568798	-3.70241175533747	0.000213559651444274	0.00805200784611587
FBgn0023197	Jon74E	2.78357	58.8362	951.068178565241	3.23101282659326	0.382613085347158	-8.44459572955183	3.05099455963091e-17	7.85325999648997E-14
FBgn0024321	NK7.1	0.146147	2.37	84.1832062035422	2.28082556710467	0.606256857152979	-3.76214394970405	0.000168463035826649	0.00699393313254508
FBgn0024995	CG2680	9.07662	5.69416	204.708460021938	-1.35768579289424	0.399992527427748	3.39427789220259	0.000688098305288015	0.0188421812533122
FBgn0025620	CG13360	0.0133896	0.941137	17.4571873982657	2.54041154224213	0.68051547956497	-3.73306944298478	0.00018916041486926	0.00756837680632347
FBgn0025680	cry	0.0235635	0.198366	3735.23780181079	-1.37110087289498	0.383525040358704	3.57499701091908	0.000350231897434847	0.0116674869173603
FBgn0025709	CG8083	0.124105	1.16765	29.5454538948577	1.81305688611414	0.580599885776371	-3.12273035274498	0.00179181827264078	0.0364929614176454
FBgn0025879	Timp	32.4071	22.5185	1044.26666477341	-1.20065301140151	0.373773756389019	3.21224535130787	0.00131701847108	0.0299118136284698
FBgn0026315	Ugt35a	21.4555	92.2009	2331.89714603613	1.24945776808682	0.404485706982058	-3.08900350870059	0.00200829067243	0.039063024112102
FBgn0026630	nes	0.937082	4.88963	149.912275516474	1.34044079057295	0.439629245090275	-3.04902552672014	0.00229584972865863	0.0433460919430365
FBgn0026878	CG4325	31.6694	15.1272	510.863452442302	-1.7432267362541	0.368717582699109	4.72781016704772	2.26954216833205e-06	0.000219067557798251
FBgn0027073	CG4302	31.4646	7.57074	842.684481140946	-2.48062477421543	0.435567548528367	5.69515516616563	1.23259770084631e-08	0.0000023795298614838
FBgn0027079	Aats-val	2.59805	11.7011	553.850673742208	1.25903567369949	0.382715656825795	-3.28974174754647	0.00100279373806817	0.0245049786245646
FBgn0027109	npf	19.2321	6.07242	186.748605423165	-2.04985847337671	0.49935491918018	4.10501307715579	4.04292009188416e-05	0.00245822275193145
FBgn0027348	bgm	0.0435159	0.999145	31.7675890418994	2.27984442281948	0.664821353668465	-3.42925871775833	0.000605232299416525	0.016994922967616
FBgn0027578	CG14526	0.0941238	1.94838	52.0602126904361	2.79577895567609	0.554564969744901	-5.04139119526814	4.62159602082621e-07	0.0000566475626552699
FBgn0027586	CG5867	1.34274	0.0723902	18.0321431208091	-3.1643919113803	0.666929941115754	4.74471412407481	2.08801006021606e-06	0.000204096375759347
FBgn0027594	drpr	0.202308	1.60035	89.0091567371539	1.73298948925906	0.517825839263953	-3.34666476227289	0.000817900575844622	0.0213372575901087
FBgn0027598	cindr	5.50154	42.8178	2387.40878214122	1.79244468376724	0.445874429760287	-4.02006610859228	5.81818126343471e-05	0.00316394336029879
FBgn0027611	LM408	0.457419	2.65301	126.328295854661	1.52415925522205	0.477328553492071	-3.19310303997427	0.00140752711799773	0.0314130763155447
FBgn0027843	CAH2	0.194554	1.57722	37.9436054236707	1.71767751319528	0.554872040895161	-3.0956281567624	0.00196396481365116	0.0383942690911753
FBgn0028491	CG2930	0.43081	3.69131	171.258702729498	1.95787969219873	0.475846303704083	-4.11452117408121	3.87983945275137e-05	0.00237778732175763
FBgn0028737	Ef1beta	2404.27	1690.25	40409.4434348016	-1.19797091449764	0.383662406139451	3.12246103691018	0.00179345842892908	0.0364929614176454
FBgn0028949	CG15254	0.45457	7.11874	68.7016751397571	2.6071803363255	0.535355339498122	-4.86999968800096	1.11598424853458e-06	0.000119689310655334
FBgn0028950	CG15255	8.7353	40.2422	671.362269254831	1.3010883867555	0.427651519091478	-3.04240328555267	0.00234697223231887	0.0439886397523455
FBgn0029529	CG13365	88.7378	55.2523	860.138053762437	-1.35711837984608	0.408324281234679	3.32362889550058	0.000888543502068478	0.0224226566110222
FBgn0029588	CG14798	5.69211	2.34004	91.9835162667978	-1.74047783722261	0.532538944489602	3.26826395558868	0.00108209396343817	0.0257105525712908
FBgn0029608	CG3091	1.1359	6.97131	118.324340031069	1.62860713303614	0.459180807653235	-3.54676655881932	0.000389989991447398	0.0124442260907306
FBgn0029648	CG3603	31.7342	14.6986	577.160468824253	-1.69534093239674	0.432956105103338	3.91573397952684	9.01295857423877e-05	0.00443299784141858
FBgn0029762	NAAT1	0	0.65615	17.8798780693037	3.01525910064098	0.680247772510953	-4.43258945120974	9.31080537190995e-06	0.000741216897751429
FBgn0029766	CG15784	28.3451	252.5	5686.00533027993	2.18483326203583	0.388270066698909	-5.62709683136633	1.83267860466023e-08	3.36951052028245E-06
FBgn0029799	CG15772	7.82506	4.31832	200.546815284133	-1.49634523855397	0.440642056792514	3.39582937100023	0.000684209978472873	0.0188023823977492
FBgn0029813	CG15766	2.66912	1.44539	47.7546297084911	-1.46438221227423	0.491095480301412	2.98186864064695	0.00286494896235514	0.0490535163798368
FBgn0029827	CG6048	0.640405	4.06994	60.8755188730149	1.53824840359503	0.509329461777264	-3.02014416803504	0.0025265439130267	0.0456563484782996
FBgn0029828	CG6067	0.248617	2.40284	39.6199015159573	1.90999269269833	0.558440477671754	-3.42022609224435	0.000625691101472635	0.0174425512114501
FBgn0029835	CG5921	0.155628	1.45928	61.4366791414035	1.98091740700325	0.57608939158023	-3.4385590777319	0.000584818915362424	0.0164816484103235
FBgn0029969	CG10932	45.9443	33.0573	1393.70398857477	-1.18267469089892	0.389617376979177	3.03547726764284	0.00240155326391163	0.0446862513347604
FBgn0029994	CG2254	0.702563	5.86723	101.932243030784	1.87940391015793	0.524959670105339	-3.58009199026814	0.000343473269003317	0.0116328972949281
FBgn0030035	PIG-T	7.82105	2.03451	306.702730099456	-2.55736148528752	0.388730392077102	6.57875364882787	4.74408026578015e-11	1.83168939061772E-08
FBgn0030189	CG2909	1.82623	10.0956	271.900139339216	1.48788194350323	0.408520740090102	-3.64212094390867	0.000270400971340902	0.00944812805744093
FBgn0030234	CG15211	0.560921	5.5592	93.1093233851094	2.03453523809982	0.504392434350128	-4.03363551779116	5.4920483388728e-05	0.00307319417088173
FBgn0030332	CG9360	131.425	887.266	12030.8015606299	1.6660884342512	0.439632248627601	-3.78973207596174	0.000150809857439168	0.00635736660717319
FBgn0030367	Cyp311a1	5.09591	2.72189	200.40389959189	-1.61040155868588	0.434988213452486	3.7021728609706	0.000213760892055653	0.00805200784611587
FBgn0030688	CG8952	4.23497	30.8093	354.436336836261	1.86193955201417	0.404647286765903	-4.60138894516137	4.19682903955632e-06	0.000368271748221067
FBgn0030733	CG3560	533.406	357.565	5610.87235320443	-1.24974857768779	0.381506906722667	3.27582163170715	0.00105355076267266	0.0253442959170039
FBgn0030746	CG9981	4.52193	2.88093	361.393549778565	-1.33223945104296	0.398390312330685	3.34405584124027	0.000825631170444956	0.0213813639311797
FBgn0030749	Anxb11	1.40391	7.00481	274.979081880858	1.32730547612031	0.445500712180386	-2.97935657526598	0.0028885442145996	0.049348093860925
FBgn0030776	CG4653	12.5009	60.1632	733.390032706433	1.34329201487944	0.397068626094297	-3.38302229539645	0.000716928118459264	0.0193622048598489
FBgn0030837	CG8661	18.4513	163.593	1257.45202898307	1.9749641489676	0.475149142458191	-4.15651418152645	3.23140122285298e-05	0.00202868945063989
FBgn0030928	CG15044	1.93609	11.3941	122.718551388141	1.58231899930672	0.468932376036548	-3.37430102967212	0.000740033926089905	0.0197735016514403
FBgn0030929	CG15043	9.3144	78.5107	684.260069817782	2.01578762426678	0.437965892289073	-4.602613262259	4.17222534532808e-06	0.000368271748221067
FBgn0030964	Pvf1	0.0465311	1.466	29.7428228637542	2.45002627579328	0.660950493682486	-3.70682267312179	0.00020987578571157	0.00798355082396426
FBgn0030968	CG7322	40.8541	21.5397	724.167966885639	-1.53899398068039	0.411710590739911	3.73804807380488	0.000185454490929347	0.00749779884270377
FBgn0031002	CG14196	3.34477	0.816882	129.535664660806	-2.58479517676494	0.438582333248576	5.89352324709338	3.78046886709817e-09	8.34079445478058E-07
FBgn0031004	CG7992	28.3444	9.56357	818.442841612804	-2.12129917938598	0.438680541471057	4.83563545415643	1.32720959565778e-06	0.000136649499968925
FBgn0031040	CG14210	62.4562	42.6917	712.485738053817	-1.21639955982717	0.402341664728736	3.02330001206136	0.00250034229708316	0.0456149349902681
FBgn0031176	CG1678	14.7505	112.65	574.077151536993	1.73636441678484	0.548973151462186	-3.16293139684527	0.00156189133227959	0.0336897342677738
FBgn0031228	CG11455	145.114	99.5798	3348.54945219926	-1.23205729506601	0.388671980199639	3.16991539866901	0.00152483327556125	0.0332620411126665
FBgn0031417	CG3597	26.3153	14.9048	617.556999001082	-1.56573278123154	0.375180200419037	4.17328201083848	3.00242923941835e-05	0.00190039004809742
FBgn0031505	CG12400	192.761	132.147	2997.61530019578	-1.22404821635703	0.390794091272764	3.13220758371875	0.00173497158822215	0.0360146521619663
FBgn0031514	CG3332	0.121758	1.14496	38.5955867950827	1.82041413132813	0.580602502757709	-3.13538801965483	0.00171626938030669	0.0357224586380816
FBgn0031654	Jon25Bii	2.67943	63.6591	658.478313367317	3.26549904274447	0.448277217888181	-7.28455275538679	3.22739167729087e-13	2.07682654433667E-10
FBgn0031732	CG11149	0.0600866	0.982705	24.9527047396133	2.28265228882185	0.609848892462373	-3.74298013333308	0.000181850611554843	0.00739079169698158
FBgn0031801	CG9498	0.24332	2.33805	42.4239415158741	1.81718812699716	0.563197422176141	-3.22655618695078	0.00125289630130745	0.0286238616529471
FBgn0031805	CG9505	13.9436	5.20472	546.262371456618	-1.99311494200468	0.400674140392828	4.97440373878534	6.54487764495092e-07	0.0000754321569765836
FBgn0031913	CG5958	1.28398	14.7084	209.297857978601	2.15934868534191	0.556983418041144	-3.87686350329087	0.000105811679291595	0.00493137894693446
FBgn0031968	CG7231	18.925	14.2426	756.997665710266	-1.15147764899333	0.375156424460928	3.06932674989617	0.00214541801175881	0.0413906170903271
FBgn0031974	CG12560	11.8524	7.47613	223.415677006307	-1.36059045777214	0.387771402785877	3.50874367732435	0.000450228586233443	0.0137417594580816
FBgn0031980	RpL36A	14077.6	9544.78	131133.726152645	-1.23520832214216	0.379061163000443	3.25859898799687	0.00111963808284814	0.0262511336028432
FBgn0032049	Bace	37.0406	410.881	6045.44709527926	2.42482672438267	0.389956690980049	-6.21819494438865	5.02906517514673e-10	1.49363235701858E-07
FBgn0032068	CG9466	0.793578	5.69065	228.618276740247	1.8601393936378	0.47146467677162	-3.94544805853792	7.96508973360749e-05	0.00404647519229717
FBgn0032069	CG9468	1.55458	10.4534	438.466368236264	1.79947618202428	0.46666893377497	-3.85600165725194	0.000115256706278149	0.0053294148855082
FBgn0032075	Tsp29Fb	20.9346	105.436	1764.07261276394	1.39323467312387	0.439735509938077	-3.16834697593575	0.00153308431428215	0.0333133278834662
FBgn0032079	CG31886	0.0224929	0.548132	17.493753101292	2.15351778597352	0.671227350361557	-3.2083284222753	0.00133508944254277	0.0302333157633879
FBgn0032085	CG9555	0.510012	3.96371	60.8252294267286	1.81902830202612	0.505391202709555	-3.59924805234788	0.000319138663337526	0.011001735528091
FBgn0032087	CG9568	36.6888	268.75	2172.44487938883	1.8212344475727	0.473916600495436	-3.84294292638994	0.000121567746957983	0.00555471089946475
FBgn0032131	CG3841	0.346676	2.86133	74.0381845669295	1.88006035714699	0.496360679033098	-3.78768995321973	0.0001520544279478	0.00635736660717319
FBgn0032167	CG5853	0.412167	2.82293	87.7785370128178	1.66927965829626	0.504272261213677	-3.31027460102337	0.000932044845211382	0.0232920721512048
FBgn0032202	CG18619	269.286	198.357	3579.5118526494	-1.15285234409851	0.36721476870235	3.13944983251196	0.0016926539426267	0.035570379015864
FBgn0032225	CG5022	0.0521523	0.751081	18.2245287883374	1.98446721205493	0.638648516245067	-3.10729166603659	0.00188810014390386	0.0372555112548207
FBgn0032261	CG6094	39.4984	26.8025	587.276701489855	-1.23536339427958	0.404984017815808	3.05040036133337	0.00228536496102635	0.0432783741056938
FBgn0032350	CG6287	10.7673	4.28018	238.635186967345	-1.89211732444798	0.428671434036143	4.41391045499067	1.01519963362635e-05	0.000791855714228554
FBgn0032381	Mal-B1	0.023753	1.34247	30.59980206264	2.72500072162966	0.670447891251614	-4.0644481952841	4.81462306735794e-05	0.00283071573567412
FBgn0032387	CG16965	0.10652	1.02114	27.6413326077024	1.83711209253882	0.607933245060964	-3.02189772884455	0.00251195401094737	0.0456149349902681
FBgn0032421	crok	13.4491	8.04405	267.072687932103	-1.42804217210721	0.384516755767202	3.71386201170329	0.000204120122074147	0.00784578268823786
FBgn0032456	MRP	0.271475	2.10597	182.54746037251	1.76469519761268	0.494425206280689	-3.56918533924997	0.000358093032817196	0.0116674869173603
FBgn0032507	CG9377	1.09905	0	16.0910797051318	-4.06229178765773	0.678031453092543	5.99130286527177	2.08166552894563e-09	5.18536168210264E-07
FBgn0032518	RpL24	14518.8	10232.1	246945.540405543	-1.20754761224122	0.388385615520906	3.10914607540665	0.00187628928753641	0.037150527893221
FBgn0032633	Lrch	4.80891	34.2479	1817.51098636601	1.66298650015354	0.469831167720057	-3.53954061460735	0.000400824088610482	0.012685096771517
FBgn0032774	CG17549	0.235122	12.4117	166.235899760891	3.99281248002322	0.505185094495265	-7.90366248634567	2.70825722404288e-15	4.18263245681183E-12
FBgn0032782	Rab9	46.5226	32.4649	1523.61719877598	-1.26480018608212	0.375106667771796	3.37184138473269	0.000746674370323013	0.0198138126722829
FBgn0032801	CG10165	28.9184	17.2353	810.404430588408	-1.43130294813545	0.391442848758224	3.65648000129772	0.000255702350172713	0.00918387696759854
FBgn0032820	fbp	13.4816	5.99152	294.26369179277	-1.62223368439135	0.479900081475725	3.38035717644155	0.00072391687725867	0.0194776520076357
FBgn0032839	CG10659	0.467146	4.91789	51.2505398228859	2.02964394979681	0.552113352891488	-3.67613632086111	0.000236793022285424	0.00866595127055944
FBgn0033138	Tsp42Eq	25.8465	14.2017	526.995285091496	-1.45639113172484	0.457731414095103	3.18175918645219	0.00146383477585183	0.0322043650687403
FBgn0033153	Gadd45	5.98715	42.408	775.343392105291	1.74819460701741	0.434314854332315	-4.02517802368275	5.69322289794243e-05	0.00311794802963911
FBgn0033159	Dscam	0.170494	1.3119	375.962260484049	1.66386472544348	0.548068113503846	-3.03587215611989	0.00239841034608998	0.0446862513347604
FBgn0033212	CG1399	1.12507	8.05524	688.676713101707	1.59058826389813	0.490734728052919	-3.24123843896086	0.00119011593542239	0.0275978235835786
FBgn0033215	CG1942	0.0509715	1.08826	16.4652365980344	2.07590829896379	0.666577398837994	-3.11427945589304	0.00184394751382978	0.0369843187059574
FBgn0033274	CG14757	4.49204	2.42614	61.383069054087	-1.50150148988315	0.478844405574224	3.13567721039274	0.00171457805445098	0.0357224586380816
FBgn0033296	Mal-A7	3.06119	29.9133	647.40901248741	2.05213848634132	0.453452627104529	-4.52558517401261	6.02286178479198e-06	0.00050009181400176
FBgn0033297	Mal-A8	3.00475	16.3098	377.125092690665	1.42802170677444	0.384654352016684	-3.71248030676772	0.000205238034579649	0.00784578268823786
FBgn0033304	Cyp6a13	56.3291	33.2695	1843.67763962499	-1.41769515677181	0.416153663933755	3.40666268169029	0.000657623465655717	0.0182013204365357
FBgn0033367	proPO45	0.0850792	1.5905	40.7140196153019	2.2276460921561	0.623395589303184	-3.57340688702356	0.000352366578637144	0.0116674869173603
FBgn0033381	GstE13	59.5862	33.5362	1209.52354706261	-1.43389056144422	0.416937870423612	3.43909887578065	0.000583654019727894	0.0164816484103235
FBgn0033502	CG12910	2.90348	1.60009	145.569665948912	-1.53744305294353	0.423428587143167	3.63093824939057	0.000282392750174421	0.00977864043429094
FBgn0033582	CG9084	0.51541	4.48947	52.7524268121293	1.88675521580044	0.533837723391282	-3.53432350905168	0.00040882036139681	0.0128853503294129
FBgn0033659	Damm	2.25191	23.1194	260.168495009199	2.13735545478687	0.509355632040217	-4.19619480052811	2.71436809378319e-05	0.00173226036530527
FBgn0033697	Cyp6t3	1.12161	8.63186	207.648523232609	1.84608566128864	0.55941854768181	-3.30000796172864	0.000966820855874981	0.0240057577140405
FBgn0033733	CG8834	2.11536	20.8049	516.747647094136	2.217799197896	0.383370165444004	-5.78500727965472	7.25091899289068e-09	1.51328639089464E-06
FBgn0033774	CG12374	54.2504	1025.26	17671.7674885127	2.93339085742246	0.450828875887818	-6.50666142812109	7.68393252000755e-11	2.82549175807135E-08
FBgn0033782	sug	0.19459	1.90714	35.9895482503525	1.94925315353492	0.554977500005382	-3.51231023512848	0.000444229116407203	0.0137213489475857
FBgn0033787	CG13321	79.9338	531.928	7295.98468009617	1.79346785252111	0.415303278601822	-4.31845339280508	1.57126393407236e-05	0.00111338336701709
FBgn0033789	CG13324	1.14708	11.7808	68.6545271936307	2.17665946025598	0.500602795625024	-4.34807691702627	1.37336442977028e-05	0.0010012070959772
FBgn0033792	CG13325	0.0444521	0.639318	24.9721917864909	2.00515118085946	0.653563284747164	-3.06802910698261	0.00215475628986163	0.0413906170903271
FBgn0033826	CG4734	0.71327	6.19526	74.7151870086389	1.93740286097499	0.481110496038147	-4.02693950127701	5.65075644175276e-05	0.00311679580308677
FBgn0033921	tej	0	0.413759	8.60577885678205	2.18060623213351	0.697550170325988	-3.12609232267041	0.00177145929373	0.0363622823926033
FBgn0033926	Arc1	38.1328	276.181	8321.41690794085	1.85069240258163	0.371962382288078	-4.97548271198107	6.508524335398e-07	0.0000754321569765836
FBgn0033927	CR10102	10.5135	78.4992	1348.04196423525	1.87017934847075	0.390993942329888	-4.78314149146803	1.72576555602159e-06	0.000173069631475308
FBgn0033942	Cpr51A	8.87713	3.46793	105.1629905026	-1.9253663521086	0.517254784722231	3.7222784766361	0.000197433100932622	0.00775348845268219
FBgn0033961	CG12859	207.143	140.566	2022.07198957341	-1.23313442739156	0.395513046172845	3.11780973933452	0.00182200382343217	0.0367394664779633
FBgn0033978	Cyp6a23	54.3201	394.374	8844.646602577	1.91276519312689	0.411419614871548	-4.64918327660214	3.33251992343051e-06	0.000306353795818219
FBgn0034001	mRpL41	72.0778	50.753	868.814083776694	-1.18154782819897	0.392041457541385	3.01383388279603	0.00257969012645759	0.0461119610104293
FBgn0034151	CG15617	0	0.80934	10.3269688156708	2.22603071245302	0.697563345006041	-3.19115207011593	0.00141706673017275	0.031534839453585
FBgn0034154	CG5267	0.029798	2.16587	16.2475078475211	2.5734220051043	0.676674491318513	-3.8030427304714	0.000142929690523171	0.00616593893977614
FBgn0034155	unc-104	0.116012	35.0024	2746.08578631151	5.70804828792079	0.536484720993727	-10.6397219986951	1.9470940856745e-26	1.50354605295785E-22
FBgn0034156	CG5348	0.0311356	6.82861	150.703776922226	5.07687620427566	0.549576309885451	-9.23780030717452	2.51616559575539e-20	9.71491536521158E-17
FBgn0034225	veil	0.596749	6.83386	167.588706123595	2.37697134847454	0.461784060922308	-5.14736551046625	2.64170274298874e-07	0.000036081390195795
FBgn0034245	CG14482	235.936	166.593	2715.06766372286	-1.18483549980769	0.382485154470647	3.09772937840551	0.00195009416885101	0.0382198659184455
FBgn0034247	CG6484	1.60112	13.754	270.276976735426	1.93744530947666	0.44704532898822	-4.33389006403802	1.46497352930366e-05	0.0010572453825498
FBgn0034264	CG10933	1.5509	0.0625588	27.8215478967964	-3.787407540967	0.619643109916546	6.11224022401716	9.82421480233433e-10	2.61595126564226E-07
FBgn0034289	CG10910	0.206577	2.27478	52.7663462592058	2.1233558016383	0.526518937223699	-4.03281943254428	5.51116262733666e-05	0.00307319417088173
FBgn0034292	CG5767	1.43459	16.6414	154.709639276967	2.18137726631524	0.536851567847788	-4.06327818890476	4.83883031739166e-05	0.00283071573567412
FBgn0034295	CG10911	3.88921	48.9402	689.201264167416	2.58804570728708	0.391583839271998	-6.60917394369127	3.86470412431354e-11	1.65795806933051E-08
FBgn0034296	CG10912	0.653389	6.60367	70.7984901828732	2.15099300274488	0.486688424175012	-4.41965104551447	9.88604041001705e-06	0.000778979633123997
FBgn0034317	CG14499	1.23164	13.2033	85.6987605009947	2.02714043227948	0.5505527236748	-3.68200963342591	0.000231402664543535	0.00854979950866777
FBgn0034390	CG15093	5.86034	3.82561	154.053384373706	-1.3474547950998	0.433085522964283	3.11129031946637	0.00186271708132526	0.0370295433989867
FBgn0034394	CG15096	0.0195233	0.943667	21.798603873429	2.70586894516045	0.654130889328931	-4.13658640694432	3.52510650991384e-05	0.00219523165077054
FBgn0034401	CG15100	2.25483	9.55274	458.811554053652	1.18013884365994	0.386323274600803	-3.05479612865522	0.00225213557165036	0.0429407182328001
FBgn0034490	CG9864	0.528194	4.12135	81.2824913322266	1.81327715537614	0.478781128383398	-3.78727783506977	0.000152306762798114	0.00635736660717319
FBgn0034605	CG15661	2.34077	0.816394	72.541152673751	-1.94099675022221	0.483974938699245	4.01053152760125	6.05822097823927e-05	0.00325681037884846
FBgn0034628	Acox57D-p	0.573254	3.64239	119.918679059595	1.63900426114559	0.459971209831821	-3.56327575750852	0.000366255576718227	0.0117854774953422
FBgn0034647	pirk	4.09898	62.0344	944.89673170024	2.85392702405257	0.387079070159893	-7.37298201856711	1.66853000025392e-13	1.51696048411608E-10
FBgn0034662	CG13492	0.215297	2.09228	233.058381781082	2.20126082688193	0.461371068342449	-4.77112887635179	1.83196272776815e-06	0.000181364310049047
FBgn0034663	CG4363	10.2272	79.1325	662.170058685171	1.8206321442276	0.428275303487152	-4.25107898915358	2.12743115350082e-05	0.00142867110731277
FBgn0034664	CG4377	6.60149	46.4782	444.872378213221	1.68846573070689	0.444782152793343	-3.79616340292185	0.00014695265714991	0.00623499131050331
FBgn0034709	Swim	6.9905	42.09	1212.57582016405	1.63342992367367	0.402907460970732	-4.05410691511699	5.03261969914252e-05	0.00292194656517132
FBgn0034717	CG5819	0.105479	1.69683	65.7470133715321	2.57221705618771	0.560123323915293	-4.59223343567943	4.385274528225e-06	0.000380484156257904
FBgn0034718	wdp	2.27054	12.4493	527.268490548324	1.4038887759677	0.420144230250234	-3.34144485366742	0.000833435708791126	0.0213813639311797
FBgn0034723	CG13506	1.28661	8.3753	303.371466165985	1.61527054150281	0.463285717221732	-3.48655372151205	0.000489287101585686	0.0145318269170949
FBgn0034758	CG13510	7.10601	48.1369	410.045222550571	1.80621522080029	0.403607716540919	-4.47517514352869	7.63487011196365e-06	0.000620594389521929
FBgn0035043	CG4781	6.55457	32.9563	685.778318743226	1.38677046297984	0.457450517262452	-3.03152015496401	0.00243325675170496	0.0450590135171839
FBgn0035094	CG9380	0.740904	5.38744	341.038216083978	1.8518752254898	0.45530389600948	-4.06733885152444	4.75530713183566e-05	0.00283071573567412
FBgn0035122	mRpL17	60.4784	41.3375	1341.28963114631	-1.22656916199654	0.392174771544651	3.12760853321971	0.00176234738572513	0.0362902573668519
FBgn0035246	CG13928	0.0763976	0.931991	29.2853395467885	2.1223424375575	0.598709562708003	-3.54486143157294	0.000392819536767766	0.0124829319461757
FBgn0035265	CG18173	0.37723	2.86079	78.8973008300074	1.7221556849393	0.531664310298844	-3.23917865386016	0.00119874461552735	0.0277146883865336
FBgn0035300	CG1139	5.89159	2.64403	174.195801849275	-1.79336575142756	0.492349396272446	3.64246562503182	0.000270039047606593	0.00944812805744093
FBgn0035360	CG1246	0.645672	6.16325	140.896064740711	2.10694246108921	0.494894189166784	-4.25735946634676	2.06855609426472e-05	0.00141357435043471
FBgn0035439	CG14961	0.262514	2.72489	101.967512938249	1.98161741425642	0.556105008343702	-3.56338710230006	0.000366100187957618	0.0117854774953422
FBgn0035619	CG10592	7.54422	32.8689	792.592880184859	1.2214806640896	0.402202276931749	-3.03698097735253	0.00238960535527915	0.0446792555773986
FBgn0035620	CG5150	4.57704	21.2262	504.966983449005	1.25504661858953	0.383656482245474	-3.2712769799795	0.00107062995425531	0.0256170612768234
FBgn0035665	Jon65Aiii	45.5566	516.031	5399.97512543843	2.51338813472799	0.354228771278608	-7.09538111671668	1.28995501420485e-12	6.64068841312659E-10
FBgn0035710	SP1173	0.181159	1.93628	88.1109337761437	2.21106491304221	0.479090898393794	-4.61512610749871	3.9285669797094e-06	0.00035274876996879
FBgn0035779	CG8562	3.57188	17.3881	344.788733869959	1.3490701383321	0.412704230320381	-3.2688546402464	0.00107983760738302	0.0257105525712908
FBgn0035780	CG18417	0.0738681	1.21965	21.683037403482	2.22405254086659	0.63026911810019	-3.52873475313294	0.000417551419464488	0.0130539759558898
FBgn0035781	CG8560	4.38617	20.217	425.302933550525	1.218313475891	0.388105914550054	-3.13912628026665	0.00169452406624846	0.035570379015864
FBgn0035911	CG6638	21.1259	10.8066	588.426598090585	-1.60957727303423	0.412430049501095	3.9026673128723	9.51384296754651e-05	0.00459161846221214
FBgn0036007	path	11.3694	62.2823	2574.26224817351	1.43302225107296	0.430662022968388	-3.32748692628081	0.00087633101023882	0.0222677771814984
FBgn0036024	CG18180	69.079	594.042	6550.65490455982	2.02485125182913	0.399399403973411	-5.06974029426426	3.98358901799243e-07	0.0000512687906615626
FBgn0036063	CG6674	18.1069	8.40045	274.941012660232	-1.68528812720502	0.422302303719712	3.99071497446428	6.58744086944158e-05	0.00346982694266648
FBgn0036321	CG14120	0.542271	2.80502	153.601576144106	1.38133888412171	0.420241755071076	-3.28701007801589	0.00101257209901407	0.0246658730239326
FBgn0036411	Sox21a	2.04788	13.5353	379.387513007984	1.55073838985738	0.475972694093894	-3.25804065884391	0.00112184331636082	0.0262511336028432
FBgn0036422	CG3868	4.38228	34.1902	501.494728457966	1.97121606329843	0.369527827809121	-5.33441845228679	9.58512516258885e-08	0.0000151053747970431
FBgn0036502	CG7841	2.69967	14.3439	307.732808904612	1.4127194165893	0.450051225466358	-3.13901915304285	0.00169514367752369	0.035570379015864
FBgn0036663	CG9674	7.30855	45.1218	4569.0457362513	1.47292621999917	0.451779789883374	-3.26027470237083	0.0011130435539875	0.0262040314752789
FBgn0036696	CG14057	41.8306	30.2507	473.366903413517	-1.16547576739339	0.391410884135699	2.9776273850099	0.00290488903264535	0.0495177772849611
FBgn0036738	CG7542	11.9946	124.801	1229.88423517229	2.17801282050468	0.424750146488502	-5.12775060470436	2.93224520512447e-07	0.0000390393059896054
FBgn0036766	CG5506	24.8126	122.31	1076.62836957397	1.37265991189829	0.439186309988107	-3.12546151981709	0.00177526294509343	0.0363622823926033
FBgn0036767	CG16775	1.71598	10.0271	91.7015294184538	1.47072423405037	0.465440483037813	-3.15985456282472	0.00157847910499682	0.0338314418683222
FBgn0036831	CG6839	0.572719	8.12858	126.716072465567	2.39947385847551	0.519632888121643	-4.61763278138356	3.88142321935487e-06	0.000352615883527744
FBgn0036833	CG3819	0.920314	7.12287	127.608945353676	1.8361964053325	0.473685046995597	-3.87640778821032	0.000106009959232209	0.00493137894693446
FBgn0036945	Ssk	22.6619	150.777	1754.04825287897	1.71702847244862	0.516090580811424	-3.32699052509158	0.00087789358419106	0.0222677771814984
FBgn0036996	mag	2.70262	11.9606	239.114822127274	1.16765583490789	0.391367477099786	-2.98352802220756	0.00284945941947631	0.0488967236382135
FBgn0037065	CG12974	1.32543	14.639	379.876484639244	2.22118599204205	0.509755288344614	-4.35735742782612	1.3164219454914e-05	0.000977443294527367
FBgn0037092	M6	2.21798	10.1686	349.199474321888	1.28069901440149	0.392198338544506	-3.26543712335527	0.00109295267488045	0.0258097264691953
FBgn0037166	CG11426	0.185432	1.81806	41.3910556818131	1.9394380406991	0.556134045063307	-3.48735715411618	0.000487819435945615	0.0145318269170949
FBgn0037174	CG14457	0.762995	7.92341	148.708560037412	2.20372835483974	0.523534731420813	-4.20932599611696	2.56133608849026e-05	0.0016545521199612
FBgn0037186	CG11241	36.2391	13.8857	1412.16061248446	-2.08322606715293	0.376174709168409	5.53792165283577	3.06082120720346e-08	5.37174121864208E-06
FBgn0037251	CG9804	25.372	17.8715	570.830266310923	-1.18572146568286	0.398769116938074	2.97345359838132	0.00294468926325094	0.0499141741781688
FBgn0037387	CG1213	0.931885	7.96708	229.918858692323	2.04027129746652	0.403775041202931	-5.05299012883045	4.34946385372209e-07	0.0000550599342269541
FBgn0037513	pyd3	6.13529	2.38841	152.932263235107	-1.76215999077157	0.538715373048248	3.27104084815814	0.00107152431914193	0.0256170612768234
FBgn0037899	RpL24-like	2497.14	1709.23	44729.3661180551	-1.24676298482107	0.386058947281699	3.22946273774957	0.00124023042106065	0.0285031527125902
FBgn0037934	CG6830	0.180806	2.55535	88.3057880610057	2.54464690249299	0.524129860878892	-4.85499318475383	1.20390883932909e-06	0.000125629514287827
FBgn0037989	CG14741	1.57084	15.7728	1151.13968959618	1.91535902288475	0.539222343247716	-3.5520765169867	0.000382203698428386	0.0122463774243319
FBgn0038082	CG5724	0.780703	5.82578	131.695531108624	1.80569337957672	0.566929069509665	-3.18504285049002	0.00144732575596423	0.0320236375001598
FBgn0038088	CG10126	7.19119	30.1235	385.210218173409	1.18272641029345	0.3934552620969	-3.00599972660212	0.00264709235784363	0.0467753940212093
FBgn0038135	CG8773	0.600899	3.8842	152.695589696174	1.66561954548274	0.476162811653752	-3.49800426391534	0.00046875363833038	0.0141395140437
FBgn0038136	CG8774	0.513456	3.82487	154.147063306782	1.8714753126901	0.487468439492715	-3.83917226443962	0.000123449795659251	0.00557241245970787
FBgn0038147	CCHa2	0.30117	3.09379	55.5033299473743	2.12211781497825	0.52632716460053	-4.03193670725486	5.53190869920436e-05	0.00307319417088173
FBgn0038257	smp-30	10.2327	55.5155	916.493577340671	1.42574824957772	0.445506271806515	-3.20028771715458	0.00137290462105393	0.0307291869095029
FBgn0038344	CG5205	0.124182	0.819801	70.4824569174634	1.62332883798456	0.494453782571261	-3.28307497121959	0.00102681353968019	0.0247782942294076
FBgn0038353	CG5399	31.3806	247.21	4807.65534022456	2.03833990419128	0.38722420826362	-5.26397849280019	1.40970948266932e-07	0.0000213446600493579
FBgn0038363	Acyp2	43.8052	30.9625	422.92724818972	-1.23152980227986	0.395002899290871	3.11777408340739	0.00182222425033151	0.0367394664779633
FBgn0038407	CG6126	7.62915	4.77034	322.860873237737	-1.34012603813213	0.408104497762073	3.28378159388342	0.00102424264229156	0.0247782942294076
FBgn0038426	mRpS33	47.6949	34.9148	474.750922797406	-1.15590865706698	0.376861301369	3.06719913365471	0.00216074858354966	0.0414027309235
FBgn0038460	CG18622	14.1816	9.61326	300.437597350638	-1.27298099970648	0.386516360607462	3.29347248769968	0.000989580257444039	0.0243784542928858
FBgn0038466	CG8907	0.657204	4.55697	140.080758141508	1.72267854042982	0.448882202522638	-3.83770737790154	0.000124188345134494	0.00557241245970787
FBgn0038481	CG17475	0.995141	10.0404	132.356365971547	2.11855147621854	0.523416089872787	-4.04754748126571	5.17570851656845e-05	0.00296050527147715
FBgn0038545	CG7713	11.0113	7.61492	195.550436599256	-1.23580569418877	0.402788187832976	3.06812794297043	0.00215404372367618	0.0413906170903271
FBgn0038595	CG7142	2.05843	13.2329	224.715114461066	1.69584588049277	0.398923449367509	-4.25105589350921	2.12765057421612e-05	0.00142867110731277
FBgn0038613	Vha100-4	0.400067	3.84189	120.518067797755	2.03566913270555	0.48370886217583	-4.20845945130851	2.57117656559627e-05	0.0016545521199612
FBgn0038652	CG7720	0.0598985	0.695348	26.841262497272	1.84706149107861	0.614310648562022	-3.00672224289489	0.00264080937019764	0.0467713989831793
FBgn0038660	CG14291	0.127942	1.55411	35.5554808867865	2.11160022179128	0.578769376420922	-3.6484311503302	0.000263846588427095	0.00943251553626866
FBgn0038680	Cyp12a5	0.37024	2.60312	68.318096085266	1.75446993398386	0.520505167196719	-3.37070608430824	0.000749758034301972	0.0198275052769857
FBgn0038682	CG5835	71.0254	45.7163	1924.54803612239	-1.34620971669262	0.389621488615011	3.45517317712121	0.000549939469571947	0.0157282688297577
FBgn0038700	CG3734	1.62256	7.82517	170.781233455784	1.3173356446929	0.427341540410718	-3.08262951321513	0.00205180425320275	0.039809126741788
FBgn0038734	CG11453	33.6446	15.2456	1120.53987662947	-1.74031021826413	0.4081130014349	4.26428516647426	2.00543189902544e-05	0.00138267367181022
FBgn0038740	CG4562	0.0274415	0.614327	31.6852143473467	2.55381563803897	0.606196594947516	-4.21285051635778	2.52167958537889e-05	0.00165020421680473
FBgn0038752	CG4462	0.0898385	0.922446	23.8718412678491	1.86860371300743	0.600669578051411	-3.11086790689356	0.00186538362887928	0.0370295433989867
FBgn0038854	CG7044	0.79397	4.23133	183.043061871939	1.48629502850274	0.451541678523713	-3.29160097327469	0.000996188476975553	0.0244208489498578
FBgn0038973	Pebp1	15.0444	166.519	1270.96476525419	2.33553663705162	0.427604011173729	-5.46191470618063	4.71026392532692e-08	7.90709957203793E-06
FBgn0039043	CG17121	1.29761	0.290124	29.0998563577002	-2.31125889636298	0.594056380089419	3.89063895924336	9.99806011123652e-05	0.00476574198635608
FBgn0039045	CG17119	0.191569	2.16745	41.4221687433087	2.09672126827285	0.559198787869929	-3.74950968019721	0.000177180657756409	0.00727760127231377
FBgn0039068	CG13827	8.32753	4.71667	174.042779915797	-1.44970641921004	0.437594711552695	3.31289748467508	0.000923348176317507	0.0231496578491032
FBgn0039083	CG10177	2.73114	0.214726	47.9264117169495	-2.93133581553491	0.645722772141607	4.53961969749468	5.63557810901873e-06	0.000476149217351972
FBgn0039085	CG10170	4.37007	25.0504	551.222442466094	1.46391967389423	0.407873820639678	-3.5891484077069	0.000331759944373583	0.0113860012909014
FBgn0039086	CG16732	3.46618	19.9685	443.432242592114	1.55402454576938	0.409135726544243	-3.79831054817779	0.00014568572119468	0.00623499131050331
FBgn0039091	CG10182	0.144727	2.10993	58.5166417341858	2.21100272608232	0.636721439139133	-3.47248041321125	0.000515672639337695	0.0151985653471972
FBgn0039099	CG10157	16.3536	1.29843	168.224076463625	-3.74414119710182	0.513282112497889	7.2945094051319	2.9974928883157e-13	2.07682654433667E-10
FBgn0039110	RanBP3	19.8469	11.5648	678.218258081657	-1.46247254495085	0.393847287783533	3.71329850506588	0.000204575352645195	0.00784578268823786
FBgn0039118	CG10208	24.7419	12.6552	493.203429460038	-1.58183495356342	0.434283306190524	3.64240331372409	0.000270104442384732	0.00944812805744093
FBgn0039207	CG5789	1.10477	5.70084	388.625259835895	1.32170487835601	0.436928008506219	-3.02499462754674	0.00248637543879809	0.0454971353990494
FBgn0039310	CG11878	0.340894	4.11574	70.2230662546785	2.33167924823091	0.53472934706937	-4.36048490887938	1.29774532543025e-05	0.000977443294527367
FBgn0039315	CG13658	1.60394	10.3305	182.808047951596	1.58022794716324	0.527118665606755	-2.99785997019148	0.00271882564461964	0.0476071918996663
FBgn0039316	CG11893	2.69999	52.3312	858.431684897536	2.93340951710635	0.493901292909258	-5.9392626810663	2.86306802380773e-09	6.90894102495102E-07
FBgn0039319	CG13659	3.56684	24.8735	570.174799659903	1.79977423752622	0.440139368375406	-4.08910078680158	4.33048674870769e-05	0.00261250145886881
FBgn0039326	CG10562	3.13496	22.3558	443.400722698563	1.83160435566005	0.459040503904804	-3.99007133374855	6.6053426647497e-05	0.00346982694266648
FBgn0039342	CG5107	13.2613	146.273	1134.38687198184	2.37325240189227	0.374144872756727	-6.34313757771413	2.25132210101058e-10	6.95388370560149E-08
FBgn0039417	CG6073	11.9295	4.70327	316.630944638365	-1.92429160318004	0.409361538807672	4.70071421165954	2.5925313561226e-06	0.000247154655950354
FBgn0039419	CG12290	0.0500383	1.22594	39.5589635354833	2.29564336156378	0.66278509600106	-3.46363153820844	0.000532935960924546	0.0154762173810325
FBgn0039470	CG6296	0.102797	1.33785	32.215676382477	2.13904680631801	0.584287169328821	-3.66095118736761	0.000251280633283689	0.00906723855241425
FBgn0039471	CG6295	14.1043	197.872	2685.5023049766	2.64076446758777	0.457797139926165	-5.76841626405462	8.00199555080855e-09	1.62608972745641E-06
FBgn0039472	CG17192	6.03887	103.429	1272.69123911237	2.93541500374751	0.398548727242305	-7.36526001239209	1.76801921225651e-13	1.51696048411608E-10
FBgn0039637	CG11880	1.04527	6.27396	274.524679556559	1.47777057032433	0.426147991846701	-3.46774031228083	0.000524854223233314	0.0154103586000291
FBgn0040007	RpL38	16138.5	10716.5	130357.633553041	-1.30352234916588	0.372524846656466	3.49915545463724	0.000466734378854329	0.0141338151902476
FBgn0040060	yip7	67.7684	648.977	6998.56243421283	2.27311475260644	0.368010934921343	-6.17675872346642	6.5430947689408e-10	1.87132510391707E-07
FBgn0040069	vanin-like	0.270998	2.55009	60.3265597741677	1.91910040829233	0.594490830465136	-3.22814131008683	0.00124597407781133	0.0285501834684247
FBgn0040236	c11.1	1.27156	5.81428	456.176101659647	1.22767354773286	0.381252310153207	-3.22010782633557	0.00128142388626796	0.0291892485243693
FBgn0040259	Ugt86Da	11.9965	59.8164	1591.05557905031	1.33293513506148	0.380410063739011	-3.50394288195269	0.000458423672852153	0.0139368015817493
FBgn0040349	CG3699	1.72959	12.9781	137.770208656762	1.80894548739739	0.47049392224732	-3.8447797131086	0.000120660781908243	0.00554608665413959
FBgn0040383	CG5254	168.187	79.4873	3770.39009763509	-1.8008608230796	0.366241356908576	4.91714217717129	8.78167732561414e-07	0.0000982784236353513
FBgn0040602	CG14545	1.8205	13.0059	144.399034289631	1.75329351702882	0.562668228971563	-3.1160343284949	0.00183300932668387	0.0368606719287835
FBgn0040636	CG13255	0.451716	3.33004	56.1063301312622	1.71850829420144	0.496711669903711	-3.45977032215608	0.000540636314583995	0.0155196788892848
FBgn0040658	CG13516	11.4635	6.1591	216.828213502577	-1.60478203434155	0.394733724805765	4.0654799260722	4.79337202040911e-05	0.00283071573567412
FBgn0040723	CG5011	1.77853	19.9781	104.067432843668	2.32583353371522	0.461210230915504	-5.04289232504326	4.58547309115302e-07	0.0000566475626552699
FBgn0040813	Nplp2	111.102	23.8101	754.597635125522	-2.77240366877021	0.432911755287493	6.40408497784744	1.51273844285284e-10	4.86723593987903E-08
FBgn0040827	CG13315	14.2388	82.8335	672.185781131706	1.62309521737182	0.379048589575521	-4.28202415734998	1.85200870045605e-05	0.00128839740404699
FBgn0040850	CG15210	0.541181	8.33491	56.7944829529455	2.24464064771409	0.615798381958312	-3.64509020075022	0.000267298033502995	0.00944812805744093
FBgn0040931	CG9034	218.99	137.217	1783.65693576474	-1.36638597606835	0.382698972835957	3.57039363325923	0.000356445175896623	0.0116674869173603
FBgn0041096	rols	0.425575	2.69621	256.164643427991	1.53628288300875	0.511834423835551	-3.00152317129484	0.00268632593930412	0.0472524120804246
FBgn0041184	Socs36E	5.65565	38.5759	1747.49308499653	1.71775906048776	0.385439111648527	-4.45662883857554	8.32585708527618e-06	0.000669711129296903
FBgn0042112	mRpL36	81.2047	56.8377	823.167940477838	-1.21166293607946	0.385072519111696	3.14658376264966	0.00165189938191898	0.0349828554667275
FBgn0042206	GstD10	3.72869	24.1645	283.425381976849	1.63979936143825	0.537598517707688	-3.0502304367027	0.0022866584609069	0.0432783741056938
FBgn0043471	kappaTry	4.79758	31.5908	368.335305534956	1.64152906255273	0.458238908555754	-3.58225596278236	0.000340639781268459	0.0115877550262337
FBgn0043575	PGRP-SC2	7.36306	43.8665	310.916820554037	1.57110732374757	0.409524502785609	-3.83641836583846	0.000124841667382733	0.00557241245970787
FBgn0043783	CG32444	2.16264	21.7729	342.229846617625	2.15313332210988	0.477802880198967	-4.50632135413932	6.5961168923596e-06	0.000541863985561711
FBgn0044511	mRpS21	140.307	100.718	1165.29677034631	-1.197162041424	0.360312680244974	3.32256428114063	0.000891941177710761	0.0224350806979886
FBgn0050025	CG30025	4.79908	76.7981	745.241700859369	2.92400962191068	0.401296851549723	-7.28640060498551	3.18345455290362e-13	2.07682654433667E-10
FBgn0050031	CG30031	6.8769	124.303	1199.0251127467	3.11138855375313	0.398373885367391	-7.81022217579278	5.70872636127621e-15	7.34713082696249E-12
FBgn0050047	CG30047	0.0548301	0.775777	27.9865793110675	2.15390969713284	0.638530706485868	-3.37322806132036	0.000742923906686898	0.0197822703704697
FBgn0050115	GEFmeso	0.13797	0.972232	74.3842317156964	1.57222631531161	0.523798970150907	-3.00158344117907	0.00268579420956609	0.0472524120804246
FBgn0050154	CG30154	114.593	45.6374	975.755059245359	-1.93614033829848	0.393661913594628	4.91828208784306	8.73070365965312e-07	0.0000982784236353513
FBgn0050502	fa2h	0.486111	5.50396	98.2683889662313	2.24173919033105	0.555271313957619	-4.03719611292967	5.40938472817188e-05	0.00307141682874583
FBgn0051004	CG31004	0.522501	8.44465	492.166682685561	2.74314015984957	0.500126017399806	-5.48489793454731	4.13708207969652e-08	7.09923284875924E-06
FBgn0051076	CG31076	8.78919	4.17526	95.7812678268941	-1.61927368309387	0.454437427430322	3.56324894331496	0.000366293006848243	0.0117854774953422
FBgn0051087	CG31087	0.575069	5.23923	92.6407604144343	2.04102976205797	0.484451965042956	-4.21306942552496	2.51923586923504e-05	0.00165020421680473
FBgn0051104	CG31104	0.470766	5.78369	96.7552820499881	2.22981066022502	0.529111843924666	-4.21425202597146	2.50607322922056e-05	0.00165020421680473
FBgn0051259	CG31259	0.0457907	0.850217	18.3965127867172	2.18593042057871	0.647546190349777	-3.37571350608667	0.000736245418191514	0.01974058027526
FBgn0051300	CG31300	0.23512	2.27178	41.7969640875387	1.84396840042748	0.589018095726201	-3.13058022123081	0.00174461342483505	0.0361177074170946
FBgn0051343	CG31343	2.46659	14.3769	564.368084449487	1.6159784582396	0.404186626427715	-3.99809977020257	6.385303760672e-05	0.00340050452689029
FBgn0051373	CG31373	13.5328	7.21464	182.240879327646	-1.39398471050108	0.46832061512134	2.97656064134589	0.00291501426560457	0.049580925460349
FBgn0051431	CG31431	5.84173	3.74901	232.376034421796	-1.33539271461192	0.387262550495485	3.44828776473053	0.000564152638038379	0.0160752275680161
FBgn0051446	CG31446	2.92238	25.2572	268.475187470123	2.00837160548747	0.457231278328174	-4.39246329085557	1.12073557925498e-05	0.000863515370837158
FBgn0051901	Mur29B	0.207822	2.32448	49.5711531452751	1.90720786849685	0.587409321192558	-3.24681240097594	0.00116705288226147	0.0271445251711539
FBgn0052170	CG32170	5.58745	30.2006	788.539313041766	1.40690204375508	0.39331318046339	-3.57705287704194	0.000347489901681394	0.0116674869173603
FBgn0052284	CG32284	0.575071	6.85434	34.7213508288489	1.94928293417637	0.608991010959839	-3.20084024081748	0.00137027484120674	0.0307291869095029
FBgn0052473	CG32473	0.661008	3.93826	236.763663154858	1.57364456208557	0.399211726654695	-3.94187960176509	8.08455585841053e-05	0.00408032289795073
FBgn0052483	CG32483	0.475024	3.89242	66.1543737257857	1.89098355324783	0.494679623650359	-3.82264290429796	0.000132028915705371	0.00579276867657316
FBgn0052521	CG32521	2.72847	1.27509	220.964471856329	-1.74597356276335	0.47419069139054	3.68200724827257	0.000231404830006678	0.00854979950866777
FBgn0052549	CG32549	1.20536	7.46835	340.869286003142	1.55652204545399	0.511593262495949	-3.042499109273	0.00234622511700529	0.0439886397523455
FBgn0052639	CG32639	14.2615	7.63111	170.078087244667	-1.52470356229198	0.418455660651225	3.64364425114753	0.000268804889000727	0.00944812805744093
FBgn0052640	CG32640	12.5199	59.8511	359.41156168836	1.35183047374612	0.390302693266154	-3.46354380092449	0.00053310979323422	0.0154762173810325
FBgn0052687	CG32687	0.120471	1.74745	47.2055774853155	2.3679564694301	0.544618448615924	-4.34791820851451	1.37435835500625e-05	0.0010012070959772
FBgn0053002	mRpL27	139.954	91.4906	1424.0617773627	-1.28194196835158	0.384945658177884	3.33018944653013	0.000867869142502351	0.0221910116503416
FBgn0053170	CG33170	44.7675	28.4511	1035.52400402727	-1.34628192027186	0.370385124716691	3.63481638551665	0.000278178686494639	0.00967610728428651
FBgn0053530	Acp53C14c	0.120133	5.75813	32.660911377177	2.83259328299495	0.645122697056183	-4.39078224331683	1.12943605872252e-05	0.000863515370837158
FBgn0053532	lectin-37Da	1.89023	15.4267	119.112278057219	1.88399021849267	0.504206274353159	-3.73654655708047	0.000186564918654783	0.00750340782214705
FBgn0053542	upd3	0.138024	3.16964	76.7275737483917	2.80357034091943	0.576091326653951	-4.86653801438585	1.13570086807469e-06	0.000120135371277709
FBgn0053774	CG33774	34.5011	6.31988	144.700130296162	-2.86966173937708	0.443931131909156	6.46420476760867	1.01832901149472e-10	3.57433483034646E-08
FBgn0053985	CG33985	11.3218	4.73241	175.522811792784	-1.83825566665328	0.489928283536754	3.75209133341528	0.000175365549138477	0.00724156561736534
FBgn0054010	CG34010	6.48001	2.85726	94.3183216226048	-1.72890060123682	0.464851356322779	3.71925472029025	0.00019981147398132	0.00775348845268219
FBgn0054026	CG34026	4.17609	34.4198	187.055246783298	1.93125304411456	0.451006721014718	-4.28209371197273	1.85142974118091e-05	0.00128839740404699
FBgn0054040	CG34040	0.115085	3.49553	34.8866665216378	2.67541200585742	0.619536862962578	-4.31840648361713	1.57159786331084e-05	0.00111338336701709
FBgn0060296	pain	7.94995	43.488	1645.80526961979	1.32703319963876	0.439972637969567	-3.01617210961777	0.00255987913100627	0.0460778243581128
FBgn0062442	CG1458	176.439	128.773	2464.28220118677	-1.15324925671321	0.382828041842463	3.01244718428381	0.00259150527386793	0.0461351081928726
FBgn0069923	CG41128	293.396	185.748	1838.03523045214	-1.36338874528874	0.355645227199212	3.833564015538	0.000126299913049169	0.00560510303773381
FBgn0083167	Neb-cGP	222.67	142.412	4359.5133803801	-1.30327150777607	0.396920672738798	3.2834558572708	0.00102542702514625	0.0247782942294076
FBgn0083945	CG34109	0	0.392272	11.9444363810229	2.35547551574728	0.696278692730751	-3.38294929938081	0.000717118698512922	0.0193622048598489
FBgn0085192	CG34163	47.9217	32.4606	455.488645077343	-1.28603495516379	0.365010859905724	3.52327861011027	0.000426243033718533	0.0132719705902198
FBgn0085229	CG34200	217.275	133.38	1205.88261389392	-1.40700841888588	0.360882772777264	3.89879629902501	9.66720557885315e-05	0.00463665599254062
FBgn0085240	CG34211	0.0378628	2.58793	17.4490911948629	2.62631409324117	0.67548665810849	-3.88803251953995	0.000101060089129034	0.00478764422241965
FBgn0085358	Diedel3	4.55388	62.4273	376.936340799887	2.50246028502457	0.463705076467407	-5.39666355194725	6.78915252651217e-08	0.0000111544331510057
FBgn0085736	CG40472	306.754	203.863	2806.72895181568	-1.28162198305201	0.382566088842214	3.35006687845927	0.00080792051024624	0.0212202795242227
FBgn0085757	CR40621	3.47723	1.54136	67.9491198207393	-1.65446972770745	0.485596190306802	3.40708959570326	0.000656595698299884	0.0182013204365357
FBgn0085769	CR40728	2.02209	0.634853	32.5190486905595	-1.78798683837095	0.590578719781122	3.02751653333125	0.00246572225371978	0.0452548183443996
FBgn0085774	CR40779	3.88984	1.98447	84.4805956750366	-1.49048887118154	0.476299662241953	3.12930910797999	0.00175217879145523	0.0361773385765169
FBgn0085797	CR41540	2.82743	1.21319	60.8054226981847	-1.72250094759024	0.493006934826616	3.49386758260514	0.000476077090231901	0.0143045419874348
FBgn0085802	CR41548	2.49868	1.12686	45.3907997042851	-1.60524440098991	0.516687334214369	3.10680036976464	0.00189124066458038	0.0372555112548207
FBgn0085805	CR41583	0.976728	0.339492	30.5845126578407	-1.81174373744561	0.585702515615169	3.09328317557714	0.00197955147231951	0.0386012537102305
FBgn0085807	CR41590	2.37641	1.17879	83.1577011920487	-1.51374274713482	0.479386324354144	3.15766777280145	0.00159036692543395	0.0338314418683222
FBgn0085813	CR41602	1.26145	0.59595	132.643791495899	-1.65316781748196	0.435423074447044	3.79669318072168	0.000146639098046871	0.00623499131050331
FBgn0085815	CR41605	2.5791	1.27427	66.8476780405427	-1.57300548767923	0.470595155976466	3.3425875037224	0.000830011814501184	0.0213813639311797
FBgn0085817	CR41607	1.88278	0.838342	41.790575515265	-1.62754082644723	0.515236143321165	3.15882503109399	0.00158406561305351	0.0338314418683222
FBgn0086378	Alg-2	38.4372	29.1011	2731.63798010073	-1.12423958832573	0.354500323435036	3.17133586066177	0.00151739593442069	0.0331935733869591
FBgn0086450	su(r)	2.42467	0.724598	143.365636576301	-2.31120566214878	0.453386777982755	5.09764680926952	3.43901688729368e-07	0.0000450103193282743
FBgn0086710	RpL30	8653.27	6090.22	143608.360960629	-1.18036572623761	0.39533953585901	2.98570119902849	0.00282928947971811	0.0488764504751302
FBgn0087007	bbg	0.0955138	1.04773	121.240931046807	2.04820133040898	0.538533766307375	-3.80329230691162	0.000142785708620529	0.00616593893977614
FBgn0243512	puc	1.64439	11.9536	416.346261668561	1.63770770017399	0.511008984268208	-3.20485108988694	0.00135132372351486	0.0305114672309408
FBgn0243516	Vrp1	1.10336	12.0618	620.31035949839	2.02327051346995	0.550733765070426	-3.67377241381091	0.000238995620823264	0.00870530275470399
FBgn0250789	alpha-Spec	4.12363	20.5456	2200.43372500265	1.26724985270353	0.416207822966319	-3.04475260381177	0.00232871780474216	0.0438594119224852
FBgn0250815	Jon65Aiv	60.2736	824.604	8683.31357166562	2.75797981506974	0.348436108885795	-7.91530999438899	2.46637789612942e-15	4.18263245681183E-12
FBgn0250836	CG8628	11.0859	70.6487	386.022835563722	1.62694733620444	0.441702713533475	-3.68335372719222	0.000230185392045022	0.00854979950866777
FBgn0250906	Pgk	155.566	122.575	6715.39082338641	-1.08972784290234	0.366643176082504	2.97217543919902	0.00295697663787977	0.0499644936492507
FBgn0259101	CG42249	0.970344	6.64318	227.782050478264	1.73084376504198	0.427225307575617	-4.05136056865177	5.09206669197612e-05	0.00293439843249549
FBgn0259237	CG42335	0.342845	2.43578	84.2221230652418	1.6567333708158	0.55476800323789	-2.98635350479175	0.00282326071261942	0.0488764504751302
FBgn0259711	CG42365	2.26408	11.5262	134.788148668956	1.37124377573102	0.45740514118586	-2.99787573916629	0.0027186849766231	0.0476071918996663
FBgn0259735	CG42389	0.0296725	0.526348	55.2437716347759	2.30571072405998	0.619256596671267	-3.72335270460423	0.000196594576183202	0.00775348845268219
FBgn0259738	CG42392	0	7.43684	43.4175165657161	3.98503852266188	0.650821488424562	-6.12308996174731	9.17778407207317e-10	2.53110173587675E-07
FBgn0260003	Dys	0	0	930.793550457024	2.27287221043181	0.500827945510929	-4.53822960720192	5.67284744837885e-06	0.000476149217351972
FBgn0260008	Ucrh	155.065	125.141	2918.10668542731	-1.0481573426811	0.350721602681379	2.98857365690508	0.00280282933283845	0.0486650113468079
FBgn0260477	CG30283	142.644	58.0041	2007.359147574	-1.91981253682754	0.369910355704383	5.18993996037726	2.10361898748712e-07	0.0000295348105843191
FBgn0261113	Xrp1	3.20093	47.7944	2111.72761268883	2.43523311987312	0.534174706811252	-4.55887013896672	5.14295587110589e-06	0.000441265613740885
FBgn0261238	Alh	0.28686	1.56287	196.80675127769	1.43956858418842	0.410082495486237	-3.51043655857956	0.000447371547039492	0.0137417594580816
FBgn0261362	proPO-A1	0.175316	1.80486	51.8996480323307	1.80334764011288	0.598665366498813	-3.01227988293265	0.0025929340786981	0.0461351081928726
FBgn0261551	CG42669	0.0797246	0.692218	83.3492706748706	1.81033359431713	0.537357942106194	-3.36895289426906	0.000754543229736322	0.0198859481912078
FBgn0261565	Lmpt	0.145953	1.17214	166.712733944156	1.73223073502751	0.536019674471547	-3.23165513791128	0.00123075494305548	0.0283698199112668
FBgn0261599	RpS29	26842.1	20488.1	316303.364111746	-1.10826452769741	0.365320550363551	3.03367693548725	0.00241592993919015	0.0448456994962171
FBgn0261881	l(2)35Be	17.9754	10.7456	277.605769682013	-1.36135355032404	0.425005807274798	3.20314105600874	0.00135937380987771	0.0306037450725239
FBgn0262141	CG42867	32.6534	19.0907	325.317837122392	-1.46451602882	0.444359184970661	3.29579330945234	0.000981441931535916	0.0242906878055139
FBgn0262357	CG43055	0.611811	20.0518	133.577585777695	3.48975211991047	0.48608146147948	-7.17935654095665	7.00402729362215e-13	3.86322134009645E-10
FBgn0262811	CG43182	0	13.4506	34.2547362009526	3.37742584373948	0.675124845228449	-5.00266856953935	5.65421026208952e-07	0.0000682215806935239
FBgn0262970	CR43281	1.92087	0.910697	42.8894511654133	-1.55096287420716	0.513105028413892	3.02270059407036	0.0025052998017485	0.0456149349902681
FBgn0263046	CG43341	4.65282	2.75956	94.9387856000301	-1.38861160890292	0.452139245858142	3.07120344368114	0.00213197831349444	0.0412609938265766
FBgn0263080	CG43348	4.70768	44.4954	165.9139728806	2.1998441225535	0.45929413402941	-4.78961946074548	1.67097896027956e-06	0.00016978025699051
FBgn0263081	CG43349	12.8951	83.8355	416.689462033676	1.7180151729409	0.437722900129038	-3.92489214622868	8.67686047229497e-05	0.00432275590755237
FBgn0263234	Phae1	5.1627	26.798	382.70085631138	1.39099117151157	0.440119813254945	-3.1604829630922	0.00157507816173854	0.0338314418683222
FBgn0263316	Mrp4	0.439293	2.921	181.471139264514	1.61355490880941	0.534049670581609	-3.0213573712201	0.00251644163504976	0.0456149349902681
FBgn0263776	CG43693	25.3505	139.416	5883.32960848467	1.3997704190071	0.404311240140261	-3.46211106701239	0.000535955929543039	0.0155005681195931
FBgn0264006	dysc	0.0177478	0.194662	25.0767938361111	1.92096219264002	0.634147220944888	-3.02920541034266	0.00245197906099	0.0452548183443996
FBgn0264437	CR43855	2.03174	0.283234	23.1327921254217	-2.47858277748551	0.666118854288877	3.720931724912	0.000198489100945198	0.00775348845268219
FBgn0264617	CR43957	1.76639	0.304789	32.101340365172	-2.6730633125062	0.569320182355314	4.69518452946383	2.66366157394316e-06	0.000250838959438891

## Sheet: DEG_Spen target in ISC+EB 
Common Differentially expressed Spen-dependent genes in ISC and EB
ID	Name	log2FC[SPEN/WT]ISC	padj_ISC	log2FC[SPEN/WT]EB	padj_EB
FBgn0034155	unc-104	2.19559338491253	0.00109102400308891	5.70804828792079	1.50354605295785E-22
FBgn0034156	CG5348	3.25026324973848	3.41257599923351E-09	5.07687620427566	9.71491536521158E-17
FBgn0032774	CG17549	2.77130606836771	1.4458159536279E-07	3.99281248002322	4.18263245681183E-12
FBgn0259738	CG42392	1.82142375975582	0.017784781621041	3.98503852266188	2.53110173587675E-07
FBgn0262811	CG43182	2.90591981956635	4.30652645775767E-07	3.37742584373948	0.0000682215806935239
FBgn0034647	pirk	2.0075344483449	0.00327099261591339	2.85392702405257	1.51696048411608E-10
FBgn0027578	CG14526	2.43191563811447	4.53532445007698E-06	2.79577895567609	0.0000566475626552699
FBgn0085240	CG34211	2.14206926554682	0.00187743818622795	2.62631409324117	0.00478764422241965
FBgn0010497	dmGlut	1.90294507494513	0.00421362298865265	2.34259238220111	0.00029088294557378
FBgn0031732	CG11149	1.65804663841749	0.0318281457339891	2.28265228882185	0.00739079169698158
FBgn0002564	Lsp1gamma	1.57178433898395	0.0262044289004509	2.2540451680716	0.0213813639311797
FBgn0016977	spen	2.03716662432912	0.0000805209606139713	2.2496074768043	0.000036081390195795
FBgn0033921	tej	1.72250214196235	0.0311592956861647	2.18060623213351	0.0363622823926033
FBgn0038481	CG17475	1.92744835613284	0.00958869484601863	2.11855147621854	0.00296050527147715
FBgn0039045	CG17119	1.50976060685897	0.0325635542882719	2.09672126827285	0.00727760127231377
FBgn0030332	CG9360	1.94282547475486	0.00142999418185192	1.6660884342512	0.00635736660717319
FBgn0032507	CG9377	-3.62139822697757	1.18090404143142E-11	-4.06229178765773	5.18536168210264E-07
FBgn0027586	CG5867	-2.80984464639542	3.20115737612277E-07	-3.1643919113803	0.000204096375759347
FBgn0053774	CG33774	-1.86255386088229	0.00231661068774604	-2.86966173937708	3.57433483034646E-08
FBgn0004374	neb	-1.45612703667261	0.0327413079472249	-2.76632778557557	3.85547672143685E-09
FBgn0264617	CR43957	-1.92562747340885	0.00121146662047922	-2.6730633125062	0.000250838959438891
FBgn0021750	Aats-ser	-1.70408957532128	0.00532701562564306	-2.62155910569412	4.03782989536111E-08
FBgn0030035	PIG-T	-1.9711440903573	0.000163845930430876	-2.55736148528752	1.83168939061772E-08
FBgn0264437	CR43855	-2.22297486991921	0.00048274041739013	-2.47858277748551	0.00775348845268219
FBgn0086450	su(r)	-1.53656697170344	0.0289985530020652	-2.31120566214878	0.0000450103193282743
FBgn0037186	CG11241	-1.62551129362032	0.00763192460241119	-2.08322606715293	5.37174121864208E-06
FBgn0031805	CG9505	-1.76884522442196	0.00467706952694337	-1.99311494200468	0.0000754321569765836
FBgn0033942	Cpr51A	-1.69137540172841	0.0101275831353155	-1.9253663521086	0.00775348845268219
FBgn0052521	CG32521	-1.71274553730999	0.0101275831353155	-1.74597356276335	0.00854979950866777
