# Supplementary material for: Spen limits intestinal stem cell self-renewal
Source: PLoS Genet. 2018 Nov 19;14(11):e1007773. doi: 10.1371/journal.pgen.1007773 (PMC6277126; doi:10.1371/journal.pgen.1007773)
Supplement: S3 Table — Go term analysis of differentially expressed genes in wild-type ISC-enriched genes; of differentially expressed genes in spen knocked-down ISC versus wild-type ISC; of differentially expressed genes in spen knocked-down EB versus wild-type EB; and of altered exon usage in spen knocked-down EB versus wild-type EB. (XLSX) [file pgen.1007773.s003.xlsx]

## Sheet: GOterm - ISC enriched genes
	Table. GO term enrichment analysis for ISC-enriched genes
		Over-represented Category		Ontology	P.adj	No. of DE genes
	GO:0051301 -- cell division
		GO:0005819	spindle	CC	5.85541e-12	19
		GO:0051233	spindle midzone	CC	9.25078e-10	9
		GO:0000776	kinetochore	CC	2.47372e-09	11
		GO:0000775	chromosome, centromeric region	CC	2.51502e-08	13
		GO:0005876	spindle microtubule	CC	2.88906e-08	9
		GO:0000280	nuclear division	BP	9.19639e-08	29
		GO:0048285	organelle fission	BP	1.92398e-07	29
		GO:0007067	mitotic nuclear division	BP	6.09952e-07	21
		GO:0051255	spindle midzone assembly	BP	6.58209e-07	4
		GO:1903047	mitotic cell cycle process	BP	9.64693e-07	29
		GO:0022402	cell cycle process	BP	1.26317e-06	38
		GO:0061640	cytoskeleton-dependent cytokinesis	BP	1.7018e-06	13
		GO:0000278	mitotic cell cycle	BP	2.05243e-06	32
		GO:0072686	mitotic spindle	CC	2.356e-06	8
		GO:0051301	cell division	BP	2.80891e-06	21
		GO:0000910	cytokinesis	BP	3.52148e-06	13
		GO:0007143	female meiotic division	BP	4.11536e-06	11
		GO:0005828	kinetochore microtubule	CC	5.12554e-06	5
		GO:0007051	spindle organization	BP	5.37357e-06	13
		GO:1903046	meiotic cell cycle process	BP	5.60126e-06	17
		GO:0051321	meiotic cell cycle	BP	6.98821e-06	17
		GO:0051297	centrosome organization	BP	9.2602e-06	14
		GO:0030496	midbody	CC	1.00952e-05	6
		GO:0007059	chromosome segregation	BP	1.18345e-05	17
		GO:0007126	meiotic nuclear division	BP	1.25562e-05	16
		GO:0098813	nuclear chromosome segregation	BP	1.3489e-05	16
		GO:0000819	sister chromatid segregation	BP	1.70005e-05	13
		GO:0051257	meiotic spindle midzone assembly	BP	2.19389e-05	3
		GO:1990023	mitotic spindle midzone	CC	2.53759e-05	4
		GO:0050000	chromosome localization	BP	2.65103e-05	6
		GO:0051303	establishment of chromosome localization	BP	2.65103e-05	6
		GO:0007049	cell cycle	BP	2.82103e-05	40
		GO:0000212	meiotic spindle organization	BP	3.20919e-05	7
		GO:0000779	condensed chromosome, centromeric region	CC	3.2764e-05	5
		GO:0000281	mitotic cytokinesis	BP	3.30752e-05	9
		GO:0007052	mitotic spindle organization	BP	3.52515e-05	9
		GO:1902850	microtubule cytoskeleton organization involved in mitosis	BP	3.52515e-05	9
		GO:0000940	condensed chromosome outer kinetochore	CC	4.35502e-05	4
		GO:0051225	spindle assembly	BP	6.94786e-05	8
		GO:0000070	mitotic sister chromatid segregation	BP	9.79938e-05	11
		GO:0035323	male germline ring canal	CC	0.00010943	3
		GO:0000777	condensed chromosome kinetochore	CC	0.000120721	4
		GO:0007098	centrosome cycle	BP	0.000124	11
		GO:0007096	regulation of exit from mitosis	BP	0.000167765	4
		GO:0007135	meiosis II	BP	0.000189747	5
		GO:0098687	chromosomal region	CC	0.000203123	13
		GO:0010458	exit from mitosis	BP	0.000247794	4
		GO:0090306	spindle assembly involved in meiosis	BP	0.000253851	5
		GO:0032506	cytokinetic process	BP	0.000278694	6
		GO:0000922	spindle pole	CC	0.000304288	5
		GO:0045132	meiotic chromosome segregation	BP	0.00040499	8
	GO:0005856 -- cytoskeleton
		GO:0005874	microtubule	CC	7.28149e-07	11
		GO:0008017	microtubule binding	MF	9.20866e-07	14
		GO:0015631	tubulin binding	MF	2.11299e-06	14
		GO:0000226	microtubule cytoskeleton organization	BP	2.99643e-06	24
		GO:0007017	microtubule-based process	BP	1.30688e-05	27
		GO:0031023	microtubule organizing center organization	BP	1.34572e-05	14
		GO:0007010	cytoskeleton organization	BP	4.88194e-05	32
		GO:0070507	regulation of microtubule cytoskeleton organization	BP	7.59401e-05	7
		GO:0099513	polymeric cytoskeletal fiber	CC	8.54363e-05	11
		GO:0015630	microtubule cytoskeleton	CC	8.59095e-05	27
		GO:0032886	regulation of microtubule-based process	BP	0.000130725	7
		GO:0005856	cytoskeleton	CC	0.000145762	31
		GO:0044430	cytoskeletal part	CC	0.000190054	29
		GO:0051493	regulation of cytoskeleton organization	BP	0.000259615	11
	GO:1900180 -- regulation of protein localization to nucleus
		GO:0051531	NFAT protein import into nucleus	BP	2.05087e-05	5
		GO:0051532	regulation of NFAT protein import into nucleus	BP	2.05087e-05	5
		GO:0051533	positive regulation of NFAT protein import into nucleus	BP	2.05087e-05	5
		GO:0042993	positive regulation of transcription factor import into nucleus	BP	9.08227e-05	5
		GO:0042307	positive regulation of protein import into nucleus	BP	0.000124301	5
		GO:1900182	positive regulation of protein localization to nucleus	BP	0.000124301	5
		GO:1904591	positive regulation of protein import	BP	0.000124301	5
		GO:1900180	regulation of protein localization to nucleus	BP	0.000193512	6
		GO:0042990	regulation of transcription factor import into nucleus	BP	0.000214777	5
		GO:0042991	transcription factor import into nucleus	BP	0.000214777	5
		GO:0046824	positive regulation of nucleocytoplasmic transport	BP	0.000304892	5
		GO:0051179	localization	BP	0.000467252	72
		GO:0090316	positive regulation of intracellular protein transport	BP	0.000486877	5
	GO:0003824 -- enzyme activity
		GO:0004252	serine-type endopeptidase activity	MF	3.03853e-05	15
		GO:0008236	serine-type peptidase activity	MF	3.45415e-05	16
		GO:0017171	serine hydrolase activity	MF	3.68482e-05	16
		GO:0070011	peptidase activity, acting on L-amino acid peptides	MF	0.000125983	24
		GO:0008233	peptidase activity	MF	0.000165006	24
		GO:0004175	endopeptidase activity	MF	0.000176367	18
		GO:0016849	phosphorus-oxygen lyase activity	MF	0.000457307	5
	GO:0007165 -- signal transduction
		GO:0007218	neuropeptide signaling pathway	BP	3.46746e-05	6
		GO:0005179	hormone activity	MF	4.91004e-05	6
		GO:0005184	neuropeptide hormone activity	MF	0.000146597	5
		GO:0007186	G-protein coupled receptor signaling pathway	BP	0.000393936	12
		GO:0005576	extracellular region	CC	0.000475038	31
	GO:0045596 -- negative regulation of cell differentiation
		GO:0010771	negative regulation of cell morphogenesis involved in differentiation	BP	0.000344367	4
		GO:0050768	negative regulation of neurogenesis	BP	0.000358975	8
	GO:0007399 -- nervous system development
		GO:0007422	peripheral nervous system development	BP	3.04728e-05	11
		GO:0007417	central nervous system development	BP	6.31861e-05	19
	GO:0009117 -- nucleotide metabolic process
		GO:0009187	cyclic nucleotide metabolic process	BP	0.000135837	7
		GO:0009190	cyclic nucleotide biosynthetic process	BP	0.000410532	6
	GO:0045165 -- cell fate commitment
		GO:0007501	mesodermal cell fate specification	BP	0.000380821	3

## Sheet: GOterm-DE and AEU, spen RNAi
	Table. GO term enrichment analysis for the DE genes in ISC upon spen inactivation
	Over-represented Category		Ontology	P.adj	No. of DE genes
	GO:0015370	solute:sodium symporter activity	MF	1.69e-06	4
	GO:0015294	solute:cation symporter activity	MF	3.44e-06	4
	GO:0015293	symporter activity	MF	4.03e-06	4
	Table. GO term enrichment analysis for the DE genes in EB upon spen inactivation
	Over-represented Category		Ontology	P.adj	No. of DE genes
	GO:0070011	peptidase activity, acting on L-amino acid peptides	MF	7.77e-09	41
	GO:0008233	peptidase activity	MF	1.39e-08	41
	GO:0016787	hydrolase activity	MF	1.5e-08	86
	GO:0003824	catalytic activity	MF	9.05e-08	155
	GO:0006508	proteolysis	BP	9.12e-08	51
	GO:0008236	serine-type peptidase activity	MF	2.34e-06	24
	GO:0017171	serine hydrolase activity	MF	2.57e-06	24
	GO:0004175	endopeptidase activity	MF	3.55e-06	28
	GO:0004252	serine-type endopeptidase activity	MF	4.72e-06	22
	GO:0035321	maintenance of imaginal disc-derived wing hair orientation	BP	2.29e-05	3
	GO:0008237	metallopeptidase activity	MF	3.72e-05	14
	Table. GO term enrichment analysis for the genes with AEU in EB upon spen inactivation
	Over-represented Category		Ontology	P.adj	No. of DE genes
	GO:0005829	cytosol	CC	2.90073e-12	29
	GO:0044444	cytoplasmic part	CC	8.56147e-12	65
	GO:0005737	cytoplasm	CC	1.39779e-09	74
	GO:0005622	intracellular	CC	1.67409e-08	102
	GO:0044424	intracellular part	CC	2.31369e-08	101
	GO:0005623	cell	CC	3.6163e-07	108
	GO:0044464	cell part	CC	3.6163e-07	108
	GO:0002181	cytoplasmic translation	BP	7.35391e-07	11
	GO:0022626	cytosolic ribosome	CC	3.17278e-06	10
	GO:0022627	cytosolic small ribosomal subunit	CC	3.64051e-06	7
	GO:0009987	cellular process	BP	4.36412e-06	116
	GO:0044445	cytosolic part	CC	2.35585e-05	10
	GO:0044267	cellular protein metabolic process	BP	3.95442e-05	43
