# Supplementary material for: Spen limits intestinal stem cell self-renewal
Source: PLoS Genet. 2018 Nov 19;14(11):e1007773. doi: 10.1371/journal.pgen.1007773 (PMC6277126; doi:10.1371/journal.pgen.1007773)
Supplement: S4 Table — Genes with significant changes (FDR of 0.05) upon spen knockdown with indicated Log2FC and associated biological term. Differences between spen knocked-down ISC versus wild-type ISC, and spen knocked-down EB versus wild-type EB are shown. (XLSX) [file pgen.1007773.s004.xlsx]

## Sheet: DE_spen-dependent genes in ISC
Table. ISC spen-dependent gene expression
(FDR 0.05%)
ID	Name	logFC	Expression	PANTHER Family/Subfamily	PANTHER Protein Class	Associated GOterm
FBgn0034156	CG5348	3.25	UP	SUBFAMILY NOT NAMED (PTHR12266:SF7)	cation transporter (PC00227)	transmembrane transport (GO:0055085)
FBgn0263076	Klp54D	3.24	UP	KINESIN-LIKE PROTEIN AT 54D (PTHR24115:SF156)	microtubule binding motor protein (PC00085)	microtubule-based movement (GO:0007018)
FBgn0262811	CG43182	2.91	UP			biological_process (GO:0008150)
FBgn0032774	CG17549	2.77	UP			negative regulation of immune response (GO:0050777); negative regulation of peptidoglycan recognition protein signaling pathway (GO:0061060); response to symbiotic bacterium (GO:0009609); negative regulation of innate immune response (GO:0045824)
FBgn0027578	CG14526	2.43	UP	SUBFAMILY NOT NAMED (PTHR11733:SF135)	metalloprotease (PC00190); metalloprotease (PC00153)	proteolysis (GO:0006508)
FBgn0034155	unc-104	2.2	UP	KINESIN-LIKE PROTEIN UNC-104 (PTHR24115:SF448)	microtubule binding motor protein (PC00085)	biological_process (GO:0008150)
FBgn0085240	CG34211	2.14	UP			biological_process (GO:0008150)
FBgn0016977	spen	2.04	UP	MSX2-INTERACTING PROTEIN (PTHR23189:SF48)	RNA binding protein (PC00171)	regulation of transcription, DNA-templated (GO:0006355); segment specification (GO:0007379); axon guidance (GO:0007411); neuroblast fate determination (GO:0007400); glial cell migration (GO:0008347); glial cell fate determination (GO:0007403); epidermal growth factor receptor signaling pathway (GO:0007173); Wnt signaling pathway (GO:0016055); peripheral nervous system development (GO:0007422); im…
FBgn0041579	AttC	2.02	UP	ATTACIN-A-RELATED (PTHR38333:SF1)		antibacterial humoral response (GO:0019731); defense response (GO:0006952); defense response to bacterium (GO:0042742); response to bacterium (GO:0009617); humoral immune response (GO:0006959); defense response to Gram-positive bacterium (GO:0050830)
FBgn0034647	pirk	2.01	UP			negative regulation of immune response (GO:0050777); negative regulation of peptidoglycan recognition protein signaling pathway (GO:0061060); response to symbiotic bacterium (GO:0009609); negative regulation of innate immune response (GO:0045824)
FBgn0004034	y	1.95	UP	PROTEIN YELLOW (PTHR10009:SF14)		developmental pigmentation (GO:0048066); melanin biosynthetic process (GO:0042438); cuticle pigmentation (GO:0048067); male courtship behavior, veined wing extension (GO:0048065); melanin biosynthetic process from tyrosine (GO:0006583); male mating behavior (GO:0060179); regulation of adult chitin-containing cuticle pigmentation (GO:0048082)
FBgn0030332	CG9360	1.94	UP	SUBFAMILY NOT NAMED (PTHR24322:SF464)	dehydrogenase (PC00176); reductase (PC00092)	metabolic process (GO:0008152)
FBgn0038481	CG17475	1.93	UP	SUBFAMILY NOT NAMED (PTHR24260:SF45)	serine protease (PC00190); serine protease (PC00203)	proteolysis (GO:0006508)
FBgn0010497	dmGlut	1.9	UP	AT30085P-RELATED (PTHR11662:SF200)	cation transporter (PC00227)	transmembrane transport (GO:0055085); mitochondrion organization (GO:0007005); glutamine metabolic process (GO:0006541); L-glutamate import (GO:0051938); sodium-dependent phosphate transport (GO:0044341)
FBgn0037788	CG3940	1.9	UP	SUBFAMILY NOT NAMED (PTHR18952:SF109)	dehydratase (PC00144)	one-carbon metabolic process (GO:0006730)
FBgn0004872	piwi	1.89	UP	PROTEIN AUBERGINE-RELATED (PTHR22891:SF28)		stem cell division (GO:0017145); male germ-line stem cell asymmetric division (GO:0048133); female germ-line stem cell asymmetric division (GO:0048132); germ-line stem cell population maintenance (GO:0030718); cell fate determination (GO:0001709); germ-line stem cell division (GO:0042078); posttranscriptional gene silencing (GO:0016441); chromatin silencing (GO:0006342); RNA interference (GO:0016…
FBgn0263780	CG17684	1.87	UP	SUBFAMILY NOT NAMED (PTHR11731:SF22)	serine protease (PC00190); serine protease (PC00203)	proteolysis (GO:0006508)
FBgn0259738	CG42392	1.82	UP			biological_process (GO:0008150)
FBgn0032981	CG3635	1.8	UP	LIPASE-RELATED (PTHR11005:SF29)	lipase (PC00121)	lipid metabolic process (GO:0006629)
FBgn0033921	tej	1.72	UP	PROTEIN ERI-5, ISOFORM A-RELATED (PTHR22948:SF17)	nuclease (PC00171)	karyosome formation (GO:0030717); negative regulation of transposition (GO:0010529); piRNA biosynthetic process (GO:1990511)
FBgn0083979	Ir10a	1.68	UP	IONOTROPIC RECEPTOR 100A-RELATED (PTHR18966:SF44)	ionotropic glutamate receptor (PC00227); ionotropic glutamate receptor (PC00133)	detection of chemical stimulus (GO:0009593)
FBgn0259992	CG42489	1.68	UP			biological_process (GO:0008150)
FBgn0031732	CG11149	1.66	UP	SUBFAMILY NOT NAMED (PTHR12270:SF16)	glycosyltransferase (PC00220)
FBgn0031975	Tg	1.64	UP	RE08173P (PTHR11590:SF40)		peptide cross-linking (GO:0018149); hemolymph coagulation (GO:0042381); innate immune response (GO:0045087)
FBgn0002564	Lsp1gamma	1.57	UP	FAT-BODY PROTEIN 1-RELATED (PTHR11511:SF5)	storage protein (PC00210); oxidase (PC00176); oxygenase (PC00175)
FBgn0039045	CG17119	1.51	UP	CYSTINOSIN (PTHR13131:SF9)	amino acid transporter (PC00227)	L-cystine transport (GO:0015811); amino acid transmembrane transport (GO:0003333)
FBgn0004374	neb	-1.46	DOWN	KINESIN-LIKE PROTEIN KIF14 (PTHR24115:SF546)	microtubule binding motor protein (PC00085)	regulation of cell cycle (GO:0051726); mitotic chromosome condensation (GO:0007076); ovarian follicle cell development (GO:0030707); mitotic sister chromatid segregation (GO:0000070); microtubule-based movement (GO:0007018); meiotic nuclear division (GO:0007126); mitotic cell cycle, embryonic (GO:0045448); chromosome segregation (GO:0007059); oogenesis (GO:0048477)
FBgn0086450	su(r)	-1.54	DOWN	DIHYDROPYRIMIDINE DEHYDROGENASE [NADP (+)] (PTHR11938:SF5)	dehydrogenase (PC00176); reductase (PC00092)	oxidation-reduction process (GO:0055114); 'de novo' pyrimidine nucleobase biosynthetic process (GO:0006207)
FBgn0027660	blot	-1.59	DOWN	TRANSPORTER (PTHR11616:SF2)	cation transporter (PC00227)	morphogenesis of an epithelium (GO:0002009); neurotransmitter transport (GO:0006836)
FBgn0037186	CG11241	-1.63	DOWN	ALANINE--GLYOXYLATE AMINOTRANSFERASE 2, MITOCHONDRIAL (PTHR11986:SF58)	transaminase (PC00220)
FBgn0022702	Cht2	-1.69	DOWN	CHITINASE 2-RELATED (PTHR11177:SF133)	glycosidase (PC00121)	cuticle chitin catabolic process (GO:0006036); carbohydrate metabolic process (GO:0005975)
FBgn0033942	Cpr51A	-1.69	DOWN	CUTICULAR PROTEIN 51A-RELATED (PTHR12236:SF4)		chitin-based cuticle development (GO:0040003); multicellular organism reproduction (GO:0032504)
FBgn0021750	Aats-ser	-1.7	DOWN	SERINE--TRNA LIGASE, MITOCHONDRIAL (PTHR11778:SF0)	RNA binding protein (PC00171); aminoacyl-tRNA synthetase (PC00031)	seryl-tRNA aminoacylation (GO:0006434); mitochondrial seryl-tRNA aminoacylation (GO:0070158)
FBgn0042627	v(2)k05816	-1.7	DOWN	V (2)K05816, ISOFORM B (PTHR11712:SF234)	acyltransferase (PC00220); methyltransferase (PC00042); dehydrogenase (PC00155); ligase (PC00176); esterase (PC00092)	oxidation-reduction process (GO:0055114); methyl-branched fatty acid biosynthetic process (GO:1902321); cuticle hydrocarbon biosynthetic process (GO:0006723); cellular response to sucrose stimulus (GO:0071329)
FBgn0052521	CG32521	-1.71	DOWN	SUBFAMILY NOT NAMED (PTHR39956:SF1)
FBgn0031805	CG9505	-1.77	DOWN	SUBFAMILY NOT NAMED (PTHR11733:SF146)	metalloprotease (PC00190); metalloprotease (PC00153)	proteolysis (GO:0006508)
FBgn0263111	cac	-1.79	DOWN	VOLTAGE-DEPENDENT CALCIUM CHANNEL TYPE A SUBUNIT ALPHA-1 (PTHR10037:SF226)	voltage-gated calcium channel (PC00227); voltage-gated sodium channel (PC00133); voltage-gated ion channel (PC00058)	courtship behavior (GO:0007619); adult locomotory behavior (GO:0008344); male courtship behavior, veined wing generated song production (GO:0045433); detection of light stimulus involved in visual perception (GO:0050908); calcium ion transport (GO:0006816); neurotransmitter secretion (GO:0007269); epithelial fluid transport (GO:0042045); phototransduction (GO:0007602); visual behavior (GO:0007632…
FBgn0053258	CG33258	-1.81	DOWN			chitin metabolic process (GO:0006030)
FBgn0032484	kek4	-1.82	DOWN	KEKKON4 (PTHR24373:SF131)	receptor (PC00197); extracellular matrix protein (PC00102)
FBgn0016080	xmas-1	-1.85	DOWN			biological_process (GO:0008150)
FBgn0053774	CG33774	-1.86	DOWN	DOLICHYL-DIPHOSPHOOLIGOSACCHARIDE--PROTEIN GLYCOSYLTRANSFERASE SUBUNIT 4 (PTHR28677:SF2)		protein N-linked glycosylation (GO:0006487)
FBgn0034554	CG15227	-1.9	DOWN	SUBFAMILY NOT NAMED (PTHR18952:SF106)	dehydratase (PC00144)
FBgn0264617	CR43957	-1.93	DOWN			biological_process (GO:0008150)
FBgn0030035	PIG-T	-1.97	DOWN	GPI TRANSAMIDASE COMPONENT PIG-T (PTHR12959:SF11)		attachment of GPI anchor to protein (GO:0016255)
FBgn0261085	Syt12	-1.98	DOWN	FI18604P1-RELATED (PTHR10024:SF206)	membrane trafficking regulatory protein (PC00150)	neurotransmitter secretion (GO:0007269)
FBgn0035495	CG14989	-2	DOWN			chitin metabolic process (GO:0006030)
FBgn0264437	CR43855	-2.22	DOWN			biological_process (GO:0008150)
FBgn0031935	CG13793	-2.33	DOWN	TRANSPORTER (PTHR11616:SF155)	cation transporter (PC00227)	neurotransmitter transport (GO:0006836)
FBgn0033541	CG12934	-2.39	DOWN			biological_process (GO:0008150)
FBgn0037630	Ir85a	-2.46	DOWN	IONOTROPIC RECEPTOR 85A (PTHR18966:SF72)	ionotropic glutamate receptor (PC00227); ionotropic glutamate receptor (PC00133)	detection of chemical stimulus (GO:0009593)
FBgn0030108	Gr8a	-2.57	DOWN	GUSTATORY AND PHEROMONE RECEPTOR 33A-RELATED (PTHR21143:SF16)	G-protein coupled receptor (PC00197)	sensory perception of taste (GO:0050909); chemosensory behavior (GO:0007635); response to insecticide (GO:0017085); response to L-canavanine (GO:1901354)
FBgn0085369	CG34340	-2.81	DOWN	DORSAL ROOT GANGLIA HOMEOBOX PROTEIN (PTHR24329:SF373)	homeobox transcription factor (PC00218); DNA binding protein (PC00116)	regulation of transcription, DNA-templated (GO:0006355); muscle organ development (GO:0007517); dendrite morphogenesis (GO:0048813)
FBgn0027586	CG5867	-2.81	DOWN	BCDNA.GH05536 (PTHR11008:SF18)
FBgn0031936	CG13794	-3.21	DOWN	TRANSPORTER (PTHR11616:SF155)	cation transporter (PC00227)	neurotransmitter transport (GO:0006836)
FBgn0032507	CG9377	-3.62	DOWN	GH05918P-RELATED (PTHR24260:SF3)	serine protease (PC00190); serine protease (PC00203)

## Sheet: DE_spen-dependent genes in EB
Table. EB spen-dependent gene expression
(FDR 0.05%)
ID	Name	logFC	Expression	PANTHER Family/Subfamily	PANTHER Protein Class	Associated Biological process
FBgn0034155	unc-104	5.71	UP	KINESIN-LIKE PROTEIN UNC-104 (PTHR24115:SF448)	microtubule binding motor protein (PC00085)	filopodium assembly (GO:0046847); synaptic vesicle transport (GO:0048489); vesicle transport along microtubule (GO:0047496); synaptic vesicle maturation (GO:0016188); anterograde synaptic vesicle transport (GO:0048490); vesicle-mediated transport (GO:0016192); larval locomotory behavior (GO:0008345); neuromuscular junction development (GO:0007528); axon guidance (GO:0007411); negative regulation …
FBgn0034156	CG5348	5.08	UP	SUBFAMILY NOT NAMED (PTHR12266:SF7)	cation transporter (PC00227)	transmembrane transport (GO:0055085)
FBgn0259738	CG42392	3.99	UP			biological_process (GO:0008150)
FBgn0032774	CG17549	3.99	UP
FBgn0262357	CG43055	3.49	UP	LECTIN-37DB, ISOFORM A (PTHR22802:SF149)		induction of bacterial agglutination (GO:0043152)
FBgn0262811	CG43182	3.38	UP			biological_process (GO:0008150)
FBgn0031654	Jon25Bii	3.27	UP	AT07769P-RELATED (PTHR24260:SF51)	serine protease (PC00190); serine protease (PC00203)	proteolysis (GO:0006508); neurogenesis (GO:0022008)
FBgn0023197	Jon74E	3.23	UP	AT07769P-RELATED (PTHR24260:SF51)	serine protease (PC00190); serine protease (PC00203)	proteolysis (GO:0006508)
FBgn0010359	gammaTry	3.15	UP	IP02554P-RELATED (PTHR24276:SF20)	serine protease (PC00190); serine protease (PC00203)
FBgn0050031	CG30031	3.11	UP	IP02554P-RELATED (PTHR24276:SF20)	serine protease (PC00190); serine protease (PC00203)
FBgn0029762	NAAT1	3.02	UP	SODIUM-DEPENDENT NUTRIENT AMINO ACID TRANSPORTER 1 (PTHR11616:SF168)	cation transporter (PC00227)	sodium ion transport (GO:0006814); neurotransmitter transport (GO:0006836); amino acid transmembrane import (GO:0044745); neutral amino acid transport (GO:0015804); L-amino acid transport (GO:0015807); D-amino acid transport (GO:0042940)
FBgn0039472	CG17192	2.94	UP	SUBFAMILY NOT NAMED (PTHR11610:SF99)	storage protein (PC00210); esterase (PC00121); lipase (PC00097)	lipid catabolic process (GO:0016042)
FBgn0039316	CG11893	2.93	UP	SUBFAMILY NOT NAMED (PTHR11012:SF12)		chaeta development (GO:0022416); wing disc development (GO:0035220); sensory perception of pain (GO:0019233)
FBgn0033774	CG12374	2.93	UP	SUBFAMILY NOT NAMED (PTHR11705:SF72)	metalloprotease (PC00190); metalloprotease (PC00153)	proteolysis (GO:0006508)
FBgn0050025	CG30025	2.92	UP	IP02554P-RELATED (PTHR24276:SF20)	serine protease (PC00190); serine protease (PC00203)	proteolysis (GO:0006508)
FBgn0034647	pirk	2.85	UP			negative regulation of immune response (GO:0050777); negative regulation of peptidoglycan recognition protein signaling pathway (GO:0061060); response to symbiotic bacterium (GO:0009609); negative regulation of innate immune response (GO:0045824)
FBgn0053530	Acp53C14c	2.83	UP			multicellular organism reproduction (GO:0032504); sensory perception of pain (GO:0019233)
FBgn0010358	deltaTry	2.82	UP	No Panther Hit		proteolysis (GO:0006508)
FBgn0004426	LysC	2.81	UP	No Panther Hit
FBgn0053542	upd3	2.8	UP			antimicrobial humoral response (GO:0019730); JAK-STAT cascade (GO:0007259); embryonic development via the syncytial blastoderm (GO:0001700); immune response (GO:0006955); positive regulation of cell proliferation (GO:0008284); positive regulation of JAK-STAT cascade (GO:0046427); paracrine signaling (GO:0038001); regulation of imaginal disc-derived wing size (GO:0044719); intestinal epithelial st…
FBgn0027578	CG14526	2.8	UP	SUBFAMILY NOT NAMED (PTHR11733:SF135)	metalloprotease (PC00190); metalloprotease (PC00153)	proteolysis (GO:0006508)
FBgn0250815	Jon65Aiv	2.76	UP	AT07769P-RELATED (PTHR24260:SF51)	serine protease (PC00190); serine protease (PC00203)	proteolysis (GO:0006508)
FBgn0051004	CG31004	2.74	UP	PROTEIN MESH (PTHR13802:SF46)
FBgn0032381	Mal-B1	2.73	UP	FI17312P1-RELATED (PTHR10357:SF167)	amylase (PC00121)	carbohydrate metabolic process (GO:0005975)
FBgn0003863	alphaTry	2.71	UP	IP02554P-RELATED (PTHR24276:SF20)	serine protease (PC00190); serine protease (PC00203)	proteolysis (GO:0006508)
FBgn0034394	CG15096	2.71	UP	GH07529P (PTHR11662:SF280)	cation transporter (PC00227)	transmembrane transport (GO:0055085)
FBgn0054040	CG34040	2.68	UP	SUBFAMILY NOT NAMED (PTHR21721:SF25)		biological_process (GO:0008150)
FBgn0013765	cnn	2.67	UP	CENTROSOMIN (PTHR13140:SF397)	G-protein modulator (PC00095); actin binding motor protein (PC00022); cell junction protein (PC00085)	microtubule cytoskeleton organization (GO:0000226); midgut development (GO:0007494); peripheral nervous system development (GO:0007422); central nervous system development (GO:0007417); nuclear division (GO:0000280); centrosome cycle (GO:0007098); microtubule-based process (GO:0007017); female meiosis chromosome segregation (GO:0016321); mitotic spindle organization (GO:0007052); asymmetric cell …
FBgn0039471	CG6295	2.64	UP	SUBFAMILY NOT NAMED (PTHR11610:SF113)	storage protein (PC00210); esterase (PC00121); lipase (PC00097)	lipid catabolic process (GO:0016042)
FBgn0085240	CG34211	2.63	UP			biological_process (GO:0008150)
FBgn0028949	CG15254	2.61	UP
FBgn0034295	CG10911	2.59	UP			biological_process (GO:0008150)
FBgn0034154	CG5267	2.57	UP	ACCESSORY GLAND PROTEIN ACP62F (PTHR23259:SF32)		multicellular organism reproduction (GO:0032504)
FBgn0015037	Cyp4p1	2.57	UP	CYTOCHROME P450 4P1-RELATED (PTHR24291:SF17)	oxygenase (PC00176)	oxidation-reduction process (GO:0055114)
FBgn0034717	CG5819	2.57	UP	LEUCINE-RICH REPEAT-CONTAINING PROTEIN 55 (PTHR24373:SF157)		sensory perception of pain (GO:0019233)
FBgn0020906	Jon25Bi	2.56	UP	AT07769P-RELATED (PTHR24260:SF51)	serine protease (PC00190); serine protease (PC00203)	proteolysis (GO:0006508)
FBgn0004427	LysD	2.55	UP	LYSOZYME A/C-RELATED (PTHR11407:SF36)		antimicrobial humoral response (GO:0019730)
FBgn0038740	CG4562	2.55	UP	MULTIDRUG RESISTANCE-ASSOCIATED PROTEIN LETHAL (2)03659-RELATED (PTHR24223:SF259)	ATP-binding cassette (ABC) transporter (PC00227)	transmembrane transport (GO:0055085)
FBgn0025620	CG13360	2.54	UP	SUBFAMILY NOT NAMED (PTHR11012:SF19)
FBgn0037934	CG6830	2.54	UP	CHKOV2 (PTHR11012:SF6)
FBgn0035665	Jon65Aiii	2.51	UP	GH01508P-RELATED (PTHR24260:SF75)	serine protease (PC00190); serine protease (PC00203)	proteolysis (GO:0006508)
FBgn0085358	Diedel3	2.5	UP			biological_process (GO:0008150)
FBgn0030964	Pvf1	2.45	UP	LD28763P (PTHR11633:SF1)	growth factor (PC00207)	border follicle cell migration (GO:0007298); hemocyte migration (GO:0035099); vascular endothelial growth factor receptor signaling pathway (GO:0048010); cell projection assembly (GO:0030031); salivary gland morphogenesis (GO:0007435); Malpighian tubule morphogenesis (GO:0007443); anterior Malpighian tubule development (GO:0061327); regulation of cellular response to X-ray (GO:2000683); negative …
FBgn0261113	Xrp1	2.44	UP			cellular process (GO:0009987); olfactory behavior (GO:0042048); chromosome organization (GO:0051276); negative regulation of cell proliferation (GO:0008285); imaginal disc-derived wing morphogenesis (GO:0007476)
FBgn0032049	Bace	2.42	UP	BETA-SITE APP-CLEAVING ENZYME-RELATED (PTHR13683:SF249)	aspartic protease (PC00190); aspartic protease (PC00053)	proteolysis (GO:0006508)
FBgn0036831	CG6839	2.4	UP	NUCLEASE EXOG, MITOCHONDRIAL (PTHR13966:SF8)
FBgn0004428	LysE	2.38	UP	LYSOZYME A/C-RELATED (PTHR11407:SF36)		antimicrobial humoral response (GO:0019730); defense response to Gram-negative bacterium (GO:0050829); negative regulation of innate immune response (GO:0045824)
FBgn0034225	veil	2.38	UP	LP01562P (PTHR11575:SF28)	nucleotide phosphatase (PC00181); nucleotide phosphatase (PC00173); phosphodiesterase (PC00121)	nucleotide catabolic process (GO:0009166)
FBgn0039342	CG5107	2.37	UP
FBgn0052687	CG32687	2.37	UP
FBgn0004425	LysB	2.36	UP	LYSOZYME A/C-RELATED (PTHR11407:SF36)		antimicrobial humoral response (GO:0019730)
FBgn0083945	CG34109	2.36	UP	SUBFAMILY NOT NAMED (PTHR20992:SF12)		neurogenesis (GO:0022008)
FBgn0038973	Pebp1	2.34	UP	PHOSPHATIDYLETHANOLAMINE-BINDING PROTEIN 1 (PTHR11362:SF28)		regulation of antimicrobial humoral response (GO:0002759); defense response to Gram-negative bacterium (GO:0050829); defense response to Gram-positive bacterium (GO:0050830)
FBgn0010497	dmGlut	2.34	UP	AT30085P-RELATED (PTHR11662:SF200)	cation transporter (PC00227)	transmembrane transport (GO:0055085); mitochondrion organization (GO:0007005); glutamine metabolic process (GO:0006541); L-glutamate import (GO:0051938); sodium-dependent phosphate transport (GO:0044341)
FBgn0039310	CG11878	2.33	UP	AT04450P (PTHR11012:SF23)		sensory perception of pain (GO:0019233)
FBgn0040723	CG5011	2.33	UP
FBgn0259735	CG42389	2.31	UP
FBgn0039419	CG12290	2.3	UP	PROTEIN F59D12.1 (PTHR24249:SF215)	G-protein coupled receptor (PC00197)	G-protein coupled receptor signaling pathway (GO:0007186)
FBgn0024321	NK7.1	2.28	UP	NK7.1, ISOFORM A (PTHR24340:SF36)	homeobox transcription factor (PC00218); DNA binding protein (PC00116)
FBgn0031732	CG11149	2.28	UP	SUBFAMILY NOT NAMED (PTHR12270:SF16)	glycosyltransferase (PC00220)
FBgn0027348	bgm	2.28	UP	LONG-CHAIN-FATTY-ACID--COA LIGASE ACSBG2 (PTHR24096:SF38)	ligase (PC00142)	long-chain fatty acid metabolic process (GO:0001676); response to endoplasmic reticulum stress (GO:0034976)
FBgn0040060	yip7	2.27	UP	GH01508P-RELATED (PTHR24260:SF75)	serine protease (PC00190); serine protease (PC00203)	proteolysis (GO:0006508); sensory perception of pain (GO:0019233)
FBgn0260003	Dys	2.27	UP	DYSFUSION, ISOFORM D (PTHR23043:SF13)	basic helix-loop-helix transcription factor (PC00218); nucleic acid binding (PC00055)	regulation of transcription, DNA-templated (GO:0006355); open tracheal system development (GO:0007424); branch fusion, open tracheal system (GO:0035147); epithelial cell migration, open tracheal system (GO:0007427); positive regulation of transcription from RNA polymerase II promoter (GO:0045944); regulation of transcription from RNA polymerase II promoter (GO:0006357); Notch signaling pathway (G…
FBgn0002564	Lsp1gamma	2.25	UP	FAT-BODY PROTEIN 1-RELATED (PTHR11511:SF5)	storage protein (PC00210); oxidase (PC00176); oxygenase (PC00175)
FBgn0016977	spen	2.25	UP	MSX2-INTERACTING PROTEIN (PTHR23189:SF48)	RNA binding protein (PC00171)	regulation of transcription, DNA-templated (GO:0006355); segment specification (GO:0007379); axon guidance (GO:0007411); neuroblast fate determination (GO:0007400); glial cell migration (GO:0008347); glial cell fate determination (GO:0007403); epidermal growth factor receptor signaling pathway (GO:0007173); Wnt signaling pathway (GO:0016055); peripheral nervous system development (GO:0007422); im…
FBgn0050502	fa2h	2.24	UP	FATTY ACID 2-HYDROXYLASE (PTHR12863:SF1)		oxidation-reduction process (GO:0055114); fatty acid biosynthetic process (GO:0006633)
FBgn0040850	CG15210	2.24	UP
FBgn0033367	proPO45	2.23	UP	DIPHENOLOXIDASE SUBUNIT A3-RELATED (PTHR11511:SF4)	oxidase (PC00176); oxygenase (PC00175)
FBgn0051104	CG31104	2.23	UP	SUBFAMILY NOT NAMED (PTHR11012:SF12)
FBgn0010425	epsilonTry	2.23	UP	IP02554P-RELATED (PTHR24276:SF20)	serine protease (PC00190); serine protease (PC00203)	proteolysis (GO:0006508)
FBgn0034151	CG15617	2.23	UP
FBgn0000527	e	2.22	UP	EBONY (PTHR24096:SF190)	ligase (PC00142)	chitin-based cuticle sclerotization (GO:0007593); circadian rhythm (GO:0007623); locomotor rhythm (GO:0045475); cuticle pigmentation (GO:0048067); negative regulation of melanin biosynthetic process (GO:0048022); pigment metabolic process (GO:0042440); histamine metabolic process (GO:0001692); developmental pigmentation (GO:0048066); melanin biosynthetic process from tyrosine (GO:0006583); dopami…
FBgn0033733	CG8834	2.22	UP	SUBFAMILY NOT NAMED (PTHR24096:SF19)	transporter (PC00227); ligase (PC00142)	metabolic process (GO:0008152)
FBgn0035780	CG18417	2.22	UP	SUBFAMILY NOT NAMED (PTHR11705:SF56)	metalloprotease (PC00190); metalloprotease (PC00153)	proteolysis (GO:0006508)
FBgn0037065	CG12974	2.22	UP
FBgn0039091	CG10182	2.21	UP	SUBFAMILY NOT NAMED (PTHR11161:SF20)
FBgn0035710	SP1173	2.21	UP	FI19426P1 (PTHR16172:SF28)		biological_process (GO:0008150)
FBgn0001145	Gs2	2.21	UP	GLUTAMINE SYNTHETASE 2 CYTOPLASMIC (PTHR20852:SF57)	ligase (PC00142)	neurotransmitter receptor metabolic process (GO:0045213); glutamate catabolic process (GO:0006538); glutamine biosynthetic process (GO:0006542); synapse assembly (GO:0007416)
FBgn0034662	CG13492	2.2	UP	SUBFAMILY NOT NAMED (PTHR21721:SF26)
FBgn0037174	CG14457	2.2	UP	SUBFAMILY NOT NAMED (PTHR11008:SF25)
FBgn0263080	CG43348	2.2	UP			biological_process (GO:0008150)
FBgn0051259	CG31259	2.19	UP	TRANSMEMBRANE PROTEIN 135 (PTHR12459:SF3)		peroxisome organization (GO:0007031)
FBgn0033789	CG13324	2.18	UP	SUBFAMILY NOT NAMED (PTHR37685:SF2)
FBgn0029766	CG15784	2.18	UP	APOLIPOPHORINS (PTHR23361:SF12)	extracellular matrix structural protein (PC00102)	biological_process (GO:0008150)
FBgn0033921	tej	2.18	UP	PROTEIN ERI-5, ISOFORM A-RELATED (PTHR22948:SF17)	nuclease (PC00171)	karyosome formation (GO:0030717); negative regulation of transposition (GO:0010529); piRNA biosynthetic process (GO:1990511)
FBgn0036738	CG7542	2.18	UP	AT07769P-RELATED (PTHR24260:SF51)	serine protease (PC00190); serine protease (PC00203)	proteolysis (GO:0006508)
FBgn0034292	CG5767	2.18	UP
FBgn0000542	ec	2.17	UP	ECHINUS SPLICE FORM 3 (PTHR22975:SF2)	ubiquitin-protein ligase (PC00142)	compound eye retinal cell programmed cell death (GO:0046667); retinal cell programmed cell death (GO:0046666); protein deubiquitination (GO:0016579); positive regulation of compound eye retinal cell programmed cell death (GO:0046672); ommatidial rotation (GO:0016318)
FBgn0031913	CG5958	2.16	UP	SUBFAMILY NOT NAMED (PTHR10174:SF23)	transfer/carrier protein (PC00219); dehydrogenase (PC00176)	transport (GO:0006810)
FBgn0050047	CG30047	2.15	UP	ENDOPLASMIC RETICULUM METALLOPEPTIDASE 1 (PTHR12147:SF22)	metalloprotease (PC00190); metalloprotease (PC00153)
FBgn0032079	CG31886	2.15	UP	SUBFAMILY NOT NAMED (PTHR39077:SF1)
FBgn0034296	CG10912	2.15	UP			cold acclimation (GO:0009631)
FBgn0022700	Cht4	2.15	UP	CHITOTRIOSIDASE-1 (PTHR11177:SF211)	glycosidase (PC00121)	cuticle chitin catabolic process (GO:0006036); carbohydrate metabolic process (GO:0005975); chitin catabolic process (GO:0006032)
FBgn0043783	CG32444	2.15	UP	ALDOSE 1-EPIMERASE (PTHR10091:SF11)	epimerase/racemase (PC00135)	hexose metabolic process (GO:0019318)
FBgn0033659	Damm	2.14	UP	DREAM-RELATED (PTHR10454:SF153)	cysteine protease (PC00190); cysteine protease (PC00081); protease inhibitor (PC00121)	apoptotic process (GO:0006915); programmed cell death (GO:0012501); proteolysis (GO:0006508)
FBgn0039470	CG6296	2.14	UP	SUBFAMILY NOT NAMED (PTHR11610:SF113)	storage protein (PC00210); esterase (PC00121); lipase (PC00097)	lipid catabolic process (GO:0016042)
FBgn0038147	CCHa2	2.12	UP	SUBFAMILY NOT NAMED (PTHR35980:SF1)		neuropeptide signaling pathway (GO:0007218)
FBgn0038481	CG17475	2.12	UP	SUBFAMILY NOT NAMED (PTHR24260:SF45)	serine protease (PC00190); serine protease (PC00203)	proteolysis (GO:0006508)
FBgn0034289	CG10910	2.12	UP	TRANSCRIPTION ELONGATION FACTOR SPT6 (PTHR10145:SF6)	transcription factor (PC00218); chromatin/chromatin-binding protein (PC00171)	translational initiation (GO:0006413)
FBgn0035246	CG13928	2.12	UP
FBgn0038660	CG14291	2.11	UP	N-SULPHOGLUCOSAMINE SULPHOHYDROLASE (PTHR10342:SF76)	hydrolase (PC00121)	metabolic process (GO:0008152)
FBgn0015575	alpha-Est7	2.11	UP	ALPHA-ESTERASE-1-RELATED (PTHR11559:SF207)	esterase (PC00121); lipase (PC00097)	response to organophosphorus (GO:0046683); lipid storage (GO:0019915); determination of adult lifespan (GO:0008340)
FBgn0035360	CG1246	2.11	UP
FBgn0039045	CG17119	2.1	UP	CYSTINOSIN (PTHR13131:SF9)	amino acid transporter (PC00227)	L-cystine transport (GO:0015811); amino acid transmembrane transport (GO:0003333)
FBgn0003357	Jon99Ciii	2.09	UP	JONAH 99FI-RELATED (PTHR24260:SF69)	serine protease (PC00190); serine protease (PC00203)
FBgn0003356	Jon99Cii	2.08	UP	JONAH 99FI-RELATED (PTHR24260:SF69)	serine protease (PC00190); serine protease (PC00203)	digestion (GO:0007586); proteolysis (GO:0006508)
FBgn0033215	CG1942	2.08	UP	2-ACYLGLYCEROL O-ACYLTRANSFERASE 3 (PTHR12317:SF23)	acyltransferase (PC00220)	mesoderm development (GO:0007498)
FBgn0010097	gammaTub37C	2.06	UP	TUBULIN GAMMA CHAIN (PTHR11588:SF7)	tubulin (PC00085)	microtubule-based process (GO:0007017); microtubule nucleation (GO:0007020); cytoplasmic microtubule organization (GO:0031122); attachment of spindle microtubules to kinetochore involved in meiotic chromosome segregation (GO:0051316); oocyte nucleus localization involved in oocyte dorsal/ventral axis specification (GO:0051663); spindle assembly involved in female meiosis I (GO:0007057)
FBgn0033296	Mal-A7	2.05	UP	SUBFAMILY NOT NAMED (PTHR10357:SF143)	amylase (PC00121)	carbohydrate metabolic process (GO:0005975)
FBgn0087007	bbg	2.05	UP	BIG BANG, ISOFORM C (PTHR11324:SF8)	signaling molecule (PC00207)	imaginal disc development (GO:0007444); border follicle cell migration (GO:0007298); innate immune response in mucosa (GO:0002227)
FBgn0038613	Vha100-4	2.04	UP	FI23923P1-RELATED (PTHR11629:SF61)	ATP synthase (PC00227)	ATP hydrolysis coupled proton transport (GO:0015991)
FBgn0038353	CG5399	2.04	UP			biological_process (GO:0008150)
FBgn0051087	CG31087	2.04	UP	CHKOV2 (PTHR11012:SF6)		neurogenesis (GO:0022008)
FBgn0037387	CG1213	2.04	UP	SUBFAMILY NOT NAMED (PTHR23500:SF37)	carbohydrate transporter (PC00227)	transmembrane transport (GO:0055085)
FBgn0032839	CG10659	2.03	UP	SUBFAMILY NOT NAMED (PTHR20905:SF7)
FBgn0030234	CG15211	2.03	UP	PROTEIN K09G1.1, ISOFORM E (PTHR22776:SF44)
FBgn0034317	CG14499	2.03	UP
FBgn0001258	ImpL3	2.02	UP	L-LACTATE DEHYDROGENASE (PTHR11540:SF3)	dehydrogenase (PC00176)	glycolytic process (GO:0006096); carboxylic acid metabolic process (GO:0019752); carbohydrate metabolic process (GO:0005975); oxidation-reduction process (GO:0055114); myoblast fusion (GO:0007520); somatic muscle development (GO:0007525)
FBgn0036024	CG18180	2.02	UP	SUBFAMILY NOT NAMED (PTHR24260:SF67)	serine protease (PC00190); serine protease (PC00203)	proteolysis (GO:0006508)
FBgn0243516	Vrp1	2.02	UP	VERPROLIN 1, ISOFORM G (PTHR23202:SF27)		regulation of cell shape (GO:0008360); actin filament organization (GO:0007015); myoblast fusion (GO:0007520); positive regulation of actin filament polymerization (GO:0030838); behavioral response to ethanol (GO:0048149); visceral muscle development (GO:0007522); regulation of actin filament polymerization (GO:0030833); spermatid development (GO:0007286)
FBgn0030929	CG15043	2.02	UP
FBgn0033792	CG13325	2.01	UP	SUBFAMILY NOT NAMED (PTHR11161:SF20)
FBgn0051446	CG31446	2.01	UP			biological_process (GO:0008150)
FBgn0004167	kst	2.01	UP	KARST, ISOFORM E (PTHR11915:SF291)	non-motor actin binding protein (PC00085)	ovarian follicle cell development (GO:0030707); plasma membrane organization (GO:0007009); zonula adherens assembly (GO:0045186); mitotic cytokinesis (GO:0000281); endocytosis (GO:0006897); wound healing (GO:0042060); endosome transport via multivesicular body sorting pathway (GO:0032509); regulation of multivesicular body size involved in endosome transport (GO:0010797)
FBgn0016754	sba	2	UP	SIX-BANDED, ISOFORM D (PTHR16112:SF16)
FBgn0013773	Cyp6a22	2	UP	CYTOCHROME P450 6A22 (PTHR24292:SF64)	oxygenase (PC00176)	oxidation-reduction process (GO:0055114)
FBgn0032225	CG5022	1.98	UP	PROTEIN FRM-4, ISOFORM C (PTHR23280:SF23)
FBgn0035439	CG14961	1.98	UP			biological_process (GO:0008150)
FBgn0029835	CG5921	1.98	UP	HARMONIN (PTHR23116:SF36)	cytoskeletal protein (PC00085)	G2/M transition of mitotic cell cycle (GO:0000086)
FBgn0030837	CG8661	1.97	UP
FBgn0036422	CG3868	1.97	UP
FBgn0028491	CG2930	1.96	UP	PEPTIDE TRANSPORTER FAMILY 1 (PTHR11654:SF96)	transporter (PC00227)
FBgn0052284	CG32284	1.95	UP			chitin metabolic process (GO:0006030)
FBgn0033782	sug	1.95	UP	ZINC FINGER PROTEIN GLIS2 (PTHR19818:SF84)		negative regulation of transcription from RNA polymerase II promoter (GO:0000122); cellular response to nutrient (GO:0031670); positive regulation of transcription, DNA-templated (GO:0045893); negative regulation of transcription, DNA-templated (GO:0045892); response to starvation (GO:0042594); insulin-like growth factor receptor signaling pathway (GO:0048009)
FBgn0000116	Argk	1.95	UP	ARGININE KINASE (PTHR11547:SF33)	amino acid kinase (PC00220); amino acid kinase (PC00137)	phosphorylation (GO:0016310)
FBgn0033826	CG4734	1.94	UP	SUBFAMILY NOT NAMED (PTHR33236:SF3)		biological_process (GO:0008150)
FBgn0037166	CG11426	1.94	UP	FI04477P-RELATED (PTHR10165:SF103)		dephosphorylation (GO:0016311); phototransduction (GO:0007602); phospholipid metabolic process (GO:0006644)
FBgn0034247	CG6484	1.94	UP	GH07001P (PTHR23500:SF137)	carbohydrate transporter (PC00227)	transmembrane transport (GO:0055085)
FBgn0054026	CG34026	1.93	UP	SUBFAMILY NOT NAMED (PTHR37685:SF1)		biological_process (GO:0008150)
FBgn0040069	vanin-like	1.92	UP	BIOTINIDASE-RELATED (PTHR10609:SF14)	hydrolase (PC00121)
FBgn0037989	CG14741	1.92	UP	PROTEIN TAT-2, ISOFORM F (PTHR24092:SF34)	cation transporter (PC00227); hydrolase (PC00068)	detection of chemical stimulus involved in sensory perception of smell (GO:0050911); regulation of protein localization (GO:0032880); phospholipid translocation (GO:0045332)
FBgn0010768	sqz	1.92	UP	ZINC FINGER PROTEIN SQUEEZE (PTHR24409:SF18)	KRAB box transcription factor (PC00218)	oogenesis (GO:0048477); regulation of transcription, DNA-templated (GO:0006355); dendrite morphogenesis (GO:0048813); muscle organ development (GO:0007517); neuron development (GO:0048666); dendrite guidance (GO:0070983); neuroblast development (GO:0014019)
FBgn0264006	dysc	1.92	UP	PDZ DOMAIN-CONTAINING PROTEIN 7 (PTHR23116:SF29)		sensory perception of pain (GO:0019233); muscle cell cellular homeostasis (GO:0046716); rhabdomere development (GO:0042052); photoreceptor cell axon guidance (GO:0072499); locomotor rhythm (GO:0045475); positive regulation of ion transmembrane transporter activity (GO:0032414); regulation of synaptic growth at neuromuscular junction (GO:0008582); negative regulation of neuromuscular synaptic tran…
FBgn0051901	Mur29B	1.91	UP			biological_process (GO:0008150)
FBgn0019886	Letm1	1.91	UP	LETM1 AND EF-HAND DOMAIN-CONTAINING PROTEIN ANON-60DA, MITOCHONDRIAL (PTHR14009:SF1)	annexin (PC00060); calmodulin (PC00050)	cellular response to hypoxia (GO:0071456); mitochondrial calcium ion transport (GO:0006851); neurotransmitter secretion (GO:0007269); mitochondrion morphogenesis (GO:0070584)
FBgn0033978	Cyp6a23	1.91	UP	CYTOCHROME P450 6A17-RELATED (PTHR24292:SF66)	oxygenase (PC00176)	oxidation-reduction process (GO:0055114)
FBgn0029828	CG6067	1.91	UP	SUBFAMILY NOT NAMED (PTHR24256:SF125)	peptide hormone (PC00207); receptor (PC00179); serine protease (PC00197); serine protease (PC00190); protease inhibitor (PC00203); annexin (PC00121); calmodulin (PC00190)	proteolysis (GO:0006508)
FBgn0033582	CG9084	1.89	UP	SUBFAMILY NOT NAMED (PTHR23248:SF4)	transfer/carrier protein (PC00219)	biological_process (GO:0008150)
FBgn0052483	CG32483	1.89	UP	RETINOID-INDUCIBLE SERINE CARBOXYPEPTIDASE (PTHR11802:SF3)	serine protease (PC00190); serine protease (PC00203)	proteolysis (GO:0006508)
FBgn0032131	CG3841	1.88	UP	ALPHA-ESTERASE-1-RELATED (PTHR11559:SF207)	esterase (PC00121); lipase (PC00097)
FBgn0053532	lectin-37Da	1.88	UP	GALACTOSE-SPECIFIC C-TYPE LECTIN, ISOFORM A-RELATED (PTHR10690:SF7)		calcium-dependent cell-cell adhesion via plasma membrane cell adhesion molecules (GO:0016339)
FBgn0029994	CG2254	1.88	UP	SUBFAMILY NOT NAMED (PTHR24322:SF572)	dehydrogenase (PC00176); reductase (PC00092)	metabolic process (GO:0008152)
FBgn0038136	CG8774	1.87	UP	PROTEIN PAM-1, ISOFORM B (PTHR11533:SF193)	metalloprotease (PC00190); metalloprotease (PC00153)	proteolysis (GO:0006508)
FBgn0038752	CG4462	1.87	UP	SUBFAMILY NOT NAMED (PTHR24064:SF263)	carbohydrate transporter (PC00227); cation transporter (PC00067); transfer/carrier protein (PC00068)	transmembrane transport (GO:0055085)
FBgn0033927	CR10102	1.87	UP
FBgn0023095	caps	1.86	UP	CAPRICIOUS, ISOFORM D-RELATED (PTHR24365:SF307)	receptor (PC00197); extracellular matrix protein (PC00102)	axon guidance (GO:0007411); open tracheal system development (GO:0007424); cell adhesion (GO:0007155); cell migration (GO:0016477); photoreceptor cell axon guidance (GO:0072499); homophilic cell adhesion via plasma membrane adhesion molecules (GO:0007156); branch fusion, open tracheal system (GO:0035147); motor neuron axon guidance (GO:0008045); larval salivary gland morphogenesis (GO:0007436); i…
FBgn0032068	CG9466	1.86	UP	LYSOSOMAL ALPHA-MANNOSIDASE (PTHR11607:SF3)	glycosidase (PC00121)	mannose metabolic process (GO:0006013)
FBgn0030688	CG8952	1.86	UP	AT07769P-RELATED (PTHR24260:SF51)	serine protease (PC00190); serine protease (PC00203)	proteolysis (GO:0006508)
FBgn0000395	cv-2	1.85	UP			imaginal disc-derived wing vein specification (GO:0007474); imaginal disc-derived wing morphogenesis (GO:0007476); regulation of BMP signaling pathway (GO:0030510)
FBgn0033926	Arc1	1.85	UP			muscle system process (GO:0003012); behavioral response to starvation (GO:0042595)
FBgn0033697	Cyp6t3	1.85	UP	CYTOCHROME P450 6G1-RELATED (PTHR24292:SF45)	oxygenase (PC00176)	oxidation-reduction process (GO:0055114); ecdysone biosynthetic process (GO:0006697); regulation of developmental growth (GO:0048638)
FBgn0035094	CG9380	1.85	UP	SUBFAMILY NOT NAMED (PTHR11022:SF44)	signaling molecule (PC00207); defense/immunity protein (PC00090)	peptidoglycan catabolic process (GO:0009253)
FBgn0038652	CG7720	1.85	UP	SUBFAMILY NOT NAMED (PTHR11819:SF108)	carbohydrate transporter (PC00227); cation transporter (PC00067)	transmembrane transport (GO:0055085)
FBgn0036833	CG3819	1.84	UP	NUCLEASE EXOG, MITOCHONDRIAL (PTHR13966:SF8)
FBgn0032387	CG16965	1.84	UP	ACID TREHALASE-LIKE PROTEIN 1 (PTHR11051:SF8)		carbohydrate metabolic process (GO:0005975)
FBgn0051300	CG31300	1.84	UP	SUBFAMILY NOT NAMED (PTHR11012:SF12)		sensory perception of pain (GO:0019233)
FBgn0039326	CG10562	1.83	UP	CHKOV1 (PTHR11012:SF27)
FBgn0004055	uzip	1.83	UP			axonogenesis (GO:0007409); axon guidance (GO:0007411); axonal fasciculation (GO:0007413)
FBgn0001257	ImpL2	1.83	UP			cell adhesion (GO:0007155); negative regulation of insulin receptor signaling pathway (GO:0046627); determination of adult lifespan (GO:0008340); positive regulation of insulin receptor signaling pathway (GO:0046628); negative regulation of lipid storage (GO:0010888)
FBgn0034663	CG4363	1.82	UP	SUBFAMILY NOT NAMED (PTHR21721:SF25)
FBgn0031514	CG3332	1.82	UP	SUBFAMILY NOT NAMED (PTHR21522:SF30)
FBgn0032085	CG9555	1.82	UP	SUBFAMILY NOT NAMED (PTHR12242:SF7)
FBgn0031801	CG9498	1.82	UP	SUBFAMILY NOT NAMED (PTHR11012:SF19)
FBgn0032087	CG9568	1.82	UP
FBgn0025709	CG8083	1.81	UP	CNT-LIKE NUCLEOSIDE TRANSPORTER (PTHR10590:SF4)	transporter (PC00227)
FBgn0034758	CG13510	1.81	UP	SUBFAMILY NOT NAMED (PTHR23292:SF14)		cold acclimation (GO:0009631)
FBgn0038082	CG5724	1.81	UP	RE52038P-RELATED (PTHR11926:SF249)	glycosyltransferase (PC00220)	metabolic process (GO:0008152)
FBgn0040349	CG3699	1.81	UP	SUBFAMILY NOT NAMED (PTHR24322:SF551)	dehydrogenase (PC00176); reductase (PC00092)	metabolic process (GO:0008152); fatty acid beta-oxidation (GO:0006635)
FBgn0034490	CG9864	1.81	UP	PROTEIN T09B9.2 (PTHR11662:SF314)	cation transporter (PC00227)	transmembrane transport (GO:0055085)
FBgn0261551	CG42669	1.81	UP
FBgn0261362	proPO-A1	1.8	UP	GH04080P (PTHR11511:SF24)	oxidase (PC00176); oxygenase (PC00175)
FBgn0039319	CG13659	1.8	UP	SUBFAMILY NOT NAMED (PTHR11012:SF28)
FBgn0032069	CG9468	1.8	UP	SUBFAMILY NOT NAMED (PTHR11607:SF31)	glycosidase (PC00121)	mannose metabolic process (GO:0006013)
FBgn0027598	cindr	1.79	UP	PROTEIN Y44E3A.4 (PTHR14167:SF29)	signaling molecule (PC00207)	compound eye morphogenesis (GO:0001745); actin filament organization (GO:0007015); compound eye development (GO:0048749); border follicle cell migration (GO:0007298); positive regulation of receptor-mediated endocytosis (GO:0048260); regulation of cytokinesis (GO:0032465); intercellular bridge organization (GO:0043063); lateral inhibition (GO:0046331)
FBgn0033787	CG13321	1.79	UP	SUBFAMILY NOT NAMED (PTHR31649:SF2)		neurogenesis (GO:0022008)
FBgn0020622	Pi3K21B	1.77	UP	PI3K21B, ISOFORM B (PTHR10155:SF0)	kinase modulator (PC00095)	phosphatidylinositol phosphorylation (GO:0046854); lipid phosphorylation (GO:0046834); protein phosphorylation (GO:0006468); regulation of cell size (GO:0008361); regulation of cell proliferation (GO:0042127); insulin receptor signaling pathway (GO:0008286); regulation of organ growth (GO:0046620); positive regulation of growth (GO:0045927); positive regulation of cell size (GO:0045793)
FBgn0032456	MRP	1.76	UP	MULTIDRUG-RESISTANCE LIKE PROTEIN 1, ISOFORM I (PTHR24223:SF171)	ATP-binding cassette (ABC) transporter (PC00227)	transmembrane transport (GO:0055085); response to methotrexate (GO:0031427)
FBgn0038680	Cyp12a5	1.75	UP	CYTOCHROME P450 12A4, MITOCHONDRIAL-RELATED (PTHR24305:SF65)		oxidation-reduction process (GO:0055114)
FBgn0033153	Gadd45	1.75	UP	FI09246P (PTHR10411:SF8)		regulation of cell cycle (GO:0051726); JNK cascade (GO:0007254); regulation of oviposition (GO:0046662)
FBgn0000253	Cam	1.75	UP	CALMODULIN (PTHR23050:SF20)	calmodulin (PC00060)	rhodopsin mediated signaling pathway (GO:0016056); metarhodopsin inactivation (GO:0016060); protein phosphorylation (GO:0006468); regulation of light-activated channel activity (GO:0016061); detection of calcium ion (GO:0005513); deactivation of rhodopsin mediated signaling (GO:0016059); adaptation of rhodopsin mediated signaling (GO:0016062); actin filament-based movement (GO:0030048); mitotic s…
FBgn0040602	CG14545	1.75	UP
FBgn0031176	CG1678	1.74	UP			imaginal disc-derived wing morphogenesis (GO:0007476)
FBgn0259101	CG42249	1.73	UP	5'-NUCLEOTIDASE (PTHR11575:SF25)	nucleotide phosphatase (PC00181); nucleotide phosphatase (PC00173); phosphodiesterase (PC00121)
FBgn0027594	drpr	1.73	UP	DRAPER, ISOFORM E (PTHR24035:SF105)	extracellular matrix protein (PC00102)	cell adhesion (GO:0007155); larval locomotory behavior (GO:0008345); phagocytosis (GO:0006909); neuron remodeling (GO:0016322); cell competition in a multicellular organism (GO:0035212); wing disc dorsal/ventral pattern formation (GO:0048190); apoptotic cell clearance (GO:0043277); defense response to bacterium (GO:0042742); salivary gland cell autophagic cell death (GO:0035071); phagocytosis, en…
FBgn0261565	Lmpt	1.73	UP			defense response to fungus (GO:0050832)
FBgn0036945	Ssk	1.72	UP	SUBFAMILY NOT NAMED (PTHR36692:SF3)		anterior midgut development (GO:0007496); establishment of endothelial barrier (GO:0061028); intestinal epithelial cell development (GO:0060576); septate junction assembly (GO:0019991)
FBgn0263081	CG43349	1.72	UP			biological_process (GO:0008150)
FBgn0035265	CG18173	1.72	UP	PHOSPHATIDYLINOSITOL-GLYCAN BIOSYNTHESIS CLASS W PROTEIN (PTHR20661:SF0)	acetyltransferase (PC00220); acyltransferase (PC00038)	GPI anchor biosynthetic process (GO:0006506)
FBgn0041184	Socs36E	1.72	UP	SUPPRESSOR OF CYTOKINE SIGNALING 9 (PTHR24369:SF92)	cytokine (PC00207); kinase inhibitor (PC00083)	JAK-STAT cascade (GO:0007259); notum morphogenesis (GO:0048802); compound eye pigmentation (GO:0048072); negative regulation of JAK-STAT cascade (GO:0046426); imaginal disc-derived wing vein morphogenesis (GO:0008586); negative regulation of epidermal growth factor receptor signaling pathway (GO:0042059); haltere development (GO:0007482); regulation of JAK-STAT cascade (GO:0046425); negative regu…
FBgn0038466	CG8907	1.72	UP	AROUSER, ISOFORM A (PTHR12287:SF23)		olfactory behavior (GO:0042048)
FBgn0027843	CAH2	1.72	UP	CARBONIC ANHYDRASE 2, ISOFORM A (PTHR18952:SF102)	dehydratase (PC00144)	one-carbon metabolic process (GO:0006730)
FBgn0040636	CG13255	1.72	UP
FBgn0038595	CG7142	1.7	UP	SUBFAMILY NOT NAMED (PTHR24256:SF157)	peptide hormone (PC00207); receptor (PC00179); serine protease (PC00197); serine protease (PC00190); protease inhibitor (PC00203); annexin (PC00121); calmodulin (PC00190)	proteolysis (GO:0006508)
FBgn0034664	CG4377	1.69	UP	SUBFAMILY NOT NAMED (PTHR21721:SF25)
FBgn0004657	mys	1.69	UP	INTEGRIN BETA-PS (PTHR10082:SF41)		central nervous system development (GO:0007417); muscle organ development (GO:0007517); cell adhesion mediated by integrin (GO:0033627); substrate adhesion-dependent cell spreading (GO:0034446); dorsal trunk growth, open tracheal system (GO:0035001); dorsal closure (GO:0007391); pericardium morphogenesis (GO:0003344); salivary gland development (GO:0007431); cell migration (GO:0016477); muscle at…
FBgn0003358	Jon99Ci	1.68	UP	AT07769P-RELATED (PTHR24260:SF51)	serine protease (PC00190); serine protease (PC00203)	digestion (GO:0007586); proteolysis (GO:0006508)
FBgn0032167	CG5853	1.67	UP	SUBFAMILY NOT NAMED (PTHR19241:SF184)	ATP-binding cassette (ABC) transporter (PC00227)
FBgn0001186	Hex-A	1.67	UP	HEXOKINASE A, ISOFORM A-RELATED (PTHR19443:SF16)		carbohydrate phosphorylation (GO:0046835); flight (GO:0060361); cellular glucose homeostasis (GO:0001678); glycolytic process (GO:0006096)
FBgn0030332	CG9360	1.67	UP	SUBFAMILY NOT NAMED (PTHR24322:SF464)	dehydrogenase (PC00176); reductase (PC00092)	metabolic process (GO:0008152)
FBgn0038135	CG8773	1.67	UP	PROTEIN PAM-1, ISOFORM B (PTHR11533:SF193)	metalloprotease (PC00190); metalloprotease (PC00153)	proteolysis (GO:0006508); dsRNA transport (GO:0033227)
FBgn0259237	CG42335	1.66	UP	SUBFAMILY NOT NAMED (PTHR11533:SF36)	metalloprotease (PC00190); metalloprotease (PC00153)
FBgn0033159	Dscam	1.66	UP	DOWN SYNDROME CELL ADHESION MOLECULE, ISOFORM AN (PTHR10489:SF525)	immunoglobulin receptor superfamily (PC00197); protein phosphatase (PC00084); protein phosphatase (PC00124); immunoglobulin receptor superfamily (PC00181); immunoglobulin superfamily cell adhesion molecule (PC00195)
FBgn0032633	Lrch	1.66	UP	PH DOMAIN LEUCINE-RICH REPEAT-CONTAINING PROTEIN PHOSPHATASE 2 (PTHR23155:SF442)		Ras protein signal transduction (GO:0007265)
FBgn0043471	kappaTry	1.64	UP	IP02554P-RELATED (PTHR24276:SF20)	serine protease (PC00190); serine protease (PC00203)
FBgn0243512	puc	1.64	UP	PUCKERED (PTHR10159:SF360)		epidermis development (GO:0008544); dorsal closure (GO:0007391); peripheral nervous system development (GO:0007422); suture of dorsal opening (GO:0007396); JNK cascade (GO:0007254); protein dephosphorylation (GO:0006470); actin cytoskeleton organization (GO:0030036); ovarian follicle cell development (GO:0030707); negative regulation of JNK cascade (GO:0046329); dorsal appendage formation (GO:004…
FBgn0034628	Acox57D-p	1.64	UP	ACYL-COENZYME A OXIDASE (PTHR10909:SF324)	transferase (PC00220); dehydrogenase (PC00176); oxidase (PC00092)	fatty acid beta-oxidation (GO:0006635)
FBgn0042206	GstD10	1.64	UP	GLUTATHIONE S TRANSFERASE D10-RELATED (PTHR11260:SF308)	transferase (PC00220); signaling molecule (PC00207); reductase (PC00176); translation elongation factor (PC00198); epimerase/racemase (PC00171); cytoskeletal protein (PC00031)	glutathione metabolic process (GO:0006749)
FBgn0019968	Khc-73	1.64	UP	KINESIN-LIKE PROTEIN KIF13A (PTHR24115:SF458)	microtubule binding motor protein (PC00085)	microtubule-based movement (GO:0007018); establishment of spindle orientation (GO:0051294); regulation of synapse structure or activity (GO:0050803)
FBgn0015714	Cyp6a17	1.64	UP	CYTOCHROME P450 6A17-RELATED (PTHR24292:SF66)	oxygenase (PC00176)	oxidation-reduction process (GO:0055114); thermosensory behavior (GO:0040040)
FBgn0016984	sktl	1.64	UP	LP03320P-RELATED (PTHR23086:SF36)	kinase (PC00220); kinase (PC00137)	peripheral nervous system development (GO:0007422); phosphorylation (GO:0016310); autophagic cell death (GO:0048102); salivary gland cell autophagic cell death (GO:0035071); phosphatidylinositol metabolic process (GO:0046488); cortical actin cytoskeleton organization (GO:0030866); maintenance of oocyte nucleus location involved in oocyte dorsal/ventral axis specification (GO:0042070); oocyte micr…
FBgn0014018	Rel	1.64	UP	DORSAL-RELATED IMMUNITY FACTOR DIF-RELATED (PTHR24169:SF20)	transcription factor (PC00218); nucleic acid binding (PC00171)	positive regulation of transcription from RNA polymerase II promoter (GO:0045944); positive regulation of antibacterial peptide biosynthetic process (GO:0006963); immune response (GO:0006955); positive regulation of antifungal peptide biosynthetic process (GO:0006967); peptidoglycan recognition protein signaling pathway (GO:0061057); positive regulation of biosynthetic process of antibacterial pe…
FBgn0250836	CG8628	1.63	UP	ACYL-COA-BINDING PROTEIN HOMOLOG (PTHR23310:SF70)	transfer/carrier protein (PC00219); enzyme modulator (PC00095)	cellular acyl-CoA homeostasis (GO:0042049)
FBgn0034709	Swim	1.63	UP	SUBFAMILY NOT NAMED (PTHR12411:SF15)	cysteine protease (PC00190); cysteine protease (PC00081)	immune response (GO:0006955); proteolysis (GO:0006508); positive regulation of Wnt signaling pathway by establishment of Wnt protein localization to extracellular region (GO:0035593); positive regulation of Wnt signaling pathway (GO:0030177)
FBgn0029608	CG3091	1.63	UP	SUBFAMILY NOT NAMED (PTHR10174:SF79)	transfer/carrier protein (PC00219); dehydrogenase (PC00176)	transport (GO:0006810)
FBgn0034723	CG13506	1.62	UP	SUBFAMILY NOT NAMED (PTHR12231:SF96)
FBgn0038344	CG5205	1.62	UP			mRNA splicing, via spliceosome (GO:0000398); centrosome localization (GO:0051642); adherens junction organization (GO:0034332); regulation of alternative mRNA splicing, via spliceosome (GO:0000381)
FBgn0051343	CG31343	1.62	UP	PROTEIN PAM-1, ISOFORM B (PTHR11533:SF193)	metalloprotease (PC00190); metalloprotease (PC00153)	proteolysis (GO:0006508)
FBgn0040827	CG13315	1.62	UP
FBgn0263316	Mrp4	1.61	UP	MULTIDRUG RESISTANCE-ASSOCIATED PROTEIN LETHAL (2)03659-RELATED (PTHR24223:SF259)	ATP-binding cassette (ABC) transporter (PC00227)	drug transmembrane transport (GO:0006855); response to anoxia (GO:0034059); response to hypoxia (GO:0001666); wing disc dorsal/ventral pattern formation (GO:0048190); response to oxidative stress (GO:0006979); determination of adult lifespan (GO:0008340)
FBgn0010434	cora	1.6	UP	PROTEIN 4.1 HOMOLOG (PTHR23280:SF21)		embryonic morphogenesis (GO:0048598); cytoskeleton organization (GO:0007010); dorsal closure (GO:0007391); salivary gland morphogenesis (GO:0007435); chitin-based embryonic cuticle biosynthetic process (GO:0008362); septate junction assembly (GO:0019991); cell-cell junction organization (GO:0045216); protein targeting to membrane (GO:0006612); establishment or maintenance of cell polarity (GO:000…
FBgn0011591	fng	1.6	UP	FRINGE GLYCOSYLTRANSFERASE (PTHR10811:SF9)	glycosyltransferase (PC00220)	imaginal disc-derived wing morphogenesis (GO:0007476); imaginal disc-derived wing margin morphogenesis (GO:0008587); dorsal/ventral pattern formation, imaginal disc (GO:0007450); compound eye development (GO:0048749); imaginal disc-derived leg segmentation (GO:0036011); positive regulation of Notch signaling pathway (GO:0045747); Notch signaling pathway (GO:0007219); fucose metabolic process (GO:…
FBgn0033212	CG1399	1.59	UP	PROTEIN CRML-1 (PTHR24112:SF9)		cilium assembly (GO:0042384); negative regulation of NIK/NF-kappaB signaling (GO:1901223); response to insecticide (GO:0017085); immune response (GO:0006955); negative regulation of immune response (GO:0050777)
FBgn0039315	CG13658	1.58	UP	SUBFAMILY NOT NAMED (PTHR11012:SF12)
FBgn0030928	CG15044	1.58	UP
FBgn0052473	CG32473	1.57	UP	PROTEIN PAM-1, ISOFORM B (PTHR11533:SF193)	metalloprotease (PC00190); metalloprotease (PC00153)
FBgn0050115	GEFmeso	1.57	UP	PROTEIN UIG-1, ISOFORM B (PTHR22826:SF50)	signaling molecule (PC00207); guanyl-nucleotide exchange factor (PC00095)	imaginal disc-derived wing vein specification (GO:0007474); regulation of Cdc42 protein signal transduction (GO:0032489); imaginal disc-derived leg morphogenesis (GO:0007480)
FBgn0043575	PGRP-SC2	1.57	UP	PEPTIDOGLYCAN-RECOGNITION PROTEIN SC2 (PTHR11022:SF33)	signaling molecule (PC00207); defense/immunity protein (PC00090)	immune response (GO:0006955); defense response (GO:0006952); peptidoglycan catabolic process (GO:0009253); negative regulation of innate immune response (GO:0045824)
FBgn0052549	CG32549	1.56	UP	PROTEIN Y71H10B.1, ISOFORM C (PTHR12103:SF15)	nucleotide phosphatase (PC00181); nucleotide phosphatase (PC00173)
FBgn0039086	CG16732	1.55	UP	SUBFAMILY NOT NAMED (PTHR11926:SF357)	glycosyltransferase (PC00220)	metabolic process (GO:0008152)
FBgn0036411	Sox21a	1.55	UP	SOX100B-RELATED (PTHR10270:SF215)	HMG box transcription factor (PC00218); nucleic acid binding (PC00024)	regulation of transcription, DNA-templated (GO:0006355); phagocytosis (GO:0006909); negative regulation of cell differentiation (GO:0045596)
FBgn0041096	rols	1.54	UP	ROLLING PEBBLES, ISOFORM B (PTHR24166:SF8)		myoblast fusion (GO:0007520); border follicle cell migration (GO:0007298); anterior Malpighian tubule development (GO:0061327); sarcomere organization (GO:0045214)
FBgn0029827	CG6048	1.54	UP	SERINE PROTEASE 48 (PTHR24273:SF29)		proteolysis (GO:0006508); regulation of terminal button organization (GO:2000331)
FBgn0027611	LM408	1.52	UP	LYSOSOMAL ALPHA-MANNOSIDASE (PTHR11607:SF3)	glycosidase (PC00121)	mannose metabolic process (GO:0006013)
FBgn0038854	CG7044	1.49	UP	BRCA1-ASSOCIATED ATM ACTIVATOR 1 (PTHR21331:SF2)		biological_process (GO:0008150)
FBgn0030189	CG2909	1.49	UP
FBgn0039637	CG11880	1.48	UP	CTL-LIKE PROTEIN 2 (PTHR12385:SF14)	transporter (PC00227)	biological_process (GO:0008150)
FBgn0036663	CG9674	1.47	UP	PROTEIN W07E11.1, ISOFORM B (PTHR11938:SF1)	dehydrogenase (PC00176); reductase (PC00092)	glutamate biosynthetic process (GO:0006537); oxidation-reduction process (GO:0055114)
FBgn0036767	CG16775	1.47	UP	SUBFAMILY NOT NAMED (PTHR31649:SF2)		sensory perception of pain (GO:0019233)
FBgn0039085	CG10170	1.46	UP	SUBFAMILY NOT NAMED (PTHR11926:SF357)	glycosyltransferase (PC00220)	metabolic process (GO:0008152)
FBgn0261238	Alh	1.44	UP	ALHAMBRA, ISOFORM E-RELATED (PTHR13793:SF99)	zinc finger transcription factor (PC00218); nucleic acid binding (PC00244)	regulation of transcription, DNA-templated (GO:0006355); instar larval development (GO:0002168); molting cycle, chitin-based cuticle (GO:0007591); haltere development (GO:0007482); male courtship behavior, veined wing generated song production (GO:0045433); larval somatic muscle development (GO:0007526)
FBgn0033297	Mal-A8	1.43	UP	SUBFAMILY NOT NAMED (PTHR10357:SF143)	amylase (PC00121)	carbohydrate metabolic process (GO:0005975)
FBgn0038257	smp-30	1.43	UP	REGUCALCIN (PTHR10907:SF47)	esterase (PC00121); calcium-binding protein (PC00097)	cold acclimation (GO:0009631); negative regulation of imaginal disc-derived wing size (GO:0044720); regulation of cell proliferation involved in imaginal disc-derived wing morphogenesis (GO:0090256)
FBgn0036007	path	1.43	UP	MIP04528P (PTHR22950:SF154)	amino acid transporter (PC00227)	regulation of growth (GO:0040008); growth (GO:0040007); amino acid transmembrane transport (GO:0003333); regulation of imaginal disc-derived wing size (GO:0044719); dendrite extension (GO:0097484); dendrite morphogenesis (GO:0048813); regulation of cell projection size (GO:0032536)
FBgn0036502	CG7841	1.41	UP	AT03386P (PTHR19890:SF7)	tyrosine protein kinase receptor (PC00220); tyrosine protein kinase receptor (PC00137); protein kinase (PC00193)	biological_process (GO:0008150)
FBgn0052170	CG32170	1.41	UP			biological_process (GO:0008150)
FBgn0002735	E(spl)mgamma-HLH	1.4	UP	ENHANCER OF SPLIT M3 PROTEIN-RELATED (PTHR10985:SF12)	basic helix-loop-helix transcription factor (PC00218); nucleic acid binding (PC00055)
FBgn0263776	CG43693	1.4	UP	SUBFAMILY NOT NAMED (PTHR22950:SF145)	amino acid transporter (PC00227)
FBgn0034718	wdp	1.4	UP	FI21560P1 (PTHR24369:SF67)	cytokine (PC00207); kinase inhibitor (PC00083)	trachea development (GO:0060438); synaptic target recognition (GO:0008039)
FBgn0035043	CG4781	1.39	UP	LEUCINE-RICH REPEAT-CONTAINING PROTEIN 55 (PTHR24373:SF157)
FBgn0032075	Tsp29Fb	1.39	UP	LP09584P (PTHR19282:SF28)	membrane-bound signaling molecule (PC00207); receptor (PC00152); cell adhesion molecule (PC00197)	biological_process (GO:0008150)
FBgn0263234	Phae1	1.39	UP	AT26814P-RELATED (PTHR24276:SF50)		proteolysis (GO:0006508)
FBgn0036321	CG14120	1.38	UP	NUCLEASE EXOG, MITOCHONDRIAL (PTHR13966:SF8)
FBgn0036766	CG5506	1.37	UP	SUBFAMILY NOT NAMED (PTHR31649:SF2)
FBgn0259711	CG42365	1.37	UP
FBgn0015577	alpha-Est9	1.36	UP	ALPHA-ESTERASE-1-RELATED (PTHR11559:SF207)	esterase (PC00121); lipase (PC00097)
FBgn0003732	Top2	1.35	UP	DNA TOPOISOMERASE 2 (PTHR10169:SF38)	DNA topoisomerase (PC00171); isomerase (PC00009); enzyme modulator (PC00017)	DNA topological change (GO:0006265); mitotic nuclear division (GO:0007067); meiotic nuclear division (GO:0007126); metaphase plate congression (GO:0051310); sister chromatid segregation (GO:0000819); mitotic sister chromatid segregation (GO:0000070); mitotic chromosome condensation (GO:0007076); chromatin silencing (GO:0006342); mitotic spindle organization (GO:0007052); mitotic G2 DNA damage che…
FBgn0035779	CG8562	1.35	UP	SUBFAMILY NOT NAMED (PTHR11705:SF56)	metalloprotease (PC00190); metalloprotease (PC00153)	proteolysis (GO:0006508)
FBgn0052640	CG32640	1.35	UP			response to heat (GO:0009408)
FBgn0030776	CG4653	1.34	UP	SUBFAMILY NOT NAMED (PTHR24256:SF193)	peptide hormone (PC00207); receptor (PC00179); serine protease (PC00197); serine protease (PC00190); protease inhibitor (PC00203); annexin (PC00121); calmodulin (PC00190)
FBgn0026630	nes	1.34	UP	LYSOPHOSPHOLIPID ACYLTRANSFERASE 5 (PTHR13906:SF14)	acetyltransferase (PC00220)	lipid modification (GO:0030258); plasma membrane organization (GO:0007009); sperm individualization (GO:0007291); germ cell migration (GO:0008354)
FBgn0060296	pain	1.33	UP	TRANSIENT RECEPTOR POTENTIAL CATION CHANNEL SUBFAMILY A MEMBER 1 (PTHR24190:SF6)	voltage-gated ion channel (PC00227)	calcium ion transport (GO:0006816); sensory perception of pain (GO:0019233); response to mechanical stimulus (GO:0009612); response to heat (GO:0009408); detection of mechanical stimulus involved in sensory perception (GO:0050974); feeding behavior (GO:0007631); calcium ion transmembrane transport (GO:0070588); detection of temperature stimulus involved in thermoception (GO:0050960); regulation o…
FBgn0030749	Anxb11	1.33	UP	ANNEXIN B11-RELATED (PTHR10502:SF95)		regulation of cell shape (GO:0008360); cell adhesion (GO:0007155)
FBgn0040259	Ugt86Da	1.33	UP	GH11333P-RELATED (PTHR11926:SF348)	glycosyltransferase (PC00220)	UDP-glucose metabolic process (GO:0006011)
FBgn0038700	CG3734	1.32	UP	SUBFAMILY NOT NAMED (PTHR11010:SF5)	serine protease (PC00190); serine protease (PC00203)	proteolysis (GO:0006508)
FBgn0001218	Hsc70-3	1.32	UP	78 KDA GLUCOSE-REGULATED PROTEIN (PTHR19375:SF144)	Hsp70 family chaperone (PC00072)	response to heat (GO:0009408); sleep (GO:0030431); RNA interference (GO:0016246); centrosome duplication (GO:0051298); regulation of glucose metabolic process (GO:0010906)
FBgn0039207	CG5789	1.32	UP	PROTEIN MRP-2 (PTHR24223:SF252)		transmembrane transport (GO:0055085)
FBgn0011774	Irbp	1.31	UP	X-RAY REPAIR CROSS-COMPLEMENTING PROTEIN 6 (PTHR12604:SF2)	DNA helicase (PC00171); helicase (PC00009)	double-strand break repair via nonhomologous end joining (GO:0006303); telomere maintenance (GO:0000723)
FBgn0003231	ref(2)P	1.31	UP	SEQUESTOSOME-1 (PTHR15090:SF0)		viral life cycle (GO:0019058); mitochondrion organization (GO:0007005); sperm mitochondrion organization (GO:0030382)
FBgn0001987	Gli	1.3	UP	FI18641P1 (PTHR11559:SF142)	esterase (PC00121)	establishment of blood-nerve barrier (GO:0008065); female meiosis chromosome segregation (GO:0016321); septate junction assembly (GO:0019991); regulation of tube size, open tracheal system (GO:0035151); maintenance of imaginal disc-derived wing hair orientation (GO:0035321); border follicle cell migration (GO:0007298); synaptic target recognition (GO:0008039); cell adhesion involved in heart morp…
FBgn0028950	CG15255	1.3	UP	SUBFAMILY NOT NAMED (PTHR10127:SF635)	transporter (PC00227); apolipoprotein (PC00219); membrane-bound signaling molecule (PC00052); receptor (PC00207); metalloprotease (PC00152); serine protease (PC00197); oxidase (PC00190); metalloprotease (PC00153); serine protease (PC00203); extracellular matrix protein (PC00176); enzyme modulator (PC00175); cell adhesion molecule (PC00121)	proteolysis (GO:0006508); neurogenesis (GO:0022008)
FBgn0037092	M6	1.28	UP
FBgn0250789	alpha-Spec	1.27	UP	SPECTRIN ALPHA CHAIN (PTHR11915:SF279)	non-motor actin binding protein (PC00085)	oocyte construction (GO:0007308); instar larval development (GO:0002168); germarium-derived oocyte fate determination (GO:0007294); germarium-derived female germ-line cyst formation (GO:0030727); central nervous system development (GO:0007417); germ-line cyst formation (GO:0048134); fusome organization (GO:0045478); regulation of cell shape (GO:0008360); single organismal cell-cell adhesion (GO:0…
FBgn0035620	CG5150	1.26	UP	ALKALINE PHOSPHATASE (PTHR11596:SF39)	nucleotide phosphatase (PC00181); nucleotide phosphatase (PC00173)	dephosphorylation (GO:0016311)
FBgn0027079	Aats-val	1.26	UP	VALYL-TRNA SYNTHETASE, ISOFORM A (PTHR11946:SF5)	aminoacyl-tRNA synthetase (PC00142)	valyl-tRNA aminoacylation (GO:0006438); neurogenesis (GO:0022008)
FBgn0005674	Aats-glupro	1.25	UP	BIFUNCTIONAL GLUTAMATE/PROLINE--TRNA LIGASE (PTHR11451:SF21)	ligase (PC00142)	glutamyl-tRNA aminoacylation (GO:0006424); prolyl-tRNA aminoacylation (GO:0006433)
FBgn0026315	Ugt35a	1.25	UP	GH11333P-RELATED (PTHR11926:SF348)	glycosyltransferase (PC00220)	UDP-glucose metabolic process (GO:0006011)
FBgn0016076	vri	1.24	UP	GH23983P (PTHR15284:SF0)	transcription factor (PC00218)	circadian rhythm (GO:0007623); locomotor rhythm (GO:0045475); transcription, DNA-templated (GO:0006351); multicellular organism development (GO:0007275); rhythmic behavior (GO:0007622); chaeta morphogenesis (GO:0008407); cellular process (GO:0009987); imaginal disc-derived wing hair organization (GO:0035317); regulation of transcription, DNA-templated (GO:0006355); open tracheal system developmen…
FBgn0011703	RnrL	1.23	UP	RIBONUCLEOSIDE-DIPHOSPHATE REDUCTASE LARGE SUBUNIT (PTHR11573:SF6)	reductase (PC00176)	DNA replication (GO:0006260); oxidation-reduction process (GO:0055114); activation of cysteine-type endopeptidase activity involved in apoptotic process (GO:0006919); deoxyribonucleotide biosynthetic process (GO:0009263); tissue regeneration (GO:0042246)
FBgn0002570	Mal-A1	1.23	UP	MALTASE A1-RELATED (PTHR10357:SF154)	amylase (PC00121)	glucose metabolic process (GO:0006006); carbohydrate metabolic process (GO:0005975)
FBgn0040236	c11.1	1.23	UP	C11.1 (PTHR23120:SF0)
FBgn0035619	CG10592	1.22	UP	ALKALINE PHOSPHATASE (PTHR11596:SF46)	nucleotide phosphatase (PC00181); nucleotide phosphatase (PC00173)	dephosphorylation (GO:0016311)
FBgn0035781	CG8560	1.22	UP	SUBFAMILY NOT NAMED (PTHR11705:SF56)	metalloprotease (PC00190); metalloprotease (PC00153)	proteolysis (GO:0006508)
FBgn0015221	Fer2LCH	1.2	UP	AT19513P (PTHR11431:SF28)	storage protein (PC00210)	cellular iron ion homeostasis (GO:0006879); response to fungus (GO:0009620); hemolymph coagulation (GO:0042381); chaeta development (GO:0022416); locomotor rhythm (GO:0045475); iron ion import into cell (GO:0097459); detoxification of iron ion (GO:1990461)
FBgn0038088	CG10126	1.18	UP	SUBFAMILY NOT NAMED (PTHR10891:SF630)	signaling molecule (PC00207); enzyme modulator (PC00095); calmodulin (PC00060)
FBgn0034401	CG15100	1.18	UP	METHIONINE--TRNA LIGASE, CYTOPLASMIC (PTHR11946:SF86)	aminoacyl-tRNA synthetase (PC00142)	methionyl-tRNA aminoacylation (GO:0006431); neurogenesis (GO:0022008)
FBgn0036996	mag	1.17	UP	LIPASE-RELATED (PTHR11005:SF29)	lipase (PC00121)	lipid metabolic process (GO:0006629); triglyceride homeostasis (GO:0070328); cholesterol homeostasis (GO:0042632)
FBgn0002732	E(spl)malpha-BFM	1.16	UP	BARBU-RELATED (PTHR12254:SF0)
FBgn0002578	Kaz-m1	1.14	UP	SERINE PROTEASE INHIBITOR KAZAL-TYPE 5 (PTHR10913:SF45)	enzyme modulator (PC00095)	regulation of proteolysis (GO:0030162)
FBgn0260008	Ucrh	-1.05	DOWN	CYTOCHROME B-C1 COMPLEX SUBUNIT 6, MITOCHONDRIAL (PTHR15336:SF0)	reductase (PC00176)	mitochondrial electron transport, ubiquinol to cytochrome c (GO:0006122)
FBgn0250906	Pgk	-1.09	DOWN	PHOSPHOGLYCERATE KINASE (PTHR11406:SF6)	carbohydrate kinase (PC00220); carbohydrate kinase (PC00137)	glycolytic process (GO:0006096); synaptic transmission (GO:0007268); phosphorylation (GO:0016310); muscle cell cellular homeostasis (GO:0046716); somatic muscle development (GO:0007525); myoblast fusion (GO:0007520)
FBgn0261599	RpS29	-1.11	DOWN	RIBOSOMAL PROTEIN S29 (PTHR12010:SF2)		translation (GO:0006412); neuron development (GO:0048666); neurogenesis (GO:0022008)
FBgn0086378	Alg-2	-1.12	DOWN			positive regulation of JNK cascade (GO:0046330); apoptotic process (GO:0006915)
FBgn0031968	CG7231	-1.15	DOWN	PROTEIN MNR-1, ISOFORM A (PTHR21184:SF6)
FBgn0062442	CG1458	-1.15	DOWN	CDGSH IRON-SULFUR DOMAIN-CONTAINING PROTEIN 2 HOMOLOG (PTHR13680:SF5)		biological_process (GO:0008150)
FBgn0032202	CG18619	-1.15	DOWN	CAMP-RESPONSIVE ELEMENT-BINDING PROTEIN-LIKE 2 (PTHR21051:SF4)		response to starvation (GO:0042594); regulation of multicellular organismal metabolic process (GO:0044246); positive regulation of transcription, DNA-templated (GO:0045893); TORC1 signaling (GO:0038202)
FBgn0003076	Pgm	-1.16	DOWN	PHOSPHOGLUCOMUTASE (PTHR22573:SF2)	glycosyltransferase (PC00220); mutase (PC00111)	glycogen biosynthetic process (GO:0005978); flight (GO:0060361); lateral inhibition (GO:0046331); trehalose biosynthetic process (GO:0005992); galactose catabolic process (GO:0019388)
FBgn0038426	mRpS33	-1.16	DOWN	28S RIBOSOMAL PROTEIN S33, MITOCHONDRIAL (PTHR13362:SF2)		translation (GO:0006412)
FBgn0010408	RpS9	-1.17	DOWN	40S RIBOSOMAL PROTEIN S9 (PTHR11831:SF5)	ribosomal protein (PC00171)	translation (GO:0006412); mitotic spindle elongation (GO:0000022); mitotic spindle organization (GO:0007052)
FBgn0036696	CG14057	-1.17	DOWN	RIBONUCLEASE P/MRP PROTEIN SUBUNIT POP5 (PTHR10993:SF12)		tRNA processing (GO:0008033); neurogenesis (GO:0022008); lateral inhibition (GO:0046331); cellular response to starvation (GO:0009267)
FBgn0004404	RpS14b	-1.18	DOWN	RIBOSOMAL PROTEIN S14 (PTHR11759:SF1)	ribosomal protein (PC00171)
FBgn0029969	CG10932	-1.18	DOWN	ACETYL-COA ACETYLTRANSFERASE, MITOCHONDRIAL (PTHR18919:SF81)	acetyltransferase (PC00220)	fatty acid biosynthetic process (GO:0006633); pyruvate metabolic process (GO:0006090); mitotic spindle organization (GO:0007052); sensory perception of pain (GO:0019233)
FBgn0034245	CG14482	-1.18	DOWN	CYTOCHROME B-C1 COMPLEX SUBUNIT 10 (PTHR15420:SF2)		mitochondrial electron transport, ubiquinol to cytochrome c (GO:0006122)
FBgn0086710	RpL30	-1.18	DOWN	60S RIBOSOMAL PROTEIN L30 (PTHR11449:SF1)	ribosomal protein (PC00171)	translation (GO:0006412); growth (GO:0040007); peripheral nervous system development (GO:0007422); mitotic spindle organization (GO:0007052); mitotic spindle elongation (GO:0000022); centrosome duplication (GO:0051298)
FBgn0034001	mRpL41	-1.18	DOWN	39S RIBOSOMAL PROTEIN L41, MITOCHONDRIAL (PTHR21338:SF0)	ribosomal protein (PC00171)	translation (GO:0006412); sensory perception of pain (GO:0019233)
FBgn0037251	CG9804	-1.19	DOWN	LIPOYLTRANSFERASE 2, MITOCHONDRIAL-RELATED (PTHR10993:SF7)		lipoate biosynthetic process (GO:0009107); protein lipoylation (GO:0009249)
FBgn0004087	Dhfr	-1.19	DOWN	DIHYDROFOLATE REDUCTASE (PTHR22778:SF16)	reductase (PC00176)	pyrimidine deoxyribonucleotide interconversion (GO:0015955); nucleobase-containing compound metabolic process (GO:0006139); 'de novo' IMP biosynthetic process (GO:0006189); glycine biosynthetic process (GO:0006545); folic acid-containing compound metabolic process (GO:0006760); oxidation-reduction process (GO:0055114); nucleotide biosynthetic process (GO:0009165)
FBgn0002607	RpL19	-1.19	DOWN	RIBOSOMAL PROTEIN L19 (PTHR10722:SF0)	ribosomal protein (PC00171)	translation (GO:0006412); mitotic spindle elongation (GO:0000022); centrosome duplication (GO:0051298)
FBgn0025879	Timp	-1.2	DOWN	METALLOPROTEINASE INHIBITOR 4 (PTHR11844:SF25)		cell adhesion (GO:0007155); phototaxis (GO:0042331); wing disc morphogenesis (GO:0007472); delamination (GO:0060232); imaginal disc-derived wing expansion (GO:0048526); basement membrane organization (GO:0071711); tracheal outgrowth, open tracheal system (GO:0007426); tracheal pit formation in open tracheal system (GO:0035202)
FBgn0044511	mRpS21	-1.2	DOWN	28S RIBOSOMAL PROTEIN S21, MITOCHONDRIAL (PTHR21109:SF0)	ribosomal protein (PC00171)	translation (GO:0006412)
FBgn0028737	Ef1beta	-1.2	DOWN	ELONGATION FACTOR 1-BETA-RELATED (PTHR11595:SF21)	translation elongation factor (PC00171)	translational elongation (GO:0006414)
FBgn0042112	mRpL36	-1.21	DOWN	39S RIBOSOMAL PROTEIN L36, MITOCHONDRIAL (PTHR18804:SF13)		translation (GO:0006412); mitochondrial translation (GO:0032543)
FBgn0032518	RpL24	-1.21	DOWN	60S RIBOSOMAL PROTEIN L24 (PTHR10792:SF1)	ribosomal protein (PC00171)	translation (GO:0006412); mitotic spindle elongation (GO:0000022); mitotic spindle organization (GO:0007052); centrosome duplication (GO:0051298)
FBgn0031505	CG12400	-1.22	DOWN	NADH DEHYDROGENASE [UBIQUINONE] 1 SUBUNIT C2-RELATED (PTHR13099:SF0)	oxidoreductase (PC00176)	mitochondrial electron transport, NADH to ubiquinone (GO:0006120)
FBgn0031040	CG14210	-1.22	DOWN	COILED-COIL DOMAIN-CONTAINING PROTEIN 86 (PTHR13557:SF1)		neurogenesis (GO:0022008)
FBgn0038363	Acyp2	-1.23	DOWN	ACYLPHOSPHATASE-2 (PTHR10029:SF3)	phosphatase (PC00181); phosphatase (PC00121)	cellular metabolic process (GO:0044237)
FBgn0033961	CG12859	-1.23	DOWN	NADH DEHYDROGENASE [UBIQUINONE] 1 BETA SUBCOMPLEX SUBUNIT 4 (PTHR15469:SF0)	reductase (PC00176)	mitochondrial electron transport, NADH to ubiquinone (GO:0006120)
FBgn0035122	mRpL17	-1.23	DOWN	39S RIBOSOMAL PROTEIN L17, MITOCHONDRIAL (PTHR14413:SF16)	ribosomal protein (PC00171)	translation (GO:0006412)
FBgn0010078	RpL23	-1.23	DOWN	60S RIBOSOMAL PROTEIN L23 (PTHR11761:SF8)	ribosomal protein (PC00171)	translation (GO:0006412); mitotic spindle organization (GO:0007052); mitotic spindle elongation (GO:0000022); neurogenesis (GO:0022008)
FBgn0031228	CG11455	-1.23	DOWN
FBgn0038545	CG7713	-1.24	DOWN	SUBFAMILY NOT NAMED (PTHR36694:SF1)		establishment of endothelial barrier (GO:0061028); regulation of tube length, open tracheal system (GO:0035159); septate junction assembly (GO:0019991); establishment of glial blood-brain barrier (GO:0060857)
FBgn0031980	RpL36A	-1.24	DOWN	IP17351P (PTHR10369:SF3)	ribosomal protein (PC00171)	translation (GO:0006412); mitotic spindle organization (GO:0007052); mitotic spindle elongation (GO:0000022)
FBgn0032261	CG6094	-1.24	DOWN	PEPTIDYL-TRNA HYDROLASE ICT1, MITOCHONDRIAL (PTHR11075:SF54)	translation release factor (PC00171)	translational termination (GO:0006415)
FBgn0030733	CG3560	-1.25	DOWN	CYTOCHROME B-C1 COMPLEX SUBUNIT 7 (PTHR12022:SF0)	reductase (PC00176)	mitochondrial electron transport, ubiquinol to cytochrome c (GO:0006122); cellular respiration (GO:0045333); negative regulation of neuroblast proliferation (GO:0007406)
FBgn0014391	sun	-1.25	DOWN	ATP SYNTHASE SUBUNIT EPSILON, MITOCHONDRIAL (PTHR12448:SF0)	ATP synthase (PC00227); hydrolase (PC00068)	proton transport (GO:0015992); response to oxidative stress (GO:0006979); positive regulation of G-protein coupled receptor protein signaling pathway (GO:0045745); determination of adult lifespan (GO:0008340); ATP synthesis coupled proton transport (GO:0015986); sensory perception of pain (GO:0019233); lateral inhibition (GO:0046331)
FBgn0037899	RpL24-like	-1.25	DOWN	RIBOSOME BIOGENESIS PROTEIN RLP24-RELATED (PTHR10792:SF8)	ribosomal protein (PC00171)	ribosome biogenesis (GO:0042254); translation (GO:0006412); positive regulation of multicellular organism growth (GO:0040018)
FBgn0032782	Rab9	-1.26	DOWN	RE17845P (PTHR24073:SF512)		retrograde transport, endosome to Golgi (GO:0042147); protein transport (GO:0015031); vesicle-mediated transport (GO:0016192); Rab protein signal transduction (GO:0032482)
FBgn0038460	CG18622	-1.27	DOWN
FBgn0002579	RpL36	-1.28	DOWN	60S RIBOSOMAL PROTEIN L36 (PTHR10114:SF0)	ribosomal protein (PC00171)	translation (GO:0006412)
FBgn0053002	mRpL27	-1.28	DOWN	39S RIBOSOMAL PROTEIN L27, MITOCHONDRIAL (PTHR15893:SF0)	ribosomal protein (PC00171)	translation (GO:0006412); mitochondrial translation (GO:0032543); sensory perception of pain (GO:0019233)
FBgn0085736	CG40472	-1.28	DOWN	NADH DEHYDROGENASE [UBIQUINONE] 1 BETA SUBCOMPLEX SUBUNIT 2, MITOCHONDRIAL (PTHR15223:SF1)
FBgn0085192	CG34163	-1.29	DOWN			biological_process (GO:0008150)
FBgn0011227	ox	-1.29	DOWN	CYTOCHROME B-C1 COMPLEX SUBUNIT 9 (PTHR12980:SF0)	reductase (PC00176)	spermatid development (GO:0007286); mitochondrial electron transport, ubiquinol to cytochrome c (GO:0006122); sensory perception of pain (GO:0019233)
FBgn0083167	Neb-cGP	-1.3	DOWN	UP-REGULATED DURING SKELETAL MUSCLE GROWTH PROTEIN 5 (PTHR34038:SF1)		regulation of growth (GO:0040008)
FBgn0040007	RpL38	-1.3	DOWN	RIBOSOMAL PROTEIN L38 (PTHR10965:SF0)	ribosomal protein (PC00171)	translation (GO:0006412)
FBgn0015521	RpS21	-1.32	DOWN	40S RIBOSOMAL PROTEIN S21 (PTHR10442:SF0)	ribosomal protein (PC00171)	lymph gland development (GO:0048542); translation (GO:0006412); regulation of cell proliferation (GO:0042127); ribosomal small subunit biogenesis (GO:0042274); translational elongation (GO:0006414); endonucleolytic cleavage to generate mature 3'-end of SSU-rRNA from (SSU-rRNA, 5.8S rRNA, LSU-rRNA) (GO:0000461); endonucleolytic cleavage in ITS1 to separate SSU-rRNA from 5.8S rRNA and LSU-rRNA from…
FBgn0030746	CG9981	-1.33	DOWN	SUBFAMILY NOT NAMED (PTHR24092:SF68)	cation transporter (PC00227); hydrolase (PC00068)	phospholipid translocation (GO:0045332)
FBgn0051431	CG31431	-1.34	DOWN	FIBROBLAST GROWTH FACTOR RECEPTOR-LIKE 1 (PTHR19890:SF10)		fibroblast growth factor receptor signaling pathway (GO:0008543)
FBgn0038407	CG6126	-1.34	DOWN	MULTISPECIFIC ORGANIC ANION TRANSPORTER (PTHR24064:SF252)	carbohydrate transporter (PC00227); cation transporter (PC00067); transfer/carrier protein (PC00068)	transmembrane transport (GO:0055085)
FBgn0034390	CG15093	-1.35	DOWN	3-HYDROXYISOBUTYRATE DEHYDROGENASE, MITOCHONDRIAL (PTHR22981:SF7)	dehydrogenase (PC00176)	cellular amino acid metabolic process (GO:0006520); oxidation-reduction process (GO:0055114)
FBgn0053170	CG33170	-1.35	DOWN
FBgn0038682	CG5835	-1.35	DOWN
FBgn0261881	l(2)35Be	-1.36	DOWN	ANKYRIN REPEAT DOMAIN-CONTAINING PROTEIN 49 (PTHR24144:SF5)	kinase inhibitor (PC00095)	biological_process (GO:0008150)
FBgn0069923	CG41128	-1.36	DOWN	MITOCHONDRIAL INNER MEMBRANE ORGANIZING SYSTEM PROTEIN F54A3.5 (PTHR21304:SF0)		biological_process (GO:0008150)
FBgn0031974	CG12560	-1.36	DOWN	SUBFAMILY NOT NAMED (PTHR20958:SF5)		histone acetylation (GO:0016573)
FBgn0024995	CG2680	-1.36	DOWN	SUBFAMILY NOT NAMED (PTHR19288:SF4)	phosphatase (PC00181); phosphatase (PC00121)	protein dephosphorylation (GO:0006470)
FBgn0029529	CG13365	-1.36	DOWN
FBgn0025680	cry	-1.37	DOWN	CRYPTOCHROME-1 (PTHR11455:SF17)	DNA photolyase (PC00171); lyase (PC00009)	circadian rhythm (GO:0007623); blue light signaling pathway (GO:0009785); UV-A, blue light phototransduction (GO:0009588); protein import into nucleus, translocation (GO:0000060); response to light stimulus (GO:0009416); entrainment of circadian clock (GO:0009649); gravitaxis (GO:0042332); response to blue light (GO:0009637); entrainment of circadian clock by photoperiod (GO:0043153); negative re…
FBgn0040931	CG9034	-1.37	DOWN
FBgn0051373	CG31373	-1.39	DOWN	PEPTIDE DEFORMYLASE, MITOCHONDRIAL (PTHR10458:SF11)	hydrolase (PC00121)
FBgn0004901	Prat	-1.39	DOWN	AMIDOPHOSPHORIBOSYLTRANSFERASE (PTHR11907:SF0)	transferase (PC00220)	purine nucleobase biosynthetic process (GO:0009113); 'de novo' IMP biosynthetic process (GO:0006189); determination of adult lifespan (GO:0008340); oogenesis (GO:0048477); embryonic cleavage (GO:0040016)
FBgn0263046	CG43341	-1.39	DOWN
FBgn0003274	RpLP2	-1.41	DOWN	60S ACIDIC RIBOSOMAL PROTEIN P2 (PTHR21141:SF5)	ribosomal protein (PC00171)	translation (GO:0006412); translational elongation (GO:0006414)
FBgn0085229	CG34200	-1.41	DOWN
FBgn0033304	Cyp6a13	-1.42	DOWN	CYTOCHROME P450 28A5-RELATED (PTHR24292:SF44)	oxygenase (PC00176)	oxidation-reduction process (GO:0055114); defense response to bacterium (GO:0042742)
FBgn0032801	CG10165	-1.43	DOWN	CYTOCHROME B561 / FERRIC REDUCTASE TRANSMEMBRANE DOMAIN-CONTAINING PROTEIN (PTHR15422:SF24)
FBgn0033381	GstE13	-1.43	DOWN	GH16740P-RELATED (PTHR11260:SF179)	transferase (PC00220); signaling molecule (PC00207); reductase (PC00176); translation elongation factor (PC00198); epimerase/racemase (PC00171); cytoskeletal protein (PC00031)	glutathione metabolic process (GO:0006749)
FBgn0032421	crok	-1.43	DOWN	CROOKED (PTHR33562:SF2)		regulation of tube size, open tracheal system (GO:0035151); septate junction assembly (GO:0019991)
FBgn0039068	CG13827	-1.45	DOWN	PEROXISOMAL MEMBRANE PROTEIN 11C (PTHR20990:SF1)		peroxisome fission (GO:0016559); lateral inhibition (GO:0046331)
FBgn0029813	CG15766	-1.46	DOWN	SUBFAMILY NOT NAMED (PTHR20905:SF12)
FBgn0033138	Tsp42Eq	-1.46	DOWN	FI23944P1-RELATED (PTHR19282:SF261)	membrane-bound signaling molecule (PC00207); receptor (PC00152); cell adhesion molecule (PC00197)	biological_process (GO:0008150)
FBgn0039110	RanBP3	-1.46	DOWN	PROTEIN RAN-5 (PTHR23138:SF99)		negative regulation of Wnt signaling pathway (GO:0030178); nuclear export (GO:0051168); protein export from nucleus (GO:0006611)
FBgn0262141	CG42867	-1.46	DOWN
FBgn0012036	Aldh	-1.48	DOWN	ALDEHYDE DEHYDROGENASE, MITOCHONDRIAL (PTHR11699:SF211)	dehydrogenase (PC00176)	acetaldehyde metabolic process (GO:0006117); pyruvate metabolic process (GO:0006090); oxidation-reduction process (GO:0055114); response to ethanol (GO:0045471); negative regulation of neuron death (GO:1901215)
FBgn0085774	CR40779	-1.49	DOWN
FBgn0033274	CG14757	-1.5	DOWN	SUCCINATE DEHYDROGENASE ASSEMBLY FACTOR 2, MITOCHONDRIAL (PTHR12469:SF2)		copper ion homeostasis (GO:0055070); mitochondrial electron transport, succinate to ubiquinone (GO:0006121); protein-FAD linkage (GO:0018293)
FBgn0029799	CG15772	-1.5	DOWN
FBgn0085807	CR41590	-1.51	DOWN
FBgn0052639	CG32639	-1.52	DOWN			biological_process (GO:0008150)
FBgn0033502	CG12910	-1.54	DOWN	SUBFAMILY NOT NAMED (PTHR21461:SF1)
FBgn0030968	CG7322	-1.54	DOWN	D-ERYTHRULOSE REDUCTASE (PTHR24322:SF579)	dehydrogenase (PC00176); reductase (PC00092)	metabolic process (GO:0008152)
FBgn0262970	CR43281	-1.55	DOWN
FBgn0031417	CG3597	-1.57	DOWN	TRANS-1,2-DIHYDROBENZENE-1,2-DIOL DEHYDROGENASE (PTHR22604:SF105)	dehydrogenase (PC00176)
FBgn0085815	CR41605	-1.57	DOWN
FBgn0039118	CG10208	-1.58	DOWN	SUBFAMILY NOT NAMED (PTHR31527:SF0)		biological_process (GO:0008150)
FBgn0011770	Gip	-1.59	DOWN	HYDROXYPYRUVATE ISOMERASE-RELATED (PTHR12110:SF22)	DNA binding protein (PC00171); isomerase (PC00009)	glyoxylate metabolic process (GO:0046487)
FBgn0040658	CG13516	-1.6	DOWN	SUBFAMILY NOT NAMED (PTHR23292:SF11)		apoptotic process (GO:0006915); signal transduction (GO:0007165)
FBgn0035911	CG6638	-1.61	DOWN	ISOVALERYL-COA DEHYDROGENASE, MITOCHONDRIAL (PTHR10909:SF332)	transferase (PC00220); dehydrogenase (PC00176); oxidase (PC00092)	leucine catabolic process (GO:0006552); oxidation-reduction process (GO:0055114)
FBgn0030367	Cyp311a1	-1.61	DOWN	CYTOCHROME P450 4V2 (PTHR24291:SF56)	oxygenase (PC00176)	oxidation-reduction process (GO:0055114)
FBgn0085802	CR41548	-1.61	DOWN
FBgn0051076	CG31076	-1.62	DOWN	C10ORF11 HOMOLOG (H. SAPIENS) (PTHR10552:SF7)
FBgn0032820	fbp	-1.62	DOWN	FRUCTOSE-1,6-BISPHOSPHATASE, ISOFORM B (PTHR11556:SF1)	carbohydrate phosphatase (PC00181); carbohydrate phosphatase (PC00066)	carbohydrate metabolic process (GO:0005975)
FBgn0085817	CR41607	-1.63	DOWN
FBgn0085813	CR41602	-1.65	DOWN
FBgn0085757	CR40621	-1.65	DOWN
FBgn0036063	CG6674	-1.69	DOWN	PROTEIN TSSC4 (PTHR13445:SF3)
FBgn0029648	CG3603	-1.7	DOWN	PROTEIN R05D8.7 (PTHR24322:SF550)	dehydrogenase (PC00176); reductase (PC00092)	metabolic process (GO:0008152)
FBgn0085797	CR41540	-1.72	DOWN
FBgn0054010	CG34010	-1.73	DOWN	SUBFAMILY NOT NAMED (PTHR20958:SF5)		biological_process (GO:0008150)
FBgn0013323	Ptth	-1.73	DOWN	PROTHORACICOTROPIC HORMONE (PTHR39940:SF1)		positive regulation of ecdysteroid biosynthetic process (GO:0045998); inflammatory response (GO:0006954); regulation of endocrine process (GO:0044060); metamorphosis (GO:0007552); torso signaling pathway (GO:0008293); negative phototaxis (GO:0046957)
FBgn0029588	CG14798	-1.74	DOWN	ALPHA-KETOGLUTARATE-DEPENDENT DIOXYGENASE ALKB HOMOLOG 7, MITOCHONDRIAL (PTHR21052:SF0)		cellular response to DNA damage stimulus (GO:0006974); regulation of mitochondrial membrane permeability involved in programmed necrotic cell death (GO:1902445)
FBgn0038734	CG11453	-1.74	DOWN	SUBFAMILY NOT NAMED (PTHR24096:SF19)	transporter (PC00227); ligase (PC00142)	metabolic process (GO:0008152)
FBgn0026878	CG4325	-1.74	DOWN
FBgn0052521	CG32521	-1.75	DOWN	SUBFAMILY NOT NAMED (PTHR39956:SF1)
FBgn0037513	pyd3	-1.76	DOWN	BETA-UREIDOPROPIONASE (PTHR23088:SF9)	hydrolase (PC00121)	de novo' pyrimidine nucleobase biosynthetic process (GO:0006207); pyrimidine nucleobase catabolic process (GO:0006208)
FBgn0012037	Ance	-1.76	DOWN	ANCE-2-RELATED (PTHR10514:SF27)		metamorphosis (GO:0007552); sperm individualization (GO:0007291); spermatid nucleus differentiation (GO:0007289); proteolysis (GO:0006508); response to symbiotic bacterium (GO:0009609)
FBgn0035300	CG1139	-1.79	DOWN	SUBFAMILY NOT NAMED (PTHR22950:SF198)	amino acid transporter (PC00227)	growth (GO:0040007); amino acid transmembrane transport (GO:0003333)
FBgn0085769	CR40728	-1.79	DOWN
FBgn0040383	CG5254	-1.8	DOWN	MITOCHONDRIAL 2-OXODICARBOXYLATE CARRIER (PTHR24089:SF390)	amino acid transporter (PC00227); mitochondrial carrier protein (PC00046); transfer/carrier protein (PC00158); ribosomal protein (PC00219); calmodulin (PC00171)	mitochondrial transport (GO:0006839); autophagic cell death (GO:0048102); salivary gland cell autophagic cell death (GO:0035071); sensory perception of pain (GO:0019233)
FBgn0085805	CR41583	-1.81	DOWN
FBgn0053985	CG33985	-1.84	DOWN	PROTEIN C39D10.7 (PTHR23301:SF28)		chitin metabolic process (GO:0006030)
FBgn0032350	CG6287	-1.89	DOWN	D-3-PHOSPHOGLYCERATE DEHYDROGENASE (PTHR10996:SF20)	dehydrogenase (PC00176)	oxidation-reduction process (GO:0055114)
FBgn0039417	CG6073	-1.92	DOWN	PROTEIN FAM203B (PTHR13387:SF9)		biological_process (GO:0008150)
FBgn0260477	CG30283	-1.92	DOWN
FBgn0033942	Cpr51A	-1.93	DOWN	CUTICULAR PROTEIN 51A-RELATED (PTHR12236:SF4)		chitin-based cuticle development (GO:0040003); multicellular organism reproduction (GO:0032504)
FBgn0050154	CG30154	-1.94	DOWN			biological_process (GO:0008150)
FBgn0034605	CG15661	-1.94	DOWN	SUBFAMILY NOT NAMED (PTHR11926:SF151)	glycosyltransferase (PC00220)	metabolic process (GO:0008152)
FBgn0020224	Cbl	-1.96	DOWN	CBL LONG ISOFORM (PTHR23007:SF11)	ligase (PC00142)	dorsal/ventral axis specification (GO:0009950); dorsal/ventral axis specification, ovarian follicular epithelium (GO:0008069); negative regulation of epidermal growth factor-activated receptor activity (GO:0007175); epidermal growth factor receptor signaling pathway (GO:0007173); negative regulation of epidermal growth factor receptor signaling pathway (GO:0042059); proteolysis (GO:0006508); endo…
FBgn0031805	CG9505	-1.99	DOWN	SUBFAMILY NOT NAMED (PTHR11733:SF146)	metalloprotease (PC00190); metalloprotease (PC00153)	proteolysis (GO:0006508)
FBgn0027109	npf	-2.05	DOWN			larval foraging behavior (GO:0035177); regulation of response to food (GO:0032095); social behavior (GO:0035176); neuropeptide signaling pathway (GO:0007218); G-protein coupled receptor signaling pathway (GO:0007186); larval feeding behavior (GO:0030536); larval locomotory behavior (GO:0008345); locomotor rhythm (GO:0045475); male courtship behavior (GO:0008049); circadian rhythm (GO:0007623); ci…
FBgn0015568	alpha-Est1	-2.07	DOWN	ALPHA-ESTERASE-1-RELATED (PTHR11559:SF207)	esterase (PC00121); lipase (PC00097)	sensory perception of pain (GO:0019233)
FBgn0037186	CG11241	-2.08	DOWN	ALANINE--GLYOXYLATE AMINOTRANSFERASE 2, MITOCHONDRIAL (PTHR11986:SF58)	transaminase (PC00220)
FBgn0031004	CG7992	-2.12	DOWN
FBgn0039043	CG17121	-2.31	DOWN	PROTEIN Y92H12BL.5 (PTHR24322:SF431)	dehydrogenase (PC00176); reductase (PC00092)	metabolic process (GO:0008152)
FBgn0086450	su(r)	-2.31	DOWN	DIHYDROPYRIMIDINE DEHYDROGENASE [NADP (+)] (PTHR11938:SF5)	dehydrogenase (PC00176); reductase (PC00092)	oxidation-reduction process (GO:0055114); 'de novo' pyrimidine nucleobase biosynthetic process (GO:0006207)
FBgn0027073	CG4302	-2.48	DOWN	SUBFAMILY NOT NAMED (PTHR11926:SF219)	glycosyltransferase (PC00220)	UDP-glucose metabolic process (GO:0006011)
FBgn0264437	CR43855	-2.48	DOWN
FBgn0020371	Tim17b2	-2.54	DOWN	AT05822P-RELATED (PTHR10485:SF0)	mitochondrial carrier protein (PC00227); transfer/carrier protein (PC00158)	protein transport (GO:0015031); protein targeting to mitochondrion (GO:0006626)
FBgn0030035	PIG-T	-2.56	DOWN	GPI TRANSAMIDASE COMPONENT PIG-T (PTHR12959:SF11)		attachment of GPI anchor to protein (GO:0016255)
FBgn0031002	CG14196	-2.58	DOWN	BCDNA.LD28120 (PTHR11360:SF8)	transporter (PC00227)	transmembrane transport (GO:0055085)
FBgn0021750	Aats-ser	-2.62	DOWN	SERINE--TRNA LIGASE, MITOCHONDRIAL (PTHR11778:SF0)	RNA binding protein (PC00171); aminoacyl-tRNA synthetase (PC00031)	seryl-tRNA aminoacylation (GO:0006434); mitochondrial seryl-tRNA aminoacylation (GO:0070158)
FBgn0000451	ect	-2.62	DOWN			tube development (GO:0035295)
FBgn0264617	CR43957	-2.67	DOWN
FBgn0040813	Nplp2	-2.77	DOWN			neuropeptide signaling pathway (GO:0007218); humoral immune response (GO:0006959)
FBgn0004374	neb	-2.77	DOWN	KINESIN-LIKE PROTEIN KIF14 (PTHR24115:SF546)	microtubule binding motor protein (PC00085)	regulation of cell cycle (GO:0051726); mitotic chromosome condensation (GO:0007076); ovarian follicle cell development (GO:0030707); mitotic sister chromatid segregation (GO:0000070); microtubule-based movement (GO:0007018); meiotic nuclear division (GO:0007126); mitotic cell cycle, embryonic (GO:0045448); chromosome segregation (GO:0007059); oogenesis (GO:0048477)
FBgn0053774	CG33774	-2.87	DOWN	DOLICHYL-DIPHOSPHOOLIGOSACCHARIDE--PROTEIN GLYCOSYLTRANSFERASE SUBUNIT 4 (PTHR28677:SF2)		protein N-linked glycosylation (GO:0006487)
FBgn0039083	CG10177	-2.93	DOWN	5'-AMP-ACTIVATED PROTEIN KINASE CATALYTIC SUBUNIT ALPHA-2 (PTHR24343:SF15)	non-receptor serine/threonine protein kinase (PC00220); non-receptor serine/threonine protein kinase (PC00137)	protein phosphorylation (GO:0006468); intracellular signal transduction (GO:0035556); negative regulation of cell size (GO:0045792); Golgi organization (GO:0007030); regulation of glucose metabolic process (GO:0010906)
FBgn0027586	CG5867	-3.16	DOWN	BCDNA.GH05536 (PTHR11008:SF18)
FBgn0039099	CG10157	-3.74	DOWN	SUBFAMILY NOT NAMED (PTHR13234:SF17)	reductase (PC00176)	oxidation-reduction process (GO:0055114); positive regulation of defense response to bacterium (GO:1900426)
FBgn0034264	CG10933	-3.79	DOWN
FBgn0032507	CG9377	-4.06	DOWN	GH05918P-RELATED (PTHR24260:SF3)	serine protease (PC00190); serine protease (PC00203)
