# Supplementary material for: Spen limits intestinal stem cell self-renewal
Source: PLoS Genet. 2018 Nov 19;14(11):e1007773. doi: 10.1371/journal.pgen.1007773 (PMC6277126; doi:10.1371/journal.pgen.1007773)
Supplement: S5 Table — Genes resulting from DEXseq analysis that demonstrated significant altered exon use upon knock down of spen in ISCs and EBs. (XLSX) [file pgen.1007773.s005.xlsx]

## Sheet: ISC_spen-AEU
Table. Transcripts with spen-dependent alternative exon usage in ISC
(FDR 0.05%)
ID	Name	PANTHER Family/Subfamily	PANTHER Protein Class	Associated GOterm
FBgn0261403	sxc	UDP-N-ACETYLGLUCOSAMINE--PEPTIDE N-ACETYLGLUCOSAMINYLTRANSFERASE 110 KDA SUBUNIT (PTHR23083:SF364)	glycosyltransferase (PC00220)	protein glycosylation (GO:0006486); wing disc development (GO:0035220); locomotor rhythm (GO:0045475); protein O-linked glycosylation (GO:0006493)
FBgn0040384	CG32795	TRANSMEMBRANE PROTEIN 120 HOMOLOG (PTHR21433:SF0)		positive regulation of innate immune response (GO:0045089); defense response to Gram-negative bacterium (GO:0050829)
FBgn0026319	Traf4	TNF RECEPTOR-ASSOCIATED FACTOR 4 (PTHR10131:SF89)	signaling molecule (PC00207)	dorsal closure (GO:0007391); defense response (GO:0006952); signal transduction (GO:0007165); autophagic cell death (GO:0048102); salivary gland cell autophagic cell death (GO:0035071); imaginal disc fusion, thorax closure (GO:0046529); positive regulation of JNK cascade (GO:0046330); eye development (GO:0001654); positive regulation of apoptotic process (GO:0043065); activation of NF-kappaB-indu…
FBgn0261016	clos	THROMBOSPONDIN-TYPE LAMININ G DOMAIN AND EAR REPEAT-CONTAINING PROTEIN (PTHR15261:SF4)		torso signaling pathway (GO:0008293); terminal region determination (GO:0007362); vitelline membrane formation involved in chorion-containing eggshell formation (GO:0007305); sensory perception of pain (GO:0019233)
FBgn0032444	CG5525	T-COMPLEX PROTEIN 1 SUBUNIT DELTA (PTHR11353:SF26)	chaperonin (PC00072)	protein folding (GO:0006457); mitotic spindle organization (GO:0007052); cytoplasmic microtubule organization (GO:0031122); neurogenesis (GO:0022008); mitotic spindle assembly (GO:0090307)
FBgn0030974	CG7358	SUBFAMILY NOT NAMED (PTHR38563:SF1)		sensory perception of pain (GO:0019233)
FBgn0032900	CG14401	SUBFAMILY NOT NAMED (PTHR33562:SF5)
FBgn0261859	CG42788	SUBFAMILY NOT NAMED (PTHR24365:SF344)	receptor (PC00197); extracellular matrix protein (PC00102)
FBgn0051267	CG31267	SUBFAMILY NOT NAMED (PTHR24256:SF256)	peptide hormone (PC00207); receptor (PC00179); serine protease (PC00197); serine protease (PC00190); protease inhibitor (PC00203); annexin (PC00121); calmodulin (PC00190)	proteolysis (GO:0006508); sensory perception of pain (GO:0019233)
FBgn0050106	CCHa1r	SUBFAMILY NOT NAMED (PTHR24243:SF131)	G-protein coupled receptor (PC00197)	G-protein coupled receptor signaling pathway (GO:0007186); neuropeptide signaling pathway (GO:0007218)
FBgn0038809	CG16953	SUBFAMILY NOT NAMED (PTHR23246:SF2)
FBgn0262527	wah	SUBFAMILY NOT NAMED (PTHR22443:SF18)		neuromuscular junction development (GO:0007528); germ-line stem cell population maintenance (GO:0030718); oogenesis (GO:0048477); germarium-derived female germ-line cyst formation (GO:0030727); regulation of endocytosis (GO:0030100); larval somatic muscle development (GO:0007526); mitotic G2 DNA damage checkpoint (GO:0007095); positive regulation of transcription, DNA-templated (GO:0045893)
FBgn0031747	CG9021	SUBFAMILY NOT NAMED (PTHR21163:SF0)
FBgn0034345	CG5174	SUBFAMILY NOT NAMED (PTHR19307:SF14)
FBgn0031266	CG2807	SPLICING FACTOR 3B SUBUNIT 1 (PTHR12097:SF0)	mRNA splicing factor (PC00171)	mRNA splicing, via spliceosome (GO:0000398)
FBgn0013726	pnut	SEPTIN-7 (PTHR18884:SF75)	small GTPase (PC00095); cytoskeletal protein (PC00020)	mitotic cytokinesis (GO:0000281); cellularization (GO:0007349); actomyosin contractile ring assembly (GO:0000915); apoptotic process (GO:0006915); positive regulation of apoptotic process (GO:0043065)
FBgn0050390	Sgf29	SAGA-ASSOCIATED FACTOR 29 HOMOLOG (PTHR21539:SF0)		histone H3 acetylation (GO:0043966); histone acetylation (GO:0016573); chromatin remodeling (GO:0006338)
FBgn0025637	skpA	S-PHASE KINASE-ASSOCIATED PROTEIN 1 (PTHR11165:SF24)		positive regulation of mitotic cell cycle (GO:0045931); chromosome condensation (GO:0030261); DNA endoreduplication (GO:0042023); centrosome duplication (GO:0051298); protein ubiquitination involved in ubiquitin-dependent protein catabolic process (GO:0042787); regulation of centrosome duplication (GO:0010824); mitotic nuclear division (GO:0007067); regulation of protein stability (GO:0031647); m…
FBgn0030504	CG2691	RRP12-LIKE PROTEIN (PTHR21576:SF2)		neuron projection morphogenesis (GO:0048812)
FBgn0037899	RpL24-like	RIBOSOME BIOGENESIS PROTEIN RLP24-RELATED (PTHR10792:SF8)	ribosomal protein (PC00171)	ribosome biogenesis (GO:0042254); translation (GO:0006412); positive regulation of multicellular organism growth (GO:0040018)
FBgn0002607	RpL19	RIBOSOMAL PROTEIN L19 (PTHR10722:SF0)	ribosomal protein (PC00171)	translation (GO:0006412); mitotic spindle elongation (GO:0000022); centrosome duplication (GO:0051298)
FBgn0261570	CG42684	RAS GTPASE-ACTIVATING PROTEIN-RELATED (PTHR10194:SF60)	G-protein modulator (PC00095)	Ras protein signal transduction (GO:0007265); regulation of GTPase activity (GO:0043087); inter-male aggressive behavior (GO:0002121); negative regulation of Ras protein signal transduction (GO:0046580); imaginal disc-derived wing morphogenesis (GO:0007476)
FBgn0025807	Rad9	RAD9, ISOFORM B (PTHR15237:SF0)	kinase activator (PC00095)	DNA repair (GO:0006281); DNA damage checkpoint (GO:0000077)
FBgn0031321	Tgt	QUEUINE TRNA-RIBOSYLTRANSFERASE (PTHR21148:SF22)	G-protein modulator (PC00095); chaperone (PC00022)	queuosine biosynthetic process (GO:0008616); tRNA modification (GO:0006400)
FBgn0036058	CG6707	PROTEIN Y71H2AM.2 (PTHR21014:SF2)		phosphatidylinositol dephosphorylation (GO:0046856)
FBgn0085638	CG41378	PROTEIN W04A4.3-RELATED (PTHR13234:SF19)	reductase (PC00176)
FBgn0046687	Tre1	PROTEIN TRAPPED IN ENDODERM-1 (PTHR24242:SF236)	G-protein coupled receptor (PC00197)	G-protein coupled receptor signaling pathway (GO:0007186); germ cell development (GO:0007281); germ cell migration (GO:0008354); ectopic germ cell programmed cell death (GO:0035234); pole cell migration (GO:0007280)
FBgn0031049	Sec61gamma	PROTEIN TRANSPORT PROTEIN SEC61 GAMMA-1 SUBUNIT-RELATED (PTHR12309:SF5)		SRP-dependent cotranslational protein targeting to membrane, translocation (GO:0006616); negative regulation of autophagy (GO:0010507); sensory perception of pain (GO:0019233)
FBgn0035400	CG11537	PROTEIN T25D3.4 (PTHR23504:SF1)		transmembrane transport (GO:0055085)
FBgn0011705	rost	PROTEIN ROLLING STONE (PTHR12242:SF1)		myoblast fusion (GO:0007520); skeletal muscle tissue development (GO:0007519)
FBgn0052473	CG32473	PROTEIN PAM-1, ISOFORM B (PTHR11533:SF193)	metalloprotease (PC00190); metalloprotease (PC00153)	proteolysis (GO:0006508)
FBgn0016081	fry	PROTEIN FURRY (PTHR12295:SF30)		rhabdomere development (GO:0042052); imaginal disc-derived wing morphogenesis (GO:0007476); non-sensory hair organization (GO:0035316); chaeta morphogenesis (GO:0008407); antennal morphogenesis (GO:0048800); positive regulation of protein kinase activity (GO:0045860); regulation of dendrite development (GO:0050773); regulation of dendrite morphogenesis (GO:0048814); imaginal disc-derived wing hai…
FBgn0031003	CG7889	PROTEIN FAM86A (PTHR14614:SF29)		peptidyl-lysine trimethylation (GO:0018023)
FBgn0039417	CG6073	PROTEIN FAM203B (PTHR13387:SF9)		biological_process (GO:0008150)
FBgn0032488	CG16812	PROTEIN F53F8.5 (PTHR21359:SF1)
FBgn0033495	CG12214	PROTEIN COEL-1, ISOFORM A (PTHR15140:SF6)	chaperone (PC00072)	spermatid development (GO:0007286); sperm individualization (GO:0007291); positive regulation of microtubule depolymerization (GO:0031117)
FBgn0038881	CG16791	PROTEIN C26D10.6, ISOFORM A (PTHR22255:SF5)		phagocytosis (GO:0006909)
FBgn0259176	bun	PROTEIN BUNCHED, CLASS 2/F/G ISOFORM (PTHR12348:SF15)	transcription factor (PC00218)	compound eye photoreceptor cell differentiation (GO:0001751); decapentaplegic signaling pathway (GO:0008101); segmentation (GO:0035282); dorsal appendage formation (GO:0046843); peripheral nervous system development (GO:0007422); cell fate determination (GO:0001709); oogenesis (GO:0048477); compound eye development (GO:0048749); chorion-containing eggshell formation (GO:0007304); negative regulat…
FBgn0004872	piwi	PROTEIN AUBERGINE-RELATED (PTHR22891:SF28)		stem cell division (GO:0017145); male germ-line stem cell asymmetric division (GO:0048133); female germ-line stem cell asymmetric division (GO:0048132); germ-line stem cell population maintenance (GO:0030718); cell fate determination (GO:0001709); germ-line stem cell division (GO:0042078); posttranscriptional gene silencing (GO:0016441); chromatin silencing (GO:0006342); RNA interference (GO:0016…
FBgn0263121	Prosalpha1	PROTEASOME SUBUNIT ALPHA TYPE-6 (PTHR11599:SF11)		proteasome-mediated ubiquitin-dependent protein catabolic process (GO:0043161); cellular response to DNA damage stimulus (GO:0006974); regulation of glucose metabolic process (GO:0010906)
FBgn0036828	CG6841	PRE-MRNA-PROCESSING FACTOR 6 (PTHR11246:SF1)	mRNA splicing factor (PC00171)	mRNA splicing, via spliceosome (GO:0000398); regulation of alternative mRNA splicing, via spliceosome (GO:0000381); neurogenesis (GO:0022008)
FBgn0003943	Ubi-p63E	POLYUBIQUITIN-C (PTHR10666:SF9)	ribosomal protein (PC00171)	phagocytosis (GO:0006909); protein ubiquitination (GO:0016567); male meiosis I (GO:0007141); ubiquitin homeostasis (GO:0010992); spermatid differentiation (GO:0048515); larval midgut cell programmed cell death (GO:0035096); autophagy (GO:0006914)
FBgn0020622	Pi3K21B	PI3K21B, ISOFORM B (PTHR10155:SF0)	kinase modulator (PC00095)	phosphatidylinositol phosphorylation (GO:0046854); lipid phosphorylation (GO:0046834); protein phosphorylation (GO:0006468); regulation of cell size (GO:0008361); regulation of cell proliferation (GO:0042127); insulin receptor signaling pathway (GO:0008286); regulation of organ growth (GO:0046620); positive regulation of growth (GO:0045927); positive regulation of cell size (GO:0045793)
FBgn0003082	phr	PHOTOREPAIR, ISOFORM A (PTHR10211:SF0)		DNA repair (GO:0006281)
FBgn0042173	CG18853	PHOTOREPAIR, ISOFORM A (PTHR10211:SF0)		DNA repair (GO:0006281)
FBgn0250906	Pgk	PHOSPHOGLYCERATE KINASE (PTHR11406:SF6)	carbohydrate kinase (PC00220); carbohydrate kinase (PC00137)	glycolytic process (GO:0006096); synaptic transmission (GO:0007268); phosphorylation (GO:0016310); muscle cell cellular homeostasis (GO:0046716); somatic muscle development (GO:0007525); myoblast fusion (GO:0007520)
FBgn0032261	CG6094	PEPTIDYL-TRNA HYDROLASE ICT1, MITOCHONDRIAL (PTHR11075:SF54)	translation release factor (PC00171)	translational termination (GO:0006415)
FBgn0037685	Or85f	ODORANT RECEPTOR 13A-RELATED (PTHR21137:SF7)	G-protein coupled receptor (PC00197)	sensory perception of smell (GO:0007608); detection of chemical stimulus involved in sensory perception of smell (GO:0050911)
FBgn0264562	Hr4	NUCLEAR RECEPTOR SUBFAMILY 6 GROUP A MEMBER 1 (PTHR24080:SF0)	nuclear hormone receptor (PC00218); receptor (PC00169); nucleic acid binding (PC00197)	metamorphosis (GO:0007552); steroid hormone mediated signaling pathway (GO:0043401); regulation of transcription, DNA-templated (GO:0006355); growth (GO:0040007); intracellular steroid hormone receptor signaling pathway (GO:0030518); pupariation (GO:0035073); cellular response to hypoxia (GO:0071456); regulation of developmental growth (GO:0048638)
FBgn0004828	His3.3B	No Panther Hit		chromatin assembly or disassembly (GO:0006333); male meiosis (GO:0007140)
FBgn0029895	CG14441	NEGATIVE RAS PROTEIN REGULATOR PROTEIN-RELATED (PTHR11584:SF376)	protein kinase (PC00220); protein kinase (PC00137)
FBgn0038321	CG6218	N-ACETYL-D-GLUCOSAMINE KINASE (PTHR12862:SF0)		carbohydrate phosphorylation (GO:0046835)
FBgn0020513	ade5	MULTIFUNCTIONAL PROTEIN ADE2 (PTHR11609:SF3)	ligase (PC00142)	de novo' IMP biosynthetic process (GO:0006189); inter-male aggressive behavior (GO:0002121); imaginal disc-derived wing morphogenesis (GO:0007476)
FBgn0016977	spen	MSX2-INTERACTING PROTEIN (PTHR23189:SF48)	RNA binding protein (PC00171)	regulation of transcription, DNA-templated (GO:0006355); segment specification (GO:0007379); axon guidance (GO:0007411); neuroblast fate determination (GO:0007400); glial cell migration (GO:0008347); glial cell fate determination (GO:0007403); epidermal growth factor receptor signaling pathway (GO:0007173); Wnt signaling pathway (GO:0016055); peripheral nervous system development (GO:0007422); im…
FBgn0033451	CG1665	MITOCHONDRIAL AMIDOXIME-REDUCING COMPONENT 1 (PTHR14237:SF30)
FBgn0029002	miple2	MIPLE, ISOFORM A-RELATED (PTHR21050:SF1)		determination of adult lifespan (GO:0008340)
FBgn0031260	Spp	MINOR HISTOCOMPATIBILITY ANTIGEN H13 (PTHR12174:SF23)	membrane-bound signaling molecule (PC00207); aspartic protease (PC00152); aspartic protease (PC00190)	open tracheal system development (GO:0007424); signal peptide processing (GO:0006465); cellular response to unfolded protein (GO:0034620)
FBgn0039261	CG6422	METHYLATED RNA-BINDING PROTEIN 1 (PTHR12357:SF15)
FBgn0037697	GstZ2	MALEYLACETOACETATE ISOMERASE (PTHR11260:SF208)	transferase (PC00220); signaling molecule (PC00207); reductase (PC00176); translation elongation factor (PC00198); epimerase/racemase (PC00171); cytoskeletal protein (PC00031)	L-phenylalanine catabolic process (GO:0006559); tyrosine catabolic process (GO:0006572); aromatic amino acid family metabolic process (GO:0009072); glutathione metabolic process (GO:0006749)
FBgn0250785	vari	MAGUK P55 SUBFAMILY MEMBER 2 (PTHR23122:SF35)	nucleotide kinase (PC00220); nucleotide kinase (PC00137); cell junction protein (PC00172)	regulation of tube size, open tracheal system (GO:0035151); open tracheal system development (GO:0007424); regulation of tube length, open tracheal system (GO:0035159); septate junction assembly (GO:0019991); dorsal trunk growth, open tracheal system (GO:0035001)
FBgn0261710	nocte	LP18708P-RELATED (PTHR10799:SF749)	DNA helicase (PC00171); helicase (PC00009)	entrainment of circadian clock (GO:0009649); temperature compensation of the circadian clock (GO:0010378)
FBgn0040096	lectin-33A	LECTIN-33A (PTHR22802:SF257)	immunoglobulin receptor superfamily (PC00197); immunoglobulin receptor superfamily (PC00084); cell adhesion molecule (PC00124)
FBgn0026620	tacc	LD15470P (PTHR13924:SF10)		negative regulation of microtubule depolymerization (GO:0007026); mitotic nuclear division (GO:0007067); pronuclear migration (GO:0035046); nuclear migration (GO:0007097); microtubule cytoskeleton organization (GO:0000226); pronuclear fusion (GO:0007344); protein localization (GO:0008104); female meiotic division (GO:0007143); mitotic spindle organization (GO:0007052); pole cell formation (GO:000…
FBgn0004374	neb	KINESIN-LIKE PROTEIN KIF14 (PTHR24115:SF546)	microtubule binding motor protein (PC00085)	regulation of cell cycle (GO:0051726); mitotic chromosome condensation (GO:0007076); ovarian follicle cell development (GO:0030707); mitotic sister chromatid segregation (GO:0000070); microtubule-based movement (GO:0007018); meiotic nuclear division (GO:0007126); mitotic cell cycle, embryonic (GO:0045448); chromosome segregation (GO:0007059); oogenesis (GO:0048477)
FBgn0033494	KCNQ	KCNQ POTASSIUM CHANNEL, ISOFORM F (PTHR11537:SF142)	voltage-gated potassium channel (PC00227); voltage-gated ion channel (PC00133)	potassium ion transport (GO:0006813); transmembrane transport (GO:0055085); embryonic development via the syncytial blastoderm (GO:0001700); cardiac muscle contraction (GO:0060048); regulation of heart rate (GO:0002027); sensory perception of pain (GO:0019233)
FBgn0028424	JhI-26	JUVENILE HORMONE-INDUCIBLE PROTEIN 26 (PTHR11012:SF8)		regulation of female receptivity (GO:0045924)
FBgn0030245	CG1637	IRON/ZINC PURPLE ACID PHOSPHATASE-LIKE PROTEIN (PTHR22953:SF9)	phosphatase (PC00181); phosphatase (PC00121)	biological_process (GO:0008150)
FBgn0031294	IA-2	IA-2 ORTHOLOG, ISOFORM C (PTHR19134:SF235)	protein phosphatase (PC00181); protein phosphatase (PC00195)	protein dephosphorylation (GO:0006470); digestive tract development (GO:0048565); regulation of secretion (GO:0051046)
FBgn0031450	Hrs	HEPATOCYTE GROWTH FACTOR-REGULATED TYROSINE KINASE SUBSTRATE (PTHR13856:SF83)	transporter (PC00227); membrane traffic protein (PC00150)	endosome to lysosome transport (GO:0008333); neurotransmitter secretion (GO:0007269); synaptic vesicle priming (GO:0016082); synaptic vesicle exocytosis (GO:0016079); membrane protein proteolysis (GO:0033619); negative regulation of epidermal growth factor receptor signaling pathway (GO:0042059); torso signaling pathway (GO:0008293); endosome transport via multivesicular body sorting pathway (GO:…
FBgn0031836	CG11050	HD DOMAIN-CONTAINING PROTEIN 2 (PTHR11845:SF13)
FBgn0030108	Gr8a	GUSTATORY AND PHEROMONE RECEPTOR 33A-RELATED (PTHR21143:SF16)	G-protein coupled receptor (PC00197)	sensory perception of taste (GO:0050909); chemosensory behavior (GO:0007635); response to insecticide (GO:0017085); response to L-canavanine (GO:1901354)
FBgn0034194	CG15611	GUANINE NUCLEOTIDE EXCHANGE FACTOR UNC-73A (PTHR22826:SF106)	signaling molecule (PC00207); guanyl-nucleotide exchange factor (PC00095)	positive regulation of Rho protein signal transduction (GO:0035025); response to endoplasmic reticulum stress (GO:0034976)
FBgn0031566	CG2818	GLYCEROPHOSPHOCHOLINE PHOSPHODIESTERASE GPCPD1 (PTHR22958:SF1)	phospholipase (PC00121); phosphodiesterase (PC00143)	lipid metabolic process (GO:0006629)
FBgn0030882	GS	GLUTATHIONE SYNTHETASE (PTHR11130:SF0)	ligase (PC00142)	glutathione biosynthetic process (GO:0006750); detoxification of arsenic-containing substance (GO:0071722); cellular response to DNA damage stimulus (GO:0006974); response to ethanol (GO:0045471)
FBgn0052495	CG32495	GLUTATHIONE SYNTHETASE (PTHR11130:SF0)	ligase (PC00142)	glutathione biosynthetic process (GO:0006750); detoxification of arsenic-containing substance (GO:0071722); cellular response to DNA damage stimulus (GO:0006974); response to ethanol (GO:0045471)
FBgn0029508	Tsp42Ea	GH05668P-RELATED (PTHR19282:SF215)	membrane-bound signaling molecule (PC00207); receptor (PC00152); cell adhesion molecule (PC00197)	biological_process (GO:0008150)
FBgn0031213	galectin	GALECTIN (PTHR11346:SF105)	signaling molecule (PC00207); cell adhesion molecule (PC00069)	synaptic target recognition (GO:0008039)
FBgn0000256	capu	FORMIN-BINDING PROTEIN 4 (PTHR23213:SF175)	non-motor actin binding protein (PC00085)	pole plasm assembly (GO:0007315); pole plasm RNA localization (GO:0007316); chorion-containing eggshell formation (GO:0007304); oogenesis (GO:0048477); pole plasm oskar mRNA localization (GO:0045451); actin nucleation (GO:0045010); actin filament-based process (GO:0030029); actin filament organization (GO:0007015)
FBgn0259878	Fs	FOLLISTATIN (PTHR10913:SF47)	enzyme modulator (PC00095)	negative regulation of decapentaplegic signaling pathway (GO:0090099); negative regulation of activin receptor signaling pathway (GO:0032926); positive regulation of activin receptor signaling pathway (GO:0032927)
FBgn0026751	XRCC1	FI04011P (PTHR11370:SF5)		nucleotide-excision repair (GO:0006289); single strand break repair (GO:0000012); cellular response to DNA damage stimulus (GO:0006974); base-excision repair, AP site formation (GO:0006285); lateral inhibition (GO:0046331)
FBgn0040260	Ugt36Bc	FI03416P-RELATED (PTHR11926:SF300)	glycosyltransferase (PC00220)	metabolic process (GO:0008152)
FBgn0034967	eIF-5A	EUKARYOTIC TRANSLATION INITIATION FACTOR 5A-1-LIKE (PTHR11673:SF6)	translation initiation factor (PC00171)	translational initiation (GO:0006413); multicellular organism reproduction (GO:0032504); autophagic cell death (GO:0048102); salivary gland cell autophagic cell death (GO:0035071); positive regulation of translational elongation (GO:0045901); positive regulation of translational termination (GO:0045905); translational frameshifting (GO:0006452); wing disc development (GO:0035220)
FBgn0001942	eIF-4a	EUKARYOTIC INITIATION FACTOR 4A (PTHR24031:SF84)	RNA helicase (PC00171); helicase (PC00031)	translational initiation (GO:0006413); DNA unwinding involved in DNA replication (GO:0006268); imaginal disc growth (GO:0007446); instar larval development (GO:0002168); dorsal/ventral axis specification (GO:0009950); regulation of alternative mRNA splicing, via spliceosome (GO:0000381); mitotic spindle elongation (GO:0000022); mitotic spindle organization (GO:0007052); mitotic nuclear division (…
FBgn0000567	Eip74EF	ECDYSONE-INDUCED PROTEIN 74EF ISOFORM B (PTHR11849:SF191)	transcription factor (PC00218); signaling molecule (PC00207); nucleic acid binding (PC00171)	positive regulation of transcription from RNA polymerase II promoter (GO:0045944); regulation of transcription, DNA-templated (GO:0006355); salivary gland cell autophagic cell death (GO:0035071); oogenesis (GO:0048477); autophagy (GO:0006914); cell death (GO:0008219); regulation of development, heterochronic (GO:0040034)
FBgn0263219	Dscam4	DOWN SYNDROME CELL ADHESION MOLECULE 4, ISOFORM I (PTHR10489:SF684)	immunoglobulin receptor superfamily (PC00197); protein phosphatase (PC00084); protein phosphatase (PC00124); immunoglobulin receptor superfamily (PC00181); immunoglobulin superfamily cell adhesion molecule (PC00195)	cell adhesion (GO:0007155)
FBgn0053774	CG33774	DOLICHYL-DIPHOSPHOOLIGOSACCHARIDE--PROTEIN GLYCOSYLTRANSFERASE SUBUNIT 4 (PTHR28677:SF2)		protein N-linked glycosylation (GO:0006487)
FBgn0030801	Rcp	DNA-DIRECTED RNA POLYMERASE III SUBUNIT RPC9 (PTHR15561:SF0)	G-protein coupled receptor (PC00197)	transcription, DNA-templated (GO:0006351); positive regulation of G-protein coupled receptor protein signaling pathway (GO:0045745); neuron projection morphogenesis (GO:0048812); sensory perception of pain (GO:0019233)
FBgn0038057	CG12267	DNA-DIRECTED RNA POLYMERASE III SUBUNIT RPC3 (PTHR12949:SF0)	DNA-directed RNA polymerase (PC00171)	transcription from RNA polymerase III promoter (GO:0006383)
FBgn0015714	Cyp6a17	CYTOCHROME P450 6A17-RELATED (PTHR24292:SF66)	oxygenase (PC00176)	oxidation-reduction process (GO:0055114); thermosensory behavior (GO:0040040)
FBgn0032801	CG10165	CYTOCHROME B561 / FERRIC REDUCTASE TRANSMEMBRANE DOMAIN-CONTAINING PROTEIN (PTHR15422:SF24)
FBgn0021906	RFeSP	CYTOCHROME B-C1 COMPLEX SUBUNIT RIESKE, MITOCHONDRIAL (PTHR10134:SF1)		mitochondrial electron transport, ubiquinol to cytochrome c (GO:0006122)
FBgn0013762	Cdk5	CYCLIN-DEPENDENT KINASE 5 (PTHR24056:SF46)	non-receptor serine/threonine protein kinase (PC00220); non-receptor tyrosine protein kinase (PC00137); non-receptor serine/threonine protein kinase (PC00193); non-receptor tyrosine protein kinase (PC00167)	protein phosphorylation (GO:0006468); axonogenesis (GO:0007409); neurotransmitter secretion (GO:0007269); mitotic cell cycle (GO:0000278); motor neuron axon guidance (GO:0008045); determination of adult lifespan (GO:0008340); sensory perception of pain (GO:0019233); flight behavior (GO:0007629); adult locomotory behavior (GO:0008344); regulation of synaptic growth at neuromuscular junction (GO:00…
FBgn0035523	CG1311	CTL-LIKE PROTEIN 1 (PTHR12385:SF12)	transporter (PC00227)	biological_process (GO:0008150)
FBgn0000370	crc	CRYPTOCEPHAL, ISOFORM A (PTHR13044:SF14)		metamorphosis (GO:0007552); pupation (GO:0035074); pupariation (GO:0035073); molting cycle, chitin-based cuticle (GO:0007591); regulation of transcription, DNA-templated (GO:0006355); positive regulation of transcription from RNA polymerase II promoter (GO:0045944); triglyceride metabolic process (GO:0006641); trehalose metabolic process (GO:0005991); response to starvation (GO:0042594)
FBgn0042102	CG18745	CR18748, ISOFORM C (PTHR11188:SF77)
FBgn0034259	P32	COMPLEMENT COMPONENT 1 Q SUBCOMPONENT-BINDING PROTEIN, MITOCHONDRIAL (PTHR10826:SF1)		neuromuscular synaptic transmission (GO:0007274); regulation of calcium-mediated signaling (GO:0050848); nucleosome assembly (GO:0006334); fertilization, exchange of chromosomal proteins (GO:0035042); chromatin remodeling (GO:0006338); sperm chromatin decondensation (GO:0035041)
FBgn0026084	cib	CIBOULOT, ISOFORM A (PTHR20940:SF1)		brain development (GO:0007420); larval central nervous system remodeling (GO:0035193); actin filament organization (GO:0007015)
FBgn0015372	RabX1	CHROWDED (PTHR24073:SF460)		peripheral nervous system development (GO:0007422); protein transport (GO:0015031); Rab protein signal transduction (GO:0032482); vesicle-mediated transport (GO:0016192)
FBgn0013770	Cp1	CATHEPSIN L1 (PTHR12411:SF389)	cysteine protease (PC00190); cysteine protease (PC00081)	protein catabolic process (GO:0030163); autophagic cell death (GO:0048102); salivary gland cell autophagic cell death (GO:0035071); proteolysis (GO:0006508)
FBgn0261862	whd	CARNITINE PALMITOYLTRANSFERASE I (PTHR22589:SF31)	acetyltransferase (PC00220); acyltransferase (PC00038)	response to metal ion (GO:0010038); response to starvation (GO:0042594); response to oxidative stress (GO:0006979); response to ethanol (GO:0045471)
FBgn0032202	CG18619	CAMP-RESPONSIVE ELEMENT-BINDING PROTEIN-LIKE 2 (PTHR21051:SF4)		response to starvation (GO:0042594); regulation of multicellular organismal metabolic process (GO:0044246); positive regulation of transcription, DNA-templated (GO:0045893); TORC1 signaling (GO:0038202)
FBgn0012051	CalpA	CALPAIN-3 (PTHR10183:SF310)	cysteine protease (PC00190); cysteine protease (PC00081); annexin (PC00121); calmodulin (PC00190)	protein autoprocessing (GO:0016540); proteolysis (GO:0006508); actin cytoskeleton organization (GO:0030036); phagocytosis (GO:0006909); dorsal/ventral pattern formation (GO:0009953); BMP signaling pathway involved in spinal cord dorsal/ventral patterning (GO:0021919); cuticle development (GO:0042335); determination of adult lifespan (GO:0008340); defense response to fungus (GO:0050832)
FBgn0000181	bic	BETA NAC HOMOLOG-RELATED (PTHR10351:SF23)	transcription factor (PC00218)	regulation of establishment of protein localization (GO:0070201); intracellular mRNA localization involved in anterior/posterior axis specification (GO:0060811); regulation of pole plasm oskar mRNA localization (GO:0007317)
FBgn0011300	babo	BABOON, ISOFORM B (PTHR23255:SF71)	serine/threonine protein kinase receptor (PC00220); TGF-beta receptor (PC00137); serine/threonine protein kinase receptor (PC00193); protein kinase (PC00205)	signal transduction (GO:0007165); protein phosphorylation (GO:0006468); transforming growth factor beta receptor signaling pathway (GO:0007179); positive regulation of multicellular organism growth (GO:0040018); eye-antennal disc morphogenesis (GO:0007455); mushroom body development (GO:0016319); dendrite morphogenesis (GO:0048813); neuron development (GO:0048666); imaginal disc-derived wing morp…
FBgn0025140	pit	ATP-DEPENDENT RNA HELICASE DDX18 (PTHR24031:SF301)	RNA helicase (PC00171); helicase (PC00031)	cell growth (GO:0016049); cell proliferation (GO:0008283); sensory perception of pain (GO:0019233)
FBgn0020235	ATPsyn-gamma	ATP SYNTHASE SUBUNIT GAMMA, MITOCHONDRIAL (PTHR11693:SF22)	ATP synthase (PC00227); hydrolase (PC00068)	proton transport (GO:0015992); phagocytosis (GO:0006909); ATP synthesis coupled proton transport (GO:0015986)
FBgn0020249	stck	AT21926P (PTHR24210:SF0)	structural protein (PC00211); actin family cytoskeletal protein (PC00085)	apposition of dorsal and ventral imaginal disc-derived wing surfaces (GO:0007475); negative regulation of JNK cascade (GO:0046329); dorsal closure (GO:0007391); head involution (GO:0008258); embryonic pattern specification (GO:0009880)
FBgn0004133	blow	ARF-GAP DOMAIN AND FG REPEAT-CONTAINING PROTEIN 1 (PTHR23180:SF200)	nucleic acid binding (PC00171); G-protein modulator (PC00095)	myoblast fusion (GO:0007520); skeletal muscle tissue development (GO:0007519); mesoderm development (GO:0007498); actin cytoskeleton organization (GO:0030036)
FBgn0012036	Aldh	ALDEHYDE DEHYDROGENASE, MITOCHONDRIAL (PTHR11699:SF211)	dehydrogenase (PC00176)	acetaldehyde metabolic process (GO:0006117); pyruvate metabolic process (GO:0006090); oxidation-reduction process (GO:0055114); response to ethanol (GO:0045471); negative regulation of neuron death (GO:1901215)
FBgn0037186	CG11241	ALANINE--GLYOXYLATE AMINOTRANSFERASE 2, MITOCHONDRIAL (PTHR11986:SF58)	transaminase (PC00220)
FBgn0261458	capt	ADENYLYL CYCLASE-ASSOCIATED PROTEIN (PTHR10652:SF0)	actin family cytoskeletal protein (PC00085)	chaeta morphogenesis (GO:0008407); oogenesis (GO:0048477); compound eye development (GO:0048749); actin polymerization or depolymerization (GO:0008154); regulation of cell shape (GO:0008360); oocyte microtubule cytoskeleton polarization (GO:0008103); actin filament organization (GO:0007015); cell morphogenesis (GO:0000902); wing disc dorsal/ventral pattern formation (GO:0048190); muscle cell cell…
FBgn0032775	CG17544	ACYL-COENZYME A OXIDASE (PTHR10909:SF223)	transferase (PC00220); dehydrogenase (PC00176); oxidase (PC00092)	fatty acid beta-oxidation (GO:0006635)
FBgn0086687	desat1	ACYL-COA DESATURASE (PTHR11351:SF31)		fatty acid biosynthetic process (GO:0006633); cuticle hydrocarbon biosynthetic process (GO:0006723); oxidation-reduction process (GO:0055114); pheromone biosynthetic process (GO:0042811); male mating behavior (GO:0060179); regulation of autophagy (GO:0010506); regulation of lipid metabolic process (GO:0019216); mating behavior, sex discrimination (GO:0048047); response to sucrose (GO:0009744); gl…
FBgn0029785	RpL35	60S RIBOSOMAL PROTEIN L35 (PTHR13872:SF3)	glycosyltransferase (PC00220); ribosomal protein (PC00111)	translation (GO:0006412); mitotic spindle elongation (GO:0000022); mitotic spindle organization (GO:0007052); centrosome duplication (GO:0051298)
FBgn0029897	RpL17	60S RIBOSOMAL PROTEIN L17 (PTHR11593:SF10)		translation (GO:0006412); mitotic spindle organization (GO:0007052); mitotic spindle elongation (GO:0000022); centrosome duplication (GO:0051298)
FBgn0015245	Hsp60	60 KDA HEAT SHOCK PROTEIN, MITOCHONDRIAL (PTHR11353:SF64)		protein folding (GO:0006457); response to heat (GO:0009408); protein targeting to mitochondrion (GO:0006626); 'de novo' protein folding (GO:0006458); protein refolding (GO:0042026); mitochondrion organization (GO:0007005); cellular response to heat (GO:0034605)
FBgn0015521	RpS21	40S RIBOSOMAL PROTEIN S21 (PTHR10442:SF0)	ribosomal protein (PC00171)	lymph gland development (GO:0048542); translation (GO:0006412); regulation of cell proliferation (GO:0042127); ribosomal small subunit biogenesis (GO:0042274); translational elongation (GO:0006414); endonucleolytic cleavage to generate mature 3'-end of SSU-rRNA from (SSU-rRNA, 5.8S rRNA, LSU-rRNA) (GO:0000461); endonucleolytic cleavage in ITS1 to separate SSU-rRNA from 5.8S rRNA and LSU-rRNA from…
FBgn0034138	RpS15	40S RIBOSOMAL PROTEIN S15 (PTHR11880:SF2)	ribosomal protein (PC00171)	translation (GO:0006412); mitotic spindle elongation (GO:0000022); mitotic spindle organization (GO:0007052)
FBgn0031357	mRpL48	39S RIBOSOMAL PROTEIN L48, MITOCHONDRIAL (PTHR13473:SF0)	ribosomal protein (PC00171)	mitochondrial translation (GO:0032543)
FBgn0034390	CG15093	3-HYDROXYISOBUTYRATE DEHYDROGENASE, MITOCHONDRIAL (PTHR22981:SF7)	dehydrogenase (PC00176)	cellular amino acid metabolic process (GO:0006520); oxidation-reduction process (GO:0055114)
FBgn0052641	CG32641			response to heat (GO:0009408)
FBgn0262880	CG43235			proteolysis (GO:0006508)
FBgn0026085	dgt4			mitotic spindle organization (GO:0007052); regulation of mitotic nuclear division (GO:0007088)
FBgn0031453	CG9894			inter-male aggressive behavior (GO:0002121); behavioral response to ethanol (GO:0048149)
FBgn0261565	Lmpt			defense response to fungus (GO:0050832)
FBgn0052856	CG32856			biological_process (GO:0008150); transcription from RNA polymerase II promoter (GO:0006366); transcription initiation from RNA polymerase III promoter (GO:0006384)
FBgn0259682	Jabba			biological_process (GO:0008150)
FBgn0021776	mira			asymmetric protein localization (GO:0008105); regulation of proteolysis (GO:0030162); ganglion mother cell fate determination (GO:0007402); asymmetric protein localization involved in cell fate determination (GO:0045167); asymmetric neuroblast division (GO:0055059); intracellular mRNA localization (GO:0008298); neuroblast fate determination (GO:0007400); neuroblast proliferation (GO:0007405); reg…
FBgn0030098	CG12057
FBgn0030189	CG2909			proteolysis(GO:0006508)
FBgn0034398	CG15098			mitotic spindle organization(GO:0007052);regulation of mitotic nuclear division(GO:0007088)
FBgn0038977	CG5376
FBgn0259238	CG42336			defense response to fungus(GO:0050832)
FBgn0260477	CG30283			biological_process(GO:0008150);transcription from RNA polymerase II promoter(GO:0006366);transcription initiation from RNA polymerase III promoter(GO:0006384)
FBgn0031228	CG11455			biological_process(GO:0008150)
FBgn0034155	unc-104	KINESIN-LIKE PROTEIN UNC-104 (PTHR24115:SF448)	microtubule binding motor protein(PC00085)	asymmetric protein localization(GO:0008105);regulation of proteolysis(GO:0030162);ganglion mother cell fate determination(GO:0007402);asymmetric protein localization involved in cell fate determination(GO:0045167);asymmetric neuroblast division(GO:0055059);intracellular mRNA localization(GO:0008298);neuroblast fate determination(GO:0007400);neuroblast proliferation(GO:0007405);regulation of pole …
FBgn0037773	CG5359
FBgn0045800	Uhg1
FBgn0260437	CR42532
FBgn0263039	CR43334
FBgn0263443	CR43466

## Sheet: EB_spen-AEU
Table. Transcripts with spen-dependent alternative exon usage in EB
(FDR 0.05%)
ID	Name	PANTHER Family/Subfamily	PANTHER Protein Class	Associated GOterm
FBgn0003660	Syb	SYNAPTOBREVIN (PTHR21136:SF90)	SNARE protein (PC00150)	vesicle-mediated transport (GO:0016192); synaptic vesicle transport (GO:0048489); neurotransmitter secretion (GO:0007269); synaptic vesicle docking (GO:0016081); lumen formation, open tracheal system (GO:0035149)
FBgn0263351	AP-50	AP-2 COMPLEX SUBUNIT MU-A (PTHR10529:SF236)	receptor (PC00197); extracellular matrix glycoprotein (PC00102)	vesicle coating (GO:0006901); synaptic vesicle coating (GO:0016183); neurotransmitter secretion (GO:0007269); intracellular protein transport (GO:0006886); dsRNA transport (GO:0033227); endocytosis (GO:0006897); germarium-derived egg chamber formation (GO:0007293); epithelium development (GO:0060429)
FBgn0035978	UGP	UTP--GLUCOSE-1-PHOSPHATE URIDYLYLTRANSFERASE (PTHR11952:SF2)	ribosomal protein(PC00171)	UDP-glucose metabolic process (GO:0006011)
FBgn0051793	CG31793	MULTIDRUG RESISTANCE-ASSOCIATED PROTEIN LETHAL (2)03659-RELATED (PTHR24223:SF259)	ATP-binding cassette (ABC) transporter (PC00227)	transport (GO:0006810); transmembrane transport (GO:0055085)
FBgn0032261	CG6094	PEPTIDYL-TRNA HYDROLASE ICT1, MITOCHONDRIAL (PTHR11075:SF54)	translation release factor (PC00171)	translational termination (GO:0006415)
FBgn0026259	eIF5B	EUKARYOTIC TRANSLATION INITIATION FACTOR 5B (PTHR23115:SF186)	translation elongation factor (PC00171); translation initiation factor (PC00031); hydrolase (PC00223); G-protein (PC00222)	translational initiation (GO:0006413)
FBgn0053158	CG33158	ELONGATION FACTOR TU GTP-BINDING DOMAIN-CONTAINING PROTEIN 1 (PTHR23115:SF13)	translation elongation factor (PC00171); translation initiation factor (PC00031); hydrolase (PC00223); G-protein (PC00222)	translational elongation (GO:0006414)
FBgn0039757	RpS7	40S RIBOSOMAL PROTEIN S7 (PTHR11278:SF0)	ribosomal protein (PC00171)	translation (GO:0006412); rRNA processing (GO:0006364); ribosomal small subunit biogenesis (GO:0042274)
FBgn0017545	RpS3A	40S RIBOSOMAL PROTEIN S3A (PTHR11830:SF0)	ribosomal protein (PC00171)	translation (GO:0006412); oogenesis (GO:0048477); mitotic spindle elongation (GO:0000022); mitotic spindle organization (GO:0007052)
FBgn0033699	RpS11	40S RIBOSOMAL PROTEIN S11 (PTHR10744:SF9)	ribosomal protein (PC00171)	translation (GO:0006412); mitotic spindle organization (GO:0007052); mitotic spindle elongation (GO:0000022); neurogenesis (GO:0022008)
FBgn0020910	RpL3	60S RIBOSOMAL PROTEIN L3 (PTHR11363:SF5)	ribosomal protein (PC00171)	translation (GO:0006412); mitotic spindle elongation (GO:0000022); mitotic spindle organization (GO:0007052); centrosome organization (GO:0051297); centrosome duplication (GO:0051298); sensory perception of pain (GO:0019233)
FBgn0034138	RpS15	40S RIBOSOMAL PROTEIN S15 (PTHR11880:SF2)	ribosomal protein (PC00171)	translation (GO:0006412); mitotic spindle elongation (GO:0000022); mitotic spindle organization (GO:0007052)
FBgn0002607	RpL19	RIBOSOMAL PROTEIN L19 (PTHR10722:SF0)	ribosomal protein (PC00171)	translation (GO:0006412); mitotic spindle elongation (GO:0000022); centrosome duplication (GO:0051298)
FBgn0034968	RpL12	60S RIBOSOMAL PROTEIN L12 (PTHR11661:SF2)	ribosomal protein (PC00171)	translation (GO:0006412); mitotic spindle elongation (GO:0000022)
FBgn0039300	RpS27	40S RIBOSOMAL PROTEIN S27 (PTHR11594:SF0)	ribosomal protein (PC00171)	translation (GO:0006412)
FBgn0261597	RpS26	40S RIBOSOMAL PROTEIN S26 (PTHR12538:SF0)	ribosomal protein (PC00171)	translation (GO:0006412)
FBgn0023519	mRpL16	39S RIBOSOMAL PROTEIN L16, MITOCHONDRIAL (PTHR12220:SF13)	ribosomal protein (PC00171)	translation (GO:0006412)
FBgn0052022	CG32022	TAIL-ANCHORED PROTEIN INSERTION RECEPTOR WRB (PTHR11760:SF21)	ribosomal protein (PC00171)	tail-anchored membrane protein insertion into ER membrane (GO:0071816); oogenesis (GO:0048477)
FBgn0040285	Scamp	RH68403P (PTHR10687:SF2)	transferase (PC00220); transfer/carrier protein (PC00219)	synaptic vesicle exocytosis (GO:0016079); protein transport (GO:0015031); long-term memory (GO:0007616); neuromuscular synaptic transmission (GO:0007274); locomotion involved in locomotory behavior (GO:0031987); response to heat (GO:0009408)
FBgn0261283	HLH106	HELIX LOOP HELIX PROTEIN 106, ISOFORM A (PTHR12565:SF124)	basic helix-loop-helix transcription factor (PC00218)	SREBP signaling pathway (GO:0032933); fatty acid biosynthetic process (GO:0006633); regulation of fatty acid biosynthetic process (GO:0042304); positive regulation of transcription, DNA-templated (GO:0045893); phagocytosis (GO:0006909); fatty acid homeostasis (GO:0055089); cell morphogenesis (GO:0000902); regulation of mitophagy (GO:1903146)
FBgn0011656	Mef2	MYOCYTE-SPECIFIC ENHANCER FACTOR 2 (PTHR11945:SF141)		skeletal muscle tissue development (GO:0007519); mesoderm development (GO:0007498); transcription from RNA polymerase II promoter (GO:0006366); regulation of striated muscle tissue development (GO:0016202); regulation of transcription, DNA-templated (GO:0006355); ovarian follicle cell development (GO:0030707); heart development (GO:0007507); muscle organ development (GO:0007517); myoblast fusion …
FBgn0260933	rempA	INTRAFLAGELLAR TRANSPORT PROTEIN 140 HOMOLOG (PTHR15722:SF7)	cytoskeletal protein (PC00085)	sensory perception of sound (GO:0007605); cilium assembly (GO:0042384); nonmotile primary cilium assembly (GO:0035058); intraciliary retrograde transport (GO:0035721)
FBgn0032780	CG13085	cysteine protease (PC00190); cysteine protease (PC00081)		SCF-dependent proteasomal ubiquitin-dependent protein catabolic process (GO:0031146)
FBgn0050466	CG30466			SCF-dependent proteasomal ubiquitin-dependent protein catabolic process (GO:0031146)
FBgn0030521	CtsB1	CATHEPSIN B (PTHR12411:SF16)	cysteine protease (PC00190); cysteine protease (PC00081)	salivary gland cell autophagic cell death (GO:0035071); autophagic cell death (GO:0048102); regulation of catalytic activity (GO:0050790); sensory perception of pain (GO:0019233); proteolysis (GO:0006508)
FBgn0033686	Hen1	SMALL RNA 2'-O-METHYLTRANSFERASE (PTHR21404:SF3)	membrane-bound signaling molecule(PC00207);aspartic protease(PC00152);aspartic protease(PC00190)	RNA methylation (GO:0001510); posttranscriptional gene silencing by RNA (GO:0035194)
FBgn0022268	KdelR	ER LUMEN PROTEIN RETAINING RECEPTOR (PTHR10585:SF14)	receptor (PC00197); membrane trafficking regulatory protein (PC00150)	retrograde vesicle-mediated transport, Golgi to ER (GO:0006890); sensory perception of pain (GO:0019233); protein retention in ER lumen (GO:0006621)
FBgn0032202	CG18619	CAMP-RESPONSIVE ELEMENT-BINDING PROTEIN-LIKE 2 (PTHR21051:SF4)	membrane trafficking regulatory protein(PC00150)	response to starvation (GO:0042594); regulation of multicellular organismal metabolic process (GO:0044246); positive regulation of transcription, DNA-templated (GO:0045893); TORC1 signaling (GO:0038202)
FBgn0031322	CG5001	SUBFAMILY NOT NAMED (PTHR24078:SF244)	chaperonin (PC00072)	response to heat (GO:0009408); protein folding (GO:0006457)
FBgn0023516	Pex5	GH08708P (PTHR10130:SF0)	receptor (PC00197); membrane trafficking regulatory protein (PC00150)	response to anesthetic (GO:0072347); peroxisome organization (GO:0007031); protein import into peroxisome matrix (GO:0016558); protein import into peroxisome matrix, docking (GO:0016560)
FBgn0034542	Fem-1	PROTEIN FEM-1 HOMOLOG B (PTHR24173:SF18)		regulation of ubiquitin-protein transferase activity (GO:0051438)
FBgn0016977	spen	MSX2-INTERACTING PROTEIN (PTHR23189:SF48)	RNA binding protein (PC00171)	regulation of transcription, DNA-templated (GO:0006355); segment specification (GO:0007379); axon guidance (GO:0007411); neuroblast fate determination (GO:0007400); glial cell migration (GO:0008347); glial cell fate determination (GO:0007403); epidermal growth factor receptor signaling pathway (GO:0007173); Wnt signaling pathway (GO:0016055); peripheral nervous system development (GO:0007422); im…
FBgn0040929	CG12659	INO80 COMPLEX SUBUNIT C (PTHR31200:SF1)	G-protein coupled receptor(PC00197);antibacterial response protein(PC00021)	regulation of transcription, DNA-templated (GO:0006355); chromatin remodeling (GO:0006338)
FBgn0039158	CG6182	TBC1 DOMAIN FAMILY MEMBER 7 (PTHR13530:SF3)	mRNA processing factor(PC00171)	regulation of GTPase activity (GO:0043087)
FBgn0002781	mod(mdg4)	MODIFIER OF MDG4 (PTHR23110:SF65)		regulation of chromatin assembly or disassembly (GO:0001672); oogenesis (GO:0048477); apoptotic process (GO:0006915); germ cell migration (GO:0008354); chromatin organization (GO:0006325); male meiosis chromosome segregation (GO:0007060); male meiosis I (GO:0007141); meiotic chromosome condensation (GO:0010032)
FBgn0004374	neb	KINESIN-LIKE PROTEIN KIF14 (PTHR24115:SF546)	microtubule binding motor protein (PC00085)	regulation of cell cycle (GO:0051726); mitotic chromosome condensation (GO:0007076); ovarian follicle cell development (GO:0030707); mitotic sister chromatid segregation (GO:0000070); microtubule-based movement (GO:0007018); meiotic nuclear division (GO:0007126); mitotic cell cycle, embryonic (GO:0045448); chromosome segregation (GO:0007059); oogenesis (GO:0048477)
FBgn0261570	CG42684	RAS GTPASE-ACTIVATING PROTEIN-RELATED (PTHR10194:SF60)	G-protein modulator (PC00095)	Ras protein signal transduction (GO:0007265); regulation of GTPase activity (GO:0043087); inter-male aggressive behavior (GO:0002121); negative regulation of Ras protein signal transduction (GO:0046580); imaginal disc-derived wing morphogenesis (GO:0007476)
FBgn0039635	CG11876	PYRUVATE DEHYDROGENASE E1 COMPONENT SUBUNIT BETA, MITOCHONDRIAL (PTHR11624:SF56)	transketolase (PC00220); dehydrogenase (PC00221); lyase (PC00176)	pyruvate metabolic process (GO:0006090); acetyl-CoA biosynthetic process from pyruvate (GO:0006086); cytoplasmic microtubule organization (GO:0031122)
FBgn0053054	CG33054	O-ACETYL-ADP-RIBOSE DEACETYLASE 1 (PTHR12521:SF0)		purine nucleoside metabolic process (GO:0042278)
FBgn0000053	ade3	TRIFUNCTIONAL PURINE BIOSYNTHETIC PROTEIN ADENOSINE-3 (PTHR10520:SF10)	transferase (PC00220); ligase (PC00142); hydrolase (PC00121)	purine nucleobase biosynthetic process (GO:0009113); 'de novo' IMP biosynthetic process (GO:0006189)
FBgn0010612	l(2)06225	ATP SYNTHASE SUBUNIT G, MITOCHONDRIAL-RELATED (PTHR12386:SF12)		proton transport (GO:0015992); ATP synthesis coupled proton transport (GO:0015986)
FBgn0020370	TppII	TRIPEPTIDYL-PEPTIDASE 2 (PTHR10795:SF324)	serine protease (PC00190); serine protease (PC00203)	proteolysis (GO:0006508); protein homooligomerization (GO:0051260)
FBgn0015791	Rab14	RAS-RELATED PROTEIN RAB-14 (PTHR24073:SF185)	RNA binding protein(PC00171)	protein transport (GO:0015031); Golgi to endosome transport (GO:0006895); endocytic recycling (GO:0032456); Rab protein signal transduction (GO:0032482); vesicle-mediated transport (GO:0016192); phagolysosome assembly (GO:0001845); phagosome acidification (GO:0090383); defense response to bacterium (GO:0042742)
FBgn0027287	Gmap	GOLGI MICROTUBULE-ASSOCIATED PROTEIN, ISOFORM A (PTHR18921:SF2)	transporter(PC00227)	protein targeting to Golgi (GO:0000042); Golgi organization (GO:0007030); vesicle-mediated transport (GO:0016192)
FBgn0058045	CG40045	UBIQUITIN-CONJUGATING ENZYME E2 7-RELATED (PTHR24067:SF3)		protein polyubiquitination (GO:0000209)
FBgn0000259	CkIIbeta	CASEIN KINASE II SUBUNIT BETA (PTHR11740:SF0)	kinase modulator (PC00095)	protein phosphorylation (GO:0006468); mushroom body development (GO:0016319); rhythmic behavior (GO:0007622); eclosion rhythm (GO:0008062); circadian rhythm (GO:0007623); locomotor rhythm (GO:0045475); neurogenesis (GO:0022008); intracellular mRNA localization involved in pattern specification process (GO:0060810); oocyte dorsal/ventral axis specification (GO:0007310); cellular response to starva…
FBgn0013762	Cdk5	CYCLIN-DEPENDENT KINASE 5 (PTHR24056:SF46)	non-receptor serine/threonine protein kinase (PC00220); non-receptor tyrosine protein kinase (PC00137); non-receptor serine/threonine protein kinase (PC00193); non-receptor tyrosine protein kinase (PC00167)	protein phosphorylation (GO:0006468); axonogenesis (GO:0007409); neurotransmitter secretion (GO:0007269); mitotic cell cycle (GO:0000278); motor neuron axon guidance (GO:0008045); determination of adult lifespan (GO:0008340); sensory perception of pain (GO:0019233); flight behavior (GO:0007629); adult locomotory behavior (GO:0008344); regulation of synaptic growth at neuromuscular junction (GO:00…
FBgn0027101	Dyrk3	DUAL SPECIFICITY TYROSINE-PHOSPHORYLATION-REGULATED KINASE 3 HOMOLOG-RELATED (PTHR24058:SF65)	non-receptor serine/threonine protein kinase (PC00220); non-receptor tyrosine protein kinase (PC00137); non-receptor serine/threonine protein kinase (PC00193); non-receptor tyrosine protein kinase (PC00167)	protein phosphorylation (GO:0006468)
FBgn0053774	CG33774	DOLICHYL-DIPHOSPHOOLIGOSACCHARIDE--PROTEIN GLYCOSYLTRANSFERASE SUBUNIT 4 (PTHR28677:SF2)	dehydrogenase(PC00176);reductase(PC00092)	protein N-linked glycosylation (GO:0006487)
FBgn0036173	CG7394	MITOCHONDRIAL IMPORT INNER MEMBRANE TRANSLOCASE SUBUNIT TIM14 (PTHR12763:SF28)	G-protein modulator(PC00095);actin binding motor protein(PC00022);cell junction protein(PC00085)	protein import into mitochondrial matrix (GO:0030150); neurogenesis (GO:0022008)
FBgn0035356	CG16986	ACYL-COENZYME A THIOESTERASE 13 (PTHR21660:SF1)	ribosomal protein(PC00171)	protein homotetramerization (GO:0051289)
FBgn0015245	Hsp60	60 KDA HEAT SHOCK PROTEIN, MITOCHONDRIAL (PTHR11353:SF64)	phospholipase(PC00121);phosphodiesterase(PC00143)	protein folding (GO:0006457); response to heat (GO:0009408); protein targeting to mitochondrion (GO:0006626); 'de novo' protein folding (GO:0006458); protein refolding (GO:0042026); mitochondrion organization (GO:0007005); cellular response to heat (GO:0034605)
FBgn0032444	CG5525	T-COMPLEX PROTEIN 1 SUBUNIT DELTA (PTHR11353:SF26)	chaperonin (PC00072)	protein folding (GO:0006457); mitotic spindle organization (GO:0007052); cytoplasmic microtubule organization (GO:0031122); neurogenesis (GO:0022008); mitotic spindle assembly (GO:0090307)
FBgn0026418	Hsc70Cb	HSC70CB, ISOFORM G (PTHR19375:SF78)	Hsp70 family chaperone (PC00072)	protein folding (GO:0006457)
FBgn0033607	CG9062	WD REPEAT-CONTAINING PROTEIN 48 (PTHR19862:SF14)		protein deubiquitination (GO:0016579)
FBgn0028341	l(1)G0232	TYROSINE-PROTEIN PHOSPHATASE NON-RECEPTOR TYPE 9 (PTHR19134:SF285)	protein phosphatase (PC00181); protein phosphatase (PC00195)	protein dephosphorylation (GO:0006470); phagocytosis (GO:0006909); neurogenesis (GO:0022008); peptidyl-tyrosine phosphorylation (GO:0018108); border follicle cell migration (GO:0007298)
FBgn0013770	Cp1	CATHEPSIN L1 (PTHR12411:SF389)	cysteine protease (PC00190); cysteine protease (PC00081)	protein catabolic process (GO:0030163); autophagic cell death (GO:0048102); salivary gland cell autophagic cell death (GO:0035071); proteolysis (GO:0006508)
FBgn0035232	CG12099	RING FINGER PROTEIN 10 (PTHR12983:SF9)		protein autoubiquitination (GO:0051865)
FBgn0025720	Ate1	ARGINYL-TRNA--PROTEIN TRANSFERASE 1 (PTHR21367:SF1)	acetyltransferase (PC00220)	protein arginylation (GO:0016598); ubiquitin-dependent protein catabolic process (GO:0006511)
FBgn0029134	Prosbeta5	PROTEASOME SUBUNIT BETA TYPE (PTHR11599:SF63)		proteasome-mediated ubiquitin-dependent protein catabolic process (GO:0043161); mitotic spindle organization (GO:0007052); mitotic spindle elongation (GO:0000022); cell proliferation (GO:0008283); centrosome organization (GO:0051297); neurogenesis (GO:0022008)
FBgn0016697	Prosalpha5	PROTEASOME SUBUNIT ALPHA TYPE-5 (PTHR11599:SF14)		proteasome-mediated ubiquitin-dependent protein catabolic process (GO:0043161)
FBgn0033781	CG13319	PROTEASOME ASSEMBLY CHAPERONE 4 (PTHR33559:SF1)	peroxidase(PC00176)	proteasome assembly (GO:0043248); sensory perception of pain (GO:0019233)
FBgn0037470	CG1091	POLY (A) RNA POLYMERASE GLD2 (PTHR12271:SF40)	nucleotidyltransferase (PC00220)	pre-miRNA processing (GO:0031054); RNA 3' uridylation (GO:0071076)
FBgn0016694	Pdp1	GH27708P (PTHR11988:SF27)	transcription factor (PC00218); nucleic acid binding (PC00171)	positive regulation of transcription, DNA-templated (GO:0045893); circadian rhythm (GO:0007623); growth (GO:0040007); response to nutrient (GO:0007584); DNA endoreduplication (GO:0042023); mitotic nuclear division (GO:0007067); regulation of lipid metabolic process (GO:0019216)
FBgn0031893	CG4495	CALCIUM UPTAKE PROTEIN 1, MITOCHONDRIAL (PTHR12294:SF1)	calmodulin (PC00060)	positive regulation of mitochondrial calcium ion concentration (GO:0051561)
FBgn0011785	BRWD3	BRWD3 (PTHR16266:SF17)	chromatin/chromatin-binding protein(PC00171);deacetylase(PC00009)	positive regulation of JAK-STAT cascade (GO:0046427); phagocytosis (GO:0006909); mitotic G2 DNA damage checkpoint (GO:0007095); ecdysone-mediated induction of salivary gland cell autophagic cell death (GO:0035072); larval midgut cell programmed cell death (GO:0035096); negative regulation of chromatin binding (GO:0035562); regulation of photoreceptor cell differentiation (GO:0046532); regulation …
FBgn0024222	ird5	INHIBITOR OF NUCLEAR FACTOR KAPPA-B KINASE SUBUNIT BETA (PTHR22969:SF17)	non-receptor serine/threonine protein kinase (PC00220); non-receptor serine/threonine protein kinase (PC00137)	positive regulation of antibacterial peptide biosynthetic process (GO:0006963); dorsal/ventral axis specification (GO:0009950); Toll signaling pathway (GO:0008063); protein catabolic process (GO:0030163); antimicrobial humoral response (GO:0019730); protein phosphorylation (GO:0006468); antibacterial humoral response (GO:0019731); peptidyl-serine phosphorylation (GO:0018105); regulation of innate…
FBgn0020930	Dgkepsilon	DIACYL GLYCEROL KINASE EPSILON (PTHR11255:SF49)	kinase (PC00220); kinase (PC00137)	phosphorylation (GO:0016310); protein kinase C-activating G-protein coupled receptor signaling pathway (GO:0007205); intracellular signal transduction (GO:0035556)
FBgn0000116	Argk	ARGININE KINASE (PTHR11547:SF33)	amino acid kinase (PC00220); amino acid kinase (PC00137)	phosphorylation (GO:0016310)
FBgn0039776	PH4alphaEFB	PROLYL 4-HYDROXYLASE SUBUNIT ALPHA-1 (PTHR10869:SF70)	ligase(PC00142)	peptidyl-proline hydroxylation to 4-hydroxy-L-proline (GO:0018401); oxidation-reduction process (GO:0055114)
FBgn0031003	CG7889	PROTEIN FAM86A (PTHR14614:SF29)	dehydrogenase(PC00176);reductase(PC00092)	peptidyl-lysine trimethylation (GO:0018023)
FBgn0015714	Cyp6a17	CYTOCHROME P450 6A17-RELATED (PTHR24292:SF66)	oxygenase (PC00176)	oxidation-reduction process (GO:0055114); thermosensory behavior (GO:0040040)
FBgn0050502	fa2h	FATTY ACID 2-HYDROXYLASE (PTHR12863:SF1)	heterotrimeric G-protein(PC00095)	oxidation-reduction process (GO:0055114); fatty acid biosynthetic process (GO:0006633)
FBgn0032889	CG9331	SUBFAMILY NOT NAMED (PTHR10996:SF119)	dehydrogenase (PC00176)	oxidation-reduction process (GO:0055114)
FBgn0000308	chic	PROFILIN (PTHR11604:SF9)	non-motor actin binding protein (PC00085)	ovarian nurse cell to oocyte transport (GO:0007300); spermatogenesis (GO:0007283); actin polymerization or depolymerization (GO:0008154); brain development (GO:0007420); larval central nervous system remodeling (GO:0035193); actin filament organization (GO:0007015); pole plasm oskar mRNA localization (GO:0045451); dorsal closure (GO:0007391); actin filament polymerization (GO:0030041); actomyosin…
FBgn0031260	Spp	MINOR HISTOCOMPATIBILITY ANTIGEN H13 (PTHR12174:SF23)	membrane-bound signaling molecule (PC00207); aspartic protease (PC00152); aspartic protease (PC00190)	open tracheal system development (GO:0007424); signal peptide processing (GO:0006465); cellular response to unfolded protein (GO:0034620)
FBgn0020618	Rack1	GUANINE NUCLEOTIDE-BINDING PROTEIN SUBUNIT BETA-2-LIKE 1 (PTHR19868:SF0)		oogenesis (GO:0048477); wing disc development (GO:0035220); cuticle development (GO:0042335); locomotory behavior (GO:0007626); oviposition (GO:0018991); mRNA splicing, via spliceosome (GO:0000398); muscle cell cellular homeostasis (GO:0046716); positive regulation of glycogen biosynthetic process (GO:0045725); cellular response to starvation (GO:0009267); regulation of autophagosome size (GO:001…
FBgn0033247	Nup44A	NUCLEOPORIN SEH1 (PTHR11024:SF3)	membrane trafficking regulatory protein (PC00150)	oogenesis (GO:0048477); regulation of mitotic cell cycle (GO:0007346); regulation of meiotic cell cycle (GO:0051445); negative regulation of autophagy (GO:0010507); regulation of TORC1 signaling (GO:1903432); germarium-derived egg chamber formation (GO:0007293)
FBgn0010741	l(3)01239	PREFOLDIN SUBUNIT 2 (PTHR13303:SF0)	chaperone (PC00072)	oogenesis (GO:0048477); 'de novo' protein folding (GO:0006458); protein folding (GO:0006457); phagocytosis (GO:0006909)
FBgn0026777	Rad23	AT15685P-RELATED (PTHR10621:SF0)	damaged DNA-binding protein (PC00171)	nucleotide-excision repair (GO:0006289); proteasome-mediated ubiquitin-dependent protein catabolic process (GO:0043161)
FBgn0039260	Smg6	TELOMERASE-BINDING PROTEIN EST1A (PTHR15696:SF0)		nuclear-transcribed mRNA catabolic process, nonsense-mediated decay (GO:0000184); neuromuscular synaptic transmission (GO:0007274); synapse organization (GO:0050808); regulation of RNA stability (GO:0043487)
FBgn0037707	RnpS1	RNA-BINDING PROTEIN WITH SERINE-RICH DOMAIN 1 (PTHR15481:SF0)	mRNA splicing factor (PC00171)	nuclear-transcribed mRNA catabolic process, nonsense-mediated decay (GO:0000184); negative regulation of transposition, DNA-mediated (GO:0000335); RNA splicing (GO:0008380)
FBgn0030189	CG2909		transporter(PC00227)	neurotransmitter secretion(GO:0007269);vesicle-mediated transport(GO:0016192);G-protein coupled receptor signaling pathway(GO:0007186);cell surface receptor signaling pathway(GO:0007166)
FBgn0033313	Cirl	LATROPHILIN CIRL (PTHR12011:SF300)	G-protein coupled receptor (PC00197); antibacterial response protein (PC00021)	neurotransmitter secretion (GO:0007269); vesicle-mediated transport (GO:0016192); G-protein coupled receptor signaling pathway (GO:0007186); cell surface receptor signaling pathway (GO:0007166)
FBgn0046222	CG1109	PRE-MRNA 3' END PROCESSING PROTEIN WDR33 (PTHR22836:SF0)	mRNA processing factor (PC00171)	neuron projection morphogenesis (GO:0048812)
FBgn0027330	l(1)G0020	N-ACETYLTRANSFERASE 10 (PTHR10925:SF5)		neurogenesis (GO:0022008); cellular response to starvation (GO:0009267)
FBgn0053523	CG33523	MOTILE SPERM DOMAIN-CONTAINING PROTEIN 2 (PTHR10174:SF132)	dehydrogenase (PC00176)	neurogenesis (GO:0022008)
FBgn0051716	Cnot4	CCR4-NOT TRANSCRIPTION COMPLEX SUBUNIT 4 (PTHR12603:SF0)	transcription factor (PC00218); nucleic acid binding (PC00171)	negative regulation of transcription, DNA-templated (GO:0045892); protein ubiquitination (GO:0016567); centrosome organization (GO:0051297); regulation of JAK-STAT cascade (GO:0046425)
FBgn0041582	tamo	PROTEIN TAMOZHENNIC (PTHR15326:SF2)		negative regulation of protein import into nucleus (GO:0042308); multicellular organism development (GO:0007275); protein transport (GO:0015031)
FBgn0086442	mib2	E3 UBIQUITIN-PROTEIN LIGASE MIB2 (PTHR24202:SF4)	ubiquitin-protein ligase (PC00142)	myoblast fusion (GO:0007520); muscle cell cellular homeostasis (GO:0046716); protein polyubiquitination (GO:0000209)
FBgn0039936	CG11148	PERQ AMINO ACID-RICH WITH GYF DOMAIN-CONTAINING PROTEIN CG11148 (PTHR14445:SF36)	kinase activator(PC00095)	muscle cell cellular homeostasis (GO:0046716); regulation of autophagy (GO:0010506); neuron cellular homeostasis (GO:0070050)
FBgn0261872	scaf6	CALCIUM HOMEOSTASIS ENDOPLASMIC RETICULUM PROTEIN (PTHR12323:SF0)	RNA binding protein (PC00171)	mRNA splicing, via spliceosome (GO:0000398); RNA processing (GO:0006396)
FBgn0027548	nito	BCDNA.GH11110 (PTHR23189:SF41)	RNA binding protein (PC00171)	mRNA splicing, via spliceosome (GO:0000398); neurogenesis (GO:0022008); positive regulation of Wnt signaling pathway (GO:0030177); wing disc pattern formation (GO:0035222); compound eye development (GO:0048749); positive regulation of gene expression (GO:0010628); negative regulation of stem cell differentiation (GO:2000737)
FBgn0262647	Nup160	NUCLEAR PORE COMPLEX PROTEIN NUP160 (PTHR21286:SF0)	transporter (PC00227)	mRNA export from nucleus (GO:0006406); SMAD protein import into nucleus (GO:0007184); double-strand break repair via homologous recombination (GO:0000724)
FBgn0031390	tho2	THO COMPLEX SUBUNIT 2 (PTHR21597:SF0)	transcription cofactor (PC00218)	mRNA export from nucleus (GO:0006406); mRNA export from nucleus in response to heat stress (GO:0031990); oogenesis (GO:0048477)
FBgn0021906	RFeSP	CYTOCHROME B-C1 COMPLEX SUBUNIT RIESKE, MITOCHONDRIAL (PTHR10134:SF1)	protein phosphatase(PC00181);reductase(PC00195);protein phosphatase(PC00176)	mitochondrial electron transport, ubiquinol to cytochrome c (GO:0006122)
FBgn0019624	CoVa	CYTOCHROME C OXIDASE SUBUNIT 5A, MITOCHONDRIAL (PTHR14200:SF11)	oxidase (PC00176)	mitochondrial electron transport, cytochrome c to oxygen (GO:0006123); positive regulation of cell cycle (GO:0045787); negative regulation of neuroblast proliferation (GO:0007406)
FBgn0040207	kat80	KATANIN P80 WD40 REPEAT-CONTAINING SUBUNIT B1 (PTHR19845:SF0)		microtubule severing (GO:0051013); microtubule-based process (GO:0007017); dorsal appendage formation (GO:0046843)
FBgn0031775	CG9150	ANTDH (PTHR24322:SF363)	dehydrogenase (PC00176); reductase (PC00092)	metabolic process (GO:0008152)
FBgn0086347	Myo31DF	MYOSIN-IA (PTHR13140:SF407)	G-protein modulator (PC00095); actin binding motor protein (PC00022); cell junction protein (PC00085)	mesoderm development (GO:0007498); determination of left/right symmetry (GO:0007368); imaginal disc-derived male genitalia morphogenesis (GO:0048803); determination of digestive tract left/right asymmetry (GO:0071907)
FBgn0015521	RpS21	40S RIBOSOMAL PROTEIN S21 (PTHR10442:SF0)	ribosomal protein (PC00171)	lymph gland development (GO:0048542); translation (GO:0006412); regulation of cell proliferation (GO:0042127); ribosomal small subunit biogenesis (GO:0042274); translational elongation (GO:0006414); endonucleolytic cleavage to generate mature 3'-end of SSU-rRNA from (SSU-rRNA, 5.8S rRNA, LSU-rRNA) (GO:0000461); endonucleolytic cleavage in ITS1 to separate SSU-rRNA from 5.8S rRNA and LSU-rRNA from…
FBgn0031566	CG2818	GLYCEROPHOSPHOCHOLINE PHOSPHODIESTERASE GPCPD1 (PTHR22958:SF1)	phospholipase (PC00121); phosphodiesterase (PC00143)	lipid metabolic process (GO:0006629)
FBgn0045823	vsg	VISGUN, ISOFORM E (PTHR11337:SF8)		learning or memory (GO:0007611); olfactory learning (GO:0008355); regulation of cell proliferation (GO:0042127); behavioral response to ethanol (GO:0048149); long-term memory (GO:0007616); imaginal disc-derived wing morphogenesis (GO:0007476); multicellular organism reproduction (GO:0032504)
FBgn0038947	sar1	GTP-BINDING PROTEIN SAR1B (PTHR11711:SF12)	small GTPase (PC00095)	larval chitin-based cuticle development (GO:0008363); chitin-based larval cuticle pattern formation (GO:0035293); embryonic heart tube development (GO:0035050); positive regulation of dendrite morphogenesis (GO:0050775); regulation of COPII vesicle coating (GO:0003400); positive regulation of protein exit from endoplasmic reticulum (GO:0070863); endoplasmic reticulum organization (GO:0007029); ch…
FBgn0035298	CG1140	SUCCINYL-COA:3-KETOACID-COENZYME A TRANSFERASE (PTHR13707:SF23)	transferase (PC00220)	ketone body catabolic process (GO:0046952)
FBgn0030141	Gga	GOLGI-LOCALIZED, GAMMA-ADAPTIN EAR CONTAINING, ARF BINDING PROTEIN (PTHR13856:SF90)	transporter (PC00227); membrane traffic protein (PC00150); kinase activator (PC00095); cytoskeletal protein (PC00140)	intracellular protein transport (GO:0006886); post-Golgi vesicle-mediated transport (GO:0006892); vesicle-mediated transport (GO:0016192)
FBgn0003480	spn-B	DNA REPAIR PROTEIN RAD51 HOMOLOG 3 (PTHR22942:SF14)	DNA strand-pairing protein (PC00171); hydrolase (PC00009)	intracellular mRNA localization (GO:0008298); polarity specification of anterior/posterior axis (GO:0009949); oogenesis (GO:0048477); karyosome formation (GO:0030717); polarity specification of dorsal/ventral axis (GO:0009951); germarium-derived oocyte fate determination (GO:0007294); regulation of translation (GO:0006417); DNA repair (GO:0006281); chromosome condensation (GO:0030261); reciprocal…
FBgn0026634	ldlCp	CONSERVED OLIGOMERIC GOLGI COMPLEX SUBUNIT 2 (PTHR12961:SF0)	structural protein(PC00211);actin family cytoskeletal protein(PC00085)	intra-Golgi vesicle-mediated transport (GO:0006891); exocytosis (GO:0006887); Golgi organization (GO:0007030); protein transport (GO:0015031); dsRNA transport (GO:0033227)
FBgn0031453	CG9894		phosphatase(PC00181);phosphatase(PC00121)	inter-male aggressive behavior (GO:0002121); behavioral response to ethanol (GO:0048149)
FBgn0013576	mtd	L (3)82FD, ISOFORM P (PTHR23354:SF62)	dehydrogenase(PC00176);reductase(PC00092)	imaginal disc-derived wing morphogenesis (GO:0007476); defense response to Gram-negative bacterium (GO:0050829); activation of innate immune response (GO:0002218); positive regulation of stem cell proliferation (GO:2000648)
FBgn0000289	cg	COMBGAP, ISOFORM J (PTHR24409:SF78)	nucleotidyltransferase(PC00220);phosphatase(PC00174);phosphatase(PC00181)	imaginal disc-derived wing morphogenesis (GO:0007476)
FBgn0033518	Prx2540-2	LD11278P-RELATED (PTHR10681:SF90)	peroxidase (PC00176)	hydrogen peroxide catabolic process (GO:0042744); oxidation-reduction process (GO:0055114)
FBgn0033520	Prx2540-1	LD11278P-RELATED (PTHR10681:SF90)	peroxidase (PC00176)	hydrogen peroxide catabolic process (GO:0042744); oxidation-reduction process (GO:0055114)
FBgn0025802	Sbf	SET DOMAIN BINDING FACTOR, ISOFORM A (PTHR10807:SF74)	phosphatase (PC00181); phosphatase (PC00121)	histone H3-K4 methylation (GO:0051568); histone acetylation (GO:0016573); mitotic cell cycle (GO:0000278); positive regulation of transcription elongation from RNA polymerase II promoter (GO:0032968); cortical actin cytoskeleton organization (GO:0030866); regulation of Rab protein signal transduction (GO:0032483); endocytic recycling (GO:0032456); positive regulation of autophagosome maturation (…
FBgn0050390	Sgf29	SAGA-ASSOCIATED FACTOR 29 HOMOLOG (PTHR21539:SF0)	RNA methyltransferase(PC00220);RNA binding protein(PC00155)	histone H3 acetylation (GO:0043966); histone acetylation (GO:0016573); chromatin remodeling (GO:0006338)
FBgn0024291	Sir2	NAD-DEPENDENT PROTEIN DEACETYLASE SIRTUIN-1 (PTHR11085:SF15)	chromatin/chromatin-binding protein (PC00171); deacetylase (PC00009)	histone deacetylation (GO:0016575); response to nutrient (GO:0007584); determination of adult lifespan (GO:0008340); regulation of histone acetylation (GO:0035065); chromatin silencing (GO:0006342); regulation of transcription, DNA-templated (GO:0006355); regulation of apoptotic process (GO:0042981); behavioral response to ethanol (GO:0048149); positive regulation of feeding behavior (GO:2000253)
FBgn0250906	Pgk	PHOSPHOGLYCERATE KINASE (PTHR11406:SF6)	carbohydrate kinase (PC00220); carbohydrate kinase (PC00137)	glycolytic process (GO:0006096); synaptic transmission (GO:0007268); phosphorylation (GO:0016310); muscle cell cellular homeostasis (GO:0046716); somatic muscle development (GO:0007525); myoblast fusion (GO:0007520)
FBgn0030882	GS	GLUTATHIONE SYNTHETASE (PTHR11130:SF0)	ligase (PC00142)	glutathione biosynthetic process (GO:0006750); detoxification of arsenic-containing substance (GO:0071722); cellular response to DNA damage stimulus (GO:0006974); response to ethanol (GO:0045471)
FBgn0052495	CG32495	GLUTATHIONE SYNTHETASE (PTHR11130:SF0)	ligase (PC00142)	glutathione biosynthetic process (GO:0006750); detoxification of arsenic-containing substance (GO:0071722); cellular response to DNA damage stimulus (GO:0006974); response to ethanol (GO:0045471)
FBgn0005674	Aats-glupro	BIFUNCTIONAL GLUTAMATE/PROLINE--TRNA LIGASE (PTHR11451:SF21)	ligase (PC00142)	glutamyl-tRNA aminoacylation (GO:0006424); prolyl-tRNA aminoacylation (GO:0006433)
FBgn0036663	CG9674	PROTEIN W07E11.1, ISOFORM B (PTHR11938:SF1)	dehydrogenase (PC00176); reductase (PC00092)	glutamate biosynthetic process (GO:0006537); oxidation-reduction process (GO:0055114)
FBgn0016078	wun	FI04477P-RELATED (PTHR10165:SF103)		germ cell migration (GO:0008354); pole cell migration (GO:0007280); dephosphorylation (GO:0016311); germ cell repulsion (GO:0035233); ectopic germ cell programmed cell death (GO:0035234); embryonic pattern specification (GO:0009880); negative regulation of innate immune response (GO:0045824); defense response to Gram-negative bacterium (GO:0050829); open tracheal system development (GO:0007424); …
FBgn0004921	Ggamma1	GUANINE NUCLEOTIDE-BINDING PROTEIN SUBUNIT GAMMA-1 (PTHR13809:SF3)	heterotrimeric G-protein (PC00095)	G-protein coupled receptor signaling pathway (GO:0007186); regulation of cell shape (GO:0008360); actin filament organization (GO:0007015); cell adhesion (GO:0007155); asymmetric neuroblast division (GO:0055059); apical protein localization (GO:0045176); proboscis extension reflex (GO:0007637); embryonic heart tube development (GO:0035050); dorsal closure (GO:0007391); cell adhesion involved in h…
FBgn0086687	desat1	ACYL-COA DESATURASE (PTHR11351:SF31)		fatty acid biosynthetic process (GO:0006633); cuticle hydrocarbon biosynthetic process (GO:0006723); oxidation-reduction process (GO:0055114); pheromone biosynthetic process (GO:0042811); male mating behavior (GO:0060179); regulation of autophagy (GO:0010506); regulation of lipid metabolic process (GO:0019216); mating behavior, sex discrimination (GO:0048047); response to sucrose (GO:0009744); gl…
FBgn0067864	Patj	PATJ HOMOLOG (PTHR19964:SF48)		establishment or maintenance of cell polarity (GO:0007163); establishment or maintenance of polarity of follicular epithelium (GO:0016334); morphogenesis of follicular epithelium (GO:0016333); zonula adherens assembly (GO:0045186); establishment or maintenance of polarity of embryonic epithelium (GO:0016332); cell-cell junction assembly (GO:0007043); apical protein localization (GO:0045176); morp…
FBgn0031450	Hrs	HEPATOCYTE GROWTH FACTOR-REGULATED TYROSINE KINASE SUBSTRATE (PTHR13856:SF83)	transporter (PC00227); membrane traffic protein (PC00150)	endosome to lysosome transport (GO:0008333); neurotransmitter secretion (GO:0007269); synaptic vesicle priming (GO:0016082); synaptic vesicle exocytosis (GO:0016079); membrane protein proteolysis (GO:0033619); negative regulation of epidermal growth factor receptor signaling pathway (GO:0042059); torso signaling pathway (GO:0008293); endosome transport via multivesicular body sorting pathway (GO:…
FBgn0000615	exu	MATERNAL PROTEIN EXUPERANTIA (PTHR12384:SF1)		embryonic development via the syncytial blastoderm (GO:0001700); bicoid mRNA localization (GO:0045450); spermatogenesis (GO:0007283); ovarian nurse cell to oocyte transport (GO:0007300); regulation of bicoid mRNA localization (GO:0008359); pole plasm oskar mRNA localization (GO:0045451); regulation of pole plasm oskar mRNA localization (GO:0007317); anterior/posterior axis specification, embryo (…
FBgn0020224	Cbl	CBL LONG ISOFORM (PTHR23007:SF11)	ligase (PC00142)	dorsal/ventral axis specification (GO:0009950); dorsal/ventral axis specification, ovarian follicular epithelium (GO:0008069); negative regulation of epidermal growth factor-activated receptor activity (GO:0007175); epidermal growth factor receptor signaling pathway (GO:0007173); negative regulation of epidermal growth factor receptor signaling pathway (GO:0042059); proteolysis (GO:0006508); endo…
FBgn0003328	scb	INTEGRIN ALPHA-PS3-RELATED (PTHR23220:SF88)		dorsal trunk growth, open tracheal system (GO:0035001); salivary gland development (GO:0007431); pericardium morphogenesis (GO:0003344); dorsal closure (GO:0007391); cell adhesion (GO:0007155); cell migration (GO:0016477); midgut development (GO:0007494); heterophilic cell-cell adhesion via plasma membrane cell adhesion molecules (GO:0007157); cell-matrix adhesion (GO:0007160); calcium-dependent …
FBgn0042173	CG18853	PHOTOREPAIR, ISOFORM A (PTHR10211:SF0)		DNA repair (GO:0006281)
FBgn0261545	CG42663	SUBFAMILY NOT NAMED (PTHR21740:SF4)		determination of adult lifespan (GO:0008340)
FBgn0037906	PGRP-LB	PEPTIDOGLYCAN-RECOGNITION PROTEIN LB-RELATED (PTHR11022:SF41)		detection of bacterium (GO:0016045); immune response (GO:0006955); defense response (GO:0006952); defense response to Gram-positive bacterium (GO:0050830); peptidoglycan catabolic process (GO:0009253); peptidoglycan metabolic process (GO:0000270); negative regulation of peptidoglycan recognition protein signaling pathway (GO:0061060)
FBgn0035498	Fit1	FERMITIN 2-RELATED (PTHR16160:SF13)		defense response to Gram-negative bacterium (GO:0050829); cell-matrix adhesion (GO:0007160); cardiac muscle tissue development (GO:0048738)
FBgn0020236	ATPCL	ATP-CITRATE SYNTHASE (PTHR23118:SF0)	transferase (PC00220); lyase (PC00144); ligase (PC00142)	citrate metabolic process (GO:0006101); acetyl-CoA biosynthetic process (GO:0006085); regulation of glucose metabolic process (GO:0010906)
FBgn0033623	CG13202		dehydrogenase(PC00176)	cilium movement (GO:0003341)
FBgn0033212	CG1399	PROTEIN CRML-1 (PTHR24112:SF9)		cilium assembly (GO:0042384); negative regulation of NIK/NF-kappaB signaling (GO:1901223); response to insecticide (GO:0017085); immune response (GO:0006955); negative regulation of immune response (GO:0050777)
FBgn0044324	Chro	CHROMATOR, ISOFORM A (PTHR22812:SF100)	transcription factor (PC00218); chromatin/chromatin-binding protein (PC00171)	chromatin organization (GO:0006325); chromosome organization (GO:0051276); metamorphosis (GO:0007552); mitotic spindle organization (GO:0007052); metaphase plate congression (GO:0051310); mitotic spindle assembly checkpoint (GO:0007094); chromosome segregation (GO:0007059)
FBgn0004828	His3.3B	No Panther Hit		chromatin assembly or disassembly (GO:0006333); male meiosis (GO:0007140)
FBgn0015221	Fer2LCH	AT19513P (PTHR11431:SF28)	storage protein (PC00210)	cellular iron ion homeostasis (GO:0006879); response to fungus (GO:0009620); hemolymph coagulation (GO:0042381); chaeta development (GO:0022416); locomotor rhythm (GO:0045475); iron ion import into cell (GO:0097459); detoxification of iron ion (GO:1990461)
FBgn0034390	CG15093	3-HYDROXYISOBUTYRATE DEHYDROGENASE, MITOCHONDRIAL (PTHR22981:SF7)	dehydrogenase (PC00176)	cellular amino acid metabolic process (GO:0006520); oxidation-reduction process (GO:0055114)
FBgn0010315	CycD	CYCLIN D, ISOFORM D (PTHR10177:SF246)	kinase activator (PC00095)	cell proliferation (GO:0008283); JAK-STAT cascade (GO:0007259); positive regulation of cell growth (GO:0030307); cell growth (GO:0016049); mitochondrion organization (GO:0007005)
FBgn0026084	cib	CIBOULOT, ISOFORM A (PTHR20940:SF1)		brain development (GO:0007420); larval central nervous system remodeling (GO:0035193); actin filament organization (GO:0007015)
FBgn0030478	CG1640	AT04676P (PTHR11751:SF29)	transaminase (PC00220)	biosynthetic process (GO:0009058)
FBgn0015623	Cpr	NADPH--CYTOCHROME P450 REDUCTASE (PTHR19384:SF17)		biological_process (GO:0008150); oxidation-reduction process (GO:0055114)
FBgn0038446	CG14903	PEPTIDYL-TRNA HYDROLASE PTRHD1-RELATED (PTHR11717:SF2)	protein phosphatase (PC00181); reductase (PC00195); protein phosphatase (PC00176)	biological_process (GO:0008150)
FBgn0031987	CG12375	BETA-LACTAMASE-LIKE PROTEIN 2 (PTHR23131:SF0)	hydrolase (PC00121); defense/immunity protein (PC00090)	biological_process (GO:0008150)
FBgn0085261	CG34232			biological_process (GO:0008150)
FBgn0035812	CG7457	TONSOKU-LIKE PROTEIN (PTHR24171:SF10)		biological_process (GO:0008150)
FBgn0032681	CG10283	SUBFAMILY NOT NAMED (PTHR22115:SF0)		biological_process (GO:0008150)
FBgn0035152	CG3386	SUBFAMILY NOT NAMED (PTHR21505:SF3)		biological_process (GO:0008150)
FBgn0028494	CG6424	SUBFAMILY NOT NAMED (PTHR15904:SF17)		biological_process (GO:0008150)
FBgn0039417	CG6073	PROTEIN FAM203B (PTHR13387:SF9)		biological_process (GO:0008150)
FBgn0085736	CG40472	NADH DEHYDROGENASE [UBIQUINONE] 1 BETA SUBCOMPLEX SUBUNIT 2, MITOCHONDRIAL (PTHR15223:SF1)		biological_process (GO:0008150)
FBgn0034389	Mctp	MULTIPLE C2 DOMAIN AND TRANSMEMBRANE REGION PROTEIN, ISOFORM A (PTHR10774:SF86)		biological_process (GO:0008150)
FBgn0053208	Mical	PROTEIN-METHIONINE SULFOXIDE OXIDASE MICAL (PTHR11915:SF302)	non-motor actin binding protein (PC00085)	axon guidance (GO:0007411); sarcomere organization (GO:0045214); neuron remodeling (GO:0016322); dendrite morphogenesis (GO:0048813); actin filament depolymerization (GO:0030042); sulfur oxidation (GO:0019417); NADPH oxidation (GO:0070995); regulation of neuron remodeling (GO:1904799); synapse assembly involved in innervation (GO:0060386); larval somatic muscle development (GO:0007526); actin fil…
FBgn0021776	mira		nucleotidyltransferase(PC00220);phosphatase(PC00174);phosphatase(PC00181)	asymmetric protein localization (GO:0008105); regulation of proteolysis (GO:0030162); ganglion mother cell fate determination (GO:0007402); asymmetric protein localization involved in cell fate determination (GO:0045167); asymmetric neuroblast division (GO:0055059); intracellular mRNA localization (GO:0008298); neuroblast fate determination (GO:0007400); neuroblast proliferation (GO:0007405); reg…
FBgn0002069	Aats-asp	ASPARTATE--TRNA LIGASE, CYTOPLASMIC (PTHR22594:SF33)	RNA binding protein (PC00171); aminoacyl-tRNA synthetase (PC00031)	aspartyl-tRNA aminoacylation (GO:0006422); growth (GO:0040007); neurogenesis (GO:0022008)
FBgn0020249	stck	AT21926P (PTHR24210:SF0)	structural protein (PC00211); actin family cytoskeletal protein (PC00085)	apposition of dorsal and ventral imaginal disc-derived wing surfaces (GO:0007475); negative regulation of JNK cascade (GO:0046329); dorsal closure (GO:0007391); head involution (GO:0008258); embryonic pattern specification (GO:0009880)
FBgn0033760	CG8785	PROTEIN T27A1.5, ISOFORM A (PTHR22950:SF60)	amino acid transporter (PC00227)	amino acid transmembrane transport (GO:0003333)
FBgn0021765	scu	3-HYDROXYACYL-COA DEHYDROGENASE TYPE-2 (PTHR24322:SF356)	dehydrogenase (PC00176); reductase (PC00092)	acyl-CoA metabolic process (GO:0006637); estrogen metabolic process (GO:0008210); fatty acid metabolic process (GO:0006631); ecdysone metabolic process (GO:0008205); androgen metabolic process (GO:0008209); steroid metabolic process (GO:0008202)
FBgn0030556	mRNA-cap	MRNA-CAPPING ENZYME (PTHR10367:SF0)	nucleotidyltransferase (PC00220); phosphatase (PC00174); phosphatase (PC00181)	7-methylguanosine mRNA capping (GO:0006370); protein dephosphorylation (GO:0006470)
FBgn0001234	Hsromega		#N/A
FBgn0264713	CR43981		#N/A
FBgn0260477	CG30283		translation release factor(PC00171)
FBgn0053170	CG33170
FBgn0063449	Uhg2
FBgn0023525	CG3191
FBgn0259238	CG42336
FBgn0036288	CG10660
FBgn0034031	CG12963
FBgn0264517	CR43916
FBgn0263631	mir-3645		SNARE protein(PC00150)
FBgn0031228	CG11455
FBgn0033240	CG2906	PROTEIN RRNAD1 (PTHR12496:SF2)	RNA methyltransferase (PC00220); RNA binding protein (PC00155)
FBgn0085638	CG41378	PROTEIN W04A4.3-RELATED (PTHR13234:SF19)	reductase (PC00176)
FBgn0029895	CG14441	NEGATIVE RAS PROTEIN REGULATOR PROTEIN-RELATED (PTHR11584:SF376)	protein kinase (PC00220); protein kinase (PC00137)
FBgn0030027	CG1632	SERINE PROTEASE 27 (PTHR24256:SF227)	peptide hormone (PC00207); receptor (PC00179); serine protease (PC00197); serine protease (PC00190); protease inhibitor (PC00203); annexin (PC00121); calmodulin (PC00190)
FBgn0031979	CG7429	WASH COMPLEX SUBUNIT CCDC53 (PTHR13015:SF0)
FBgn0033502	CG12910	SUBFAMILY NOT NAMED (PTHR21461:SF1)
FBgn0031747	CG9021	SUBFAMILY NOT NAMED (PTHR21163:SF0)
FBgn0035020	CG13585	SMALL INTEGRAL MEMBRANE PROTEIN 14 (PTHR31019:SF1)
FBgn0025692	CG3814	RIKEN CDNA 4930511M11, ISOFORM CRA_C (PTHR23291:SF47)
FBgn0032488	CG16812	PROTEIN F53F8.5 (PTHR21359:SF1)
FBgn0033236	CG14764	PROTEIN F32B4.1 (PTHR31389:SF4)
FBgn0031356	CG17660	PROTEIN C52B9.4 (PTHR21229:SF1)
FBgn0033451	CG1665	MITOCHONDRIAL AMIDOXIME-REDUCING COMPONENT 1 (PTHR14237:SF30)
FBgn0037718	P58IPK	LD25575P (PTHR24078:SF220)
FBgn0032801	CG10165	CYTOCHROME B561 / FERRIC REDUCTASE TRANSMEMBRANE DOMAIN-CONTAINING PROTEIN (PTHR15422:SF24)
FBgn0031544	CG17593	COILED-COIL DOMAIN-CONTAINING PROTEIN 47 (PTHR12883:SF0)
FBgn0038583	CG7183	COILED-COIL DOMAIN-CONTAINING PROTEIN 174 (PTHR15885:SF1)
FBgn0031245	CG3625	AT02829P (PTHR10989:SF16)
FBgn0051211	CG31211	ARGININE/SERINE-RICH PROTEIN PNISR (PTHR31518:SF3)
FBgn0052109	CG32109	ALPHA- AND GAMMA-ADAPTIN-BINDING PROTEIN P34 (PTHR14659:SF1)
