# Supplementary material for: Spen limits intestinal stem cell self-renewal
Source: PLoS Genet. 2018 Nov 19;14(11):e1007773. doi: 10.1371/journal.pgen.1007773 (PMC6277126; doi:10.1371/journal.pgen.1007773)
Supplement: S6 Table — Raw data of analysis of altered exon usage using DEXseq comparing wild-type ISCs vs EBs, spen knocked-down ISC versus wild-type ISC, and spen knocked-down EB versus wild-type EB. (XLSX) [file pgen.1007773.s006.xlsx]

## Sheet: DEXseq_ISC_SPENvsWT
Relative exon usage upon spen knockdown in ISC
Name	groupID	featureID	exonBaseMean	dispersion	stat	pvalue	padj	SPEN.ISC	WT.ISC	log2fold_SPEN.ISC_WT.ISC	genomicData.seqnames	genomicData.start	genomicData.end	genomicData.width	genomicData.strand	countData.A229T1.mapped.bam	countData.A229T2.mapped.bam	countData.A229T3.mapped.bam	countData.A229T4.mapped.bam	countData.A229T5.mapped.bam	countData.A229T6.mapped.bam	transcripts
bic	FBgn0000181	E001	75.3412	0.00700884	19.7576	8.79096e-06	0.00449404	1.97032	1.69506	0.217093	2R	8757742	8757759	18	+	70	41	43	101	94	77	FBtr0087782
capu	FBgn0000256	E016	5.07852	0.0129805	14.0674	0.00017637	0.0418279	0.459759	0.988329	-1.10412	2L	3895613	3896108	496	-	4	12	8	2	2	3	FBtr0077511
crc	FBgn0000370	E004	1017.43	9.35582e-05	16.2444	5.56726e-05	0.0173688	2.97057	3.01578	-0.0217924	2L	21312098	21312124	27	+	625	1278	816	1011	1071	1529	c("FBtr0081512", "FBtr0332001")
Eip74EF	FBgn0000567	E005	8.72249	0.015637	20.3776	6.35703e-06	0.00352386	0.671453	1.16434	-0.794149	3L	17567893	17569420	1528	-	5	31	12	0	1	10	c("FBtr0100411", "FBtr0075204")
eIF-4a	FBgn0001942	E009	5772.04	0.000838378	51.3274	7.8177e-13	1.63493e-09	3.71255	3.80543	-0.035651	2L	5985343	5985559	217	+	3464	7459	5783	6427	5389	7370	c("FBtr0079176", "FBtr0079175", "FBtr0307068", "FBtr0079177", "FBtr0079178", "FBtr0331201")
eIF-4a	FBgn0001942	E008	3723.26	0.000531149	15.7129	7.37179e-05	0.0210664	3.5458	3.58572	-0.0161516	2L	5985339	5985342	4	+	2144	4406	3504	4495	3678	4992	c("FBtr0079176", "FBtr0079175", "FBtr0307068", "FBtr0079177", "FBtr0079178")
RpL19	FBgn0002607	E004	223.333	0.00345884	17.0369	3.66603e-05	0.0130752	2.39852	2.21763	0.113127	2R	20857029	20857070	42	-	243	161	171	254	244	143	FBtr0072405
phr	FBgn0003082	E002	29.075	0.00279844	27.3659	1.6837e-07	0.000146161	1.27245	1.62103	-0.349303	2R	3713026	3713050	25	+	28	25	23	48	20	28	c("FBtr0088838", "FBtr0088839")
Ubi-p63E	FBgn0003943	E003	74.7037	0.0385779	16.9318	3.87466e-05	0.0135053	1.62967	2.09499	-0.362366	3L	3901853	3902050	198	-	48	187	62	73	44	66	FBtr0073179
blow	FBgn0004133	E001	41.682	0.0445974	16.5815	4.66032e-05	0.0154257	1.83497	1.41969	0.370179	2R	3467993	3468155	163	-	17	49	40	62	43	56	c("FBtr0300368", "FBtr0088952")
blow	FBgn0004133	E002	51.8395	0.00178127	22.2968	2.33598e-06	0.00153707	1.61004	1.7238	-0.0984949	2R	3468156	3469859	1704	-	38	72	104	30	23	45	c("FBtr0300368", "FBtr0088952", "FBtr0300591", "FBtr0310050")
neb	FBgn0004374	E002	580.267	0.000602722	357.795	8.50407e-80	1.95632e-75	2.577	2.71099	-0.0731249	2L	20087647	20089698	2052	+	528	1149	1064	388	108	220	FBtr0081332
neb	FBgn0004374	E001	71.8123	0.00165047	312.162	7.38239e-70	1.13219e-65	2.21963	1.48821	0.57674	2L	20075757	20077296	1540	+	37	56	66	176	39	99	FBtr0081332
His3.3B	FBgn0004828	E002	5768.69	0.00101498	14.1198	0.000171528	0.0411032	3.77045	3.73891	0.0121166	X	9047271	9048273	1003	-	4479	5077	4733	6181	6053	7979	c("FBtr0333476", "FBtr0071346", "FBtr0071347", "FBtr0071345")
His3.3B	FBgn0004828	E008	49.408	0.00148078	27.1491	1.8835e-07	0.00015756	1.80069	1.50218	0.261492	X	9050703	9050721	19	-	27	36	24	72	63	88	FBtr0071345
piwi	FBgn0004872	E002	5.1722	0.028788	13.6273	0.000222925	0.0495486	0.867731	0.000245203	11.7891	2L	10983666	10983776	111	-	0	0	0	12	4	25	FBtr0080166
piwi	FBgn0004872	E001	58.8241	0.00184232	50.5366	1.16962e-12	2.33969e-09	1.68099	1.85345	-0.140903	2L	10982205	10983540	1336	-	22	72	21	110	45	141	FBtr0080166
babo	FBgn0011300	E010	42.1285	0.0160602	17.231	3.30997e-05	0.0118975	1.55644	1.77336	-0.188235	2R	4847782	4850301	2520	+	14	94	47	29	12	108	c("FBtr0088658", "FBtr0088659", "FBtr0300599")
rost	FBgn0011705	E006	6.84962	0.0204117	13.7731	0.000206267	0.0470067	0.570714	1.08104	-0.921584	2L	8989230	8989287	58	-	9	10	6	3	5	4	FBtr0331454
Aldh	FBgn0012036	E005	11814.9	4.96316e-05	15.3644	8.86436e-05	0.0245687	4.03834	4.02911	0.00329989	2L	9390246	9391567	1322	+	10764	13184	14055	10736	10430	8236	c("FBtr0079806", "FBtr0332597")
CalpA	FBgn0012051	E005	7.40367	0.00992215	13.7628	0.000207402	0.0470067	0.715519	1.16281	-0.700549	2R	15314373	15314449	77	+	2	24	11	3	1	12	c("FBtr0086530", "FBtr0086529", "FBtr0112869")
pnut	FBgn0013726	E001	21.1119	0.00410541	15.4395	8.51882e-05	0.0238989	1.10928	1.43187	-0.368272	2R	4124774	4125363	590	+	25	35	20	12	13	14	FBtr0088792
pnut	FBgn0013726	E002	2567.69	0.000670287	17.595	2.73301e-05	0.0103068	3.40471	3.39874	0.00253068	2R	4125364	4127835	2472	+	1897	3270	2385	2420	2182	3639	c("FBtr0088792", "FBtr0088793")
Cdk5	FBgn0013762	E004	185.293	0.0023307	26.8687	2.17761e-07	0.00017891	2.13779	2.30726	-0.110056	2R	11458640	11458918	279	-	221	204	178	169	110	165	FBtr0087350
Cp1	FBgn0013770	E004	830.263	0.00035288	41.1261	1.42719e-10	2.18878e-07	2.91028	2.83855	0.0360024	2R	9849732	9849841	110	+	594	673	634	687	1238	936	c("FBtr0087591", "FBtr0087592", "FBtr0087593")
Cp1	FBgn0013770	E003	444.904	0.000885116	39.1794	3.866e-10	5.55846e-07	2.66328	2.54256	0.0669223	2R	9849725	9849731	7	+	302	372	285	376	711	513	c("FBtr0087592", "FBtr0087593")
Hsp60	FBgn0015245	E001	3165.31	0.00147627	42.1122	8.61846e-11	1.36733e-07	3.54091	3.43136	0.045339	X	11002515	11002666	152	+	2631	1831	2431	3959	4007	3199	FBtr0073434
RabX1	FBgn0015372	E003	1134.13	0.000103364	35.9035	2.07339e-09	2.57823e-06	3.05334	2.99902	0.0258964	2R	19410751	19411096	346	-	779	1274	931	746	1417	1641	FBtr0072120
RabX1	FBgn0015372	E001	3777.57	0.000167515	17.6589	2.64274e-05	0.010228	3.54449	3.56501	-0.0083281	2R	19407362	19408489	1128	-	2881	4630	3334	2229	4330	4972	FBtr0072120
RpS21	FBgn0015521	E004	957.096	0.00512762	48.9292	2.65368e-12	4.6959e-09	3.1115	2.82748	0.138097	2L	2856569	2856630	62	+	868	609	770	1238	1141	743	FBtr0273293
Cyp6a17	FBgn0015714	E001	204.902	0.01885	69.4825	7.70936e-17	2.95583e-13	2.30746	2.29603	0.00716787	2R	10761459	10762568	1110	+	123	126	239	172	295	230	FBtr0087451
Cyp6a17	FBgn0015714	E002	9.31842	0.0383748	57.8883	2.77435e-14	6.71816e-11	0.000240715	1.32747	-12.4291	2R	10762629	10763063	435	+	7	13	33	0	0	0	FBtr0087451
fry	FBgn0016081	E030	28.5869	0.00315122	28.4024	9.85422e-08	9.25271e-05	1.24397	1.6169	-0.378279	3L	9663211	9664808	1598	-	9	80	55	12	9	27	c("FBtr0306240", "FBtr0333858", "FBtr0076417", "FBtr0301435", "FBtr0306241", "FBtr0306242", "FBtr0333859", "FBtr0333860")
fry	FBgn0016081	E027	7.45113	0.0094976	18.53	1.67248e-05	0.00739898	0.533341	1.10767	-1.0544	3L	9661049	9661280	232	-	2	21	19	0	2	5	c("FBtr0306240", "FBtr0333858", "FBtr0076417", "FBtr0301435", "FBtr0306241", "FBtr0306242", "FBtr0333859", "FBtr0333860")
fry	FBgn0016081	E029	8.34393	0.00720153	20.6525	5.50654e-06	0.00328168	0.575578	1.15268	-1.00191	3L	9662809	9663149	341	-	3	27	17	3	2	3	c("FBtr0306240", "FBtr0333858", "FBtr0076417", "FBtr0301435", "FBtr0306241", "FBtr0306242", "FBtr0333859", "FBtr0333860")
spen	FBgn0016977	E003	69.1967	0.216087	16.8889	3.96328e-05	0.0135072	1.61792	2.05499	-0.344997	2L	160009	162591	2583	+	86	54	51	52	57	84	FBtr0330652
spen	FBgn0016977	E004	11.1767	0.009415	45.5468	1.49038e-11	2.53966e-08	0.916349	1.2219	-0.415161	2L	162592	163001	410	+	9	15	8	7	11	18	c("FBtr0078122", "FBtr0306341", "FBtr0330652", "FBtr0078121", "FBtr0332336")
spen	FBgn0016977	E014	533.236	0.303373	19.2772	1.13048e-05	0.00553323	2.86512	1.78706	0.681006	2L	187482	199575	12094	+	6	101	39	1088	613	2160	c("FBtr0078122", "FBtr0306341", "FBtr0330652", "FBtr0078121", "FBtr0332336", "FBtr0332337", "FBtr0078123", "FBtr0330653")
ATPsyn-gamma	FBgn0020235	E004	636.398	0.000391043	15.3933	8.72959e-05	0.0243418	2.79783	2.72669	0.0371569	3R	25574492	25574545	54	-	667	576	547	831	509	490	FBtr0085541
stck	FBgn0020249	E001	510.043	0.000636464	17.353	3.10404e-05	0.0113344	2.63279	2.70858	-0.0409425	3R	4182689	4182817	129	+	527	429	475	578	404	510	c("FBtr0081844", "FBtr0306260")
ade5	FBgn0020513	E007	656.69	0.000264922	34.0037	5.50064e-09	6.44152e-06	2.72642	2.8112	-0.0441802	X	12654382	12654650	269	-	498	619	594	496	948	538	c("FBtr0333799", "FBtr0073705")
ade5	FBgn0020513	E006	100.647	0.00338929	16.4455	5.00678e-05	0.0160287	1.86859	2.06024	-0.140862	X	12653946	12653948	3	-	89	105	104	85	111	74	FBtr0073705
Pi3K21B	FBgn0020622	E006	63.1261	0.00257896	17.5221	2.83986e-05	0.010537	1.70606	1.87919	-0.139445	2L	303935	305233	1299	+	17	83	51	37	100	113	c("FBtr0331208", "FBtr0331206", "FBtr0331207")
mira	FBgn0021776	E003	4737.79	0.00121856	13.7691	0.000206703	0.0470067	3.66181	3.69657	-0.0136288	3R	15758611	15760842	2232	-	2458	6216	4602	7229	1747	10218	c("FBtr0083847", "FBtr0083848")
RFeSP	FBgn0021906	E004	30.3341	0.00275771	136.141	1.85808e-31	1.22126e-27	0.373966	1.63736	-2.1304	2L	1613040	1613043	4	-	54	41	50	1	3	0	c("FBtr0077914", "FBtr0310021")
RFeSP	FBgn0021906	E003	44.085	0.00171366	208.358	3.13353e-47	2.88341e-43	0.373852	1.79281	-2.26168	2L	1612989	1613039	51	-	85	63	61	1	3	0	FBtr0077914
pit	FBgn0025140	E004	41.1718	0.00214901	18.0086	2.19905e-05	0.00911497	1.5199	1.74812	-0.201827	3R	17861798	17862019	222	+	22	95	50	53	10	46	c("FBtr0084174", "FBtr0084175")
pit	FBgn0025140	E006	130.741	0.0010673	16.9139	3.91144e-05	0.0135072	2.19772	2.08532	0.0757381	3R	17862974	17863599	626	+	64	184	117	276	37	222	c("FBtr0084174", "FBtr0084175")
skpA	FBgn0025637	E001	74.6304	0.00921607	14.2713	0.000158262	0.0387312	1.96368	1.71033	0.199289	X	550105	550378	274	+	44	38	57	138	90	85	c("FBtr0070123", "FBtr0070124")
skpA	FBgn0025637	E002	43.7102	0.00911992	16.901	3.93803e-05	0.0135072	1.74756	1.44063	0.278643	X	550379	550390	12	+	25	15	34	79	55	57	c("FBtr0070123", "FBtr0070124", "FBtr0070125")
Rad9	FBgn0025807	E002	145.412	0.00714487	17.6621	2.63836e-05	0.010228	2.04543	2.23051	-0.124967	3L	18863748	18863880	133	-	159	127	160	210	70	113	FBtr0075080
cib	FBgn0026084	E003	309.28	0.365015	15.9961	6.3472e-05	0.0190868	1.55811	2.83013	-0.861071	X	4002982	4003403	422	+	568	485	356	32	45	61	FBtr0307206
dgt4	FBgn0026085	E002	7.19202	0.00854528	18.6042	1.60869e-05	0.00718585	0.983257	0.532483	0.884833	X	4007803	4007858	56	+	2	2	1	26	9	7	FBtr0333183
dgt4	FBgn0026085	E003	11.1995	0.00725568	24.6745	6.78762e-07	0.000495701	1.17391	0.763269	0.621062	X	4007859	4007968	110	+	1	6	3	43	11	14	c("FBtr0333184", "FBtr0333183")
Traf4	FBgn0026319	E005	1.85165	0.0260282	15.7789	7.11902e-05	0.0204985	0.000432758	0.727298	-10.7148	2L	4378540	4378905	366	+	1	11	1	0	0	0	FBtr0290244
tacc	FBgn0026620	E004	214.494	0.000400037	19.0591	1.26734e-05	0.00607385	2.36373	2.25878	0.0655257	3R	560887	561068	182	-	116	320	89	135	315	353	c("FBtr0302613", "FBtr0302616", "FBtr0089950", "FBtr0089951", "FBtr0089949", "FBtr0089952", "FBtr0089953", "FBtr0332445", "FBtr0306654", "FBtr0089955", "FBtr0302614", "FBtr0302615", "FBtr0332446")
XRCC1	FBgn0026751	E005	12.9442	0.00566351	21.7334	3.13284e-06	0.00194783	0.845809	1.30557	-0.626273	X	5226102	5226468	367	+	11	30	18	6	5	9	FBtr0070763
JhI-26	FBgn0028424	E001	594.807	0.00225695	18.9987	1.30804e-05	0.0062043	2.67337	2.76941	-0.0509161	2R	12176830	12177113	284	+	516	618	1000	269	563	335	FBtr0087139
miple2	FBgn0029002	E001	50.804	0.00192506	20.6328	5.5635e-06	0.00328168	1.57291	1.82332	-0.213129	3L	271200	271507	308	+	38	97	40	42	41	56	FBtr0332839
Tsp42Ea	FBgn0029508	E007	1656.94	0.000525575	19.8478	8.3861e-06	0.00433524	3.15598	3.19513	-0.0177901	2R	2885122	2885480	359	+	1826	1213	1380	1168	1945	1411	c("FBtr0086172", "FBtr0086173")
Tsp42Ea	FBgn0029508	E011	1736.1	7.21726e-05	67.7138	1.89037e-16	6.21243e-13	3.15224	3.19953	-0.0214792	2R	2891410	2891766	357	+	1836	1333	1574	1219	2019	1458	FBtr0086171
RpL35	FBgn0029785	E002	35286.1	0.000127595	23.8356	1.04924e-06	0.000720511	4.53196	4.54687	-0.00473699	X	5566769	5566908	140	+	28994	35820	34149	38223	33989	36334	FBtr0070801
CG14441	FBgn0029895	E001	23.2453	0.126174	14.9282	0.000111678	0.0299393	0.682103	1.42552	-1.06343	X	6593541	6593607	67	+	37	36	39	0	3	5	c("FBtr0332893", "FBtr0332894", "FBtr0070959")
CG14441	FBgn0029895	E002	29.8958	0.100005	23.8856	1.02232e-06	0.000712667	0.749912	1.53645	-1.03481	X	6593608	6593943	336	+	45	49	54	0	2	8	FBtr0070959
RpL17	FBgn0029897	E003	125.633	0.00378895	22.2947	2.33856e-06	0.00153707	2.18404	1.95769	0.15785	X	6637983	6638141	159	-	114	91	102	148	121	159	FBtr0070982
CG12057	FBgn0030098	E001	800.888	0.0159282	28.2546	1.0636e-07	9.78704e-05	2.83933	2.96021	-0.0601467	X	9085690	9086377	688	+	453	1463	837	840	542	1023	c("FBtr0071304", "FBtr0332623")
CG12057	FBgn0030098	E002	18.9609	0.0112291	25.0094	5.70502e-07	0.000444885	1.45649	1.12112	0.377552	X	9086378	9086469	92	+	3	24	9	42	18	37	FBtr0071304
Gr8a	FBgn0030108	E004	0.734604	0.0778342	19.8723	8.27907e-06	0.00432854	0.858558	0.0504333	4.08947	X	9122593	9122864	272	+	0	2	0	2	0	2	FBtr0071311
Gr8a	FBgn0030108	E001	16.8489	0.0991841	13.8403	0.000199023	0.0460144	0.410202	0.837054	-1.02899	X	9121170	9122168	999	+	23	29	37	1	0	0	FBtr0071311
CG2909	FBgn0030189	E003	150.004	0.012396	18.4426	1.75096e-05	0.00767236	2.18877	2.08707	0.0686447	X	10221099	10222105	1007	+	74	104	82	220	211	239	FBtr0071441
CG2909	FBgn0030189	E004	198.505	0.018787	33.9688	5.60023e-09	6.44152e-06	2.10203	2.45765	-0.225495	X	10222445	10222979	535	+	215	159	186	149	211	164	FBtr0071441
CG2909	FBgn0030189	E001	63.1014	0.00110158	20.2844	6.67428e-06	0.00362056	1.79374	1.67712	0.0969847	X	10220497	10220827	331	+	33	36	34	89	97	93	FBtr0071441
CG1637	FBgn0030245	E008	93.4829	0.00612669	14.1041	0.000172963	0.0412324	1.86715	2.04613	-0.132059	X	10769274	10769620	347	-	55	141	172	100	32	92	FBtr0073406
CG1637	FBgn0030245	E003	157.701	0.000661072	19.1884	1.18433e-05	0.00573579	2.27147	2.13706	0.0879947	X	10765562	10766072	511	-	69	175	210	216	116	236	FBtr0073407
CG1637	FBgn0030245	E007	385.205	0.00104186	39.2882	3.65639e-10	5.42668e-07	2.51361	2.62125	-0.0604922	X	10767933	10769203	1271	-	251	518	614	411	221	357	FBtr0073406
CG2691	FBgn0030504	E008	56.1104	0.00147484	14.658	0.000128883	0.0331273	1.70739	1.86839	-0.130005	X	13516593	13517503	911	-	19	107	58	85	27	92	FBtr0073848
Rcp	FBgn0030801	E001	14.5448	0.0742021	48.9712	2.59746e-12	4.6959e-09	1.492	0.127056	3.55371	X	16778614	16778641	28	+	0	0	1	33	18	56	c("FBtr0074340", "FBtr0074341")
Rcp	FBgn0030801	E002	7.6132	0.0279045	18.7179	1.51556e-05	0.00683622	0.522566	1.1208	-1.10084	X	16778642	16778718	77	+	8	17	11	2	3	3	FBtr0074340
GS	FBgn0030882	E001	70.8706	0.00394539	31.2992	2.21166e-08	2.31265e-05	1.97461	1.66372	0.247156	X	17783580	17783828	249	+	39	44	59	133	80	80	c("FBtr0300969", "FBtr0300970", "FBtr0300973")
GS	FBgn0030882	E006	76.839	0.0156188	20.1355	7.21433e-06	0.00381522	2.03217	1.69248	0.263884	X	17786485	17786937	453	+	42	61	47	111	92	129	FBtr0300971
GS	FBgn0030882	E009	337.958	0.00181375	19.6413	9.34295e-06	0.00472373	2.44012	2.54745	-0.0621044	X	17791409	17791647	239	+	345	356	376	375	229	257	c("FBtr0300969", "FBtr0300970", "FBtr0300973", "FBtr0300972", "FBtr0300974")
GS	FBgn0030882	E008	142.804	0.000723353	18.16	2.03101e-05	0.00851049	2.04753	2.16906	-0.0831873	X	17791221	17791263	43	+	153	153	157	150	91	111	c("FBtr0300969", "FBtr0300970", "FBtr0300973", "FBtr0300972", "FBtr0300974")
CG7358	FBgn0030974	E001	128.727	0.00110936	13.789	0.00020453	0.0470067	2.15012	2.0351	0.0793185	X	18783043	18783906	864	-	82	111	126	202	115	159	FBtr0074652
CG7889	FBgn0031003	E003	127.798	0.00254787	17.9117	2.3139e-05	0.00950537	2.00049	2.14478	-0.100475	X	19138752	19139255	504	+	135	132	152	159	60	105	FBtr0074675
Sec61gamma	FBgn0031049	E002	1651.03	0.000211152	16.7803	4.19674e-05	0.0141976	3.18748	3.16692	0.00933461	X	19537898	19538528	631	+	1696	1483	1850	1810	1200	1368	FBtr0074745
Sec61gamma	FBgn0031049	E001	527.186	0.000239777	16.4627	4.96169e-05	0.0160287	2.63486	2.69145	-0.0306544	X	19537365	19537497	133	+	586	503	621	494	365	374	FBtr0074745
galectin	FBgn0031213	E002	63.8727	0.00143835	17.5993	2.72688e-05	0.0103068	1.67782	1.87737	-0.16212	2L	71950	72081	132	+	49	102	73	37	57	63	FBtr0306540
CG11455	FBgn0031228	E010	741.62	0.000627854	59.2719	1.37324e-14	3.51009e-11	2.71892	2.85765	-0.0717935	2L	155546	155566	21	+	1004	728	863	636	393	347	c("FBtr0330638", "FBtr0330641", "FBtr0330642", "FBtr0078118", "FBtr0301886", "FBtr0301887", "FBtr0301888")
Spp	FBgn0031260	E001	252.972	0.000619556	17.8691	2.36633e-05	0.00959363	2.42483	2.33209	0.0562588	2L	542786	543349	564	-	160	221	207	426	250	292	FBtr0078080
CG2807	FBgn0031266	E002	53.6063	0.0155613	16.6964	4.38646e-05	0.0147311	1.64592	1.85391	-0.171679	2L	568599	569290	692	+	12	118	94	44	14	95	c("FBtr0078068", "FBtr0332340")
CG2807	FBgn0031266	E003	398.872	0.0167777	16.0054	6.31631e-05	0.0190868	2.67442	2.53585	0.0767559	2L	569348	572716	3369	+	98	543	466	643	202	856	c("FBtr0078068", "FBtr0332340")
IA-2	FBgn0031294	E014	3.36337	0.0235761	17.6653	2.63388e-05	0.010228	0.914375	0.241012	1.92368	2L	1046810	1047022	213	-	1	2	0	4	7	7	FBtr0301417
Tgt	FBgn0031321	E001	269.468	0.000616407	15.4543	8.45256e-05	0.0238585	2.33539	2.41813	-0.0502246	2L	1184088	1184254	167	+	303	191	262	327	220	187	FBtr0077971
Tgt	FBgn0031321	E002	968.922	0.000472624	16.2123	5.66264e-05	0.0173688	2.96424	2.93686	0.0133846	2L	1184323	1185698	1376	+	901	693	865	1330	931	826	FBtr0077971
mRpL48	FBgn0031357	E004	4.77238	0.02824	20.2798	6.69017e-06	0.00362056	0.201733	0.956128	-2.24476	2L	1711366	1711465	100	+	7	12	5	1	1	0	FBtr0077882
Hrs	FBgn0031450	E002	13.1963	0.00673815	21.8655	2.92442e-06	0.00184315	1.31309	0.839649	0.645112	2L	2740042	2740139	98	+	4	5	8	19	19	31	c("FBtr0299871", "FBtr0089750", "FBtr0330715")
CG9894	FBgn0031453	E002	210.746	0.00942292	84.8434	3.2295e-20	1.65095e-16	2.02383	2.5122	-0.311859	2L	2752838	2752840	3	+	237	260	321	114	59	237	FBtr0077713
CG2818	FBgn0031566	E005	201.655	0.0329146	14.7402	0.000123384	0.0320723	2.44321	2.17016	0.170975	2L	3714647	3716104	1458	+	103	278	257	223	135	309	c("FBtr0077537", "FBtr0077538")
CG9021	FBgn0031747	E002	195.273	0.101653	16.2137	5.65824e-05	0.0173688	2.12942	1.9084	0.158096	2L	5904590	5904674	85	-	0	72	27	486	328	419	FBtr0079154
CG11050	FBgn0031836	E004	25.9096	0.00306116	16.4008	5.12629e-05	0.0162659	1.55688	1.26409	0.300561	2L	6612485	6612640	156	+	13	25	10	48	18	64	c("FBtr0079291", "FBtr0079292", "FBtr0079293")
CG18619	FBgn0032202	E002	116.468	0.00290316	15.0319	0.00010571	0.0286096	2.11117	1.94173	0.120704	2L	10264549	10264551	3	+	115	99	109	101	120	111	c("FBtr0089735", "FBtr0089738")
CG6094	FBgn0032261	E001	339.185	0.00040574	38.2457	6.2374e-10	8.44048e-07	2.40955	2.50755	-0.0575145	2L	10507117	10507355	239	+	442	352	384	383	135	177	FBtr0080091
CG6094	FBgn0032261	E002	359.38	0.000399153	38.3214	5.99997e-10	8.36523e-07	2.55338	2.46522	0.0506888	2L	10507419	10507918	500	+	419	292	357	538	187	243	FBtr0080091
CG5525	FBgn0032444	E001	966.722	0.000496104	20.2578	6.76755e-06	0.00362056	2.98658	2.91706	0.0339802	2L	12690336	12690555	220	-	777	608	832	1356	1015	1092	FBtr0080411
CG16812	FBgn0032488	E004	77.1734	0.000936565	15.8784	6.75445e-05	0.0199434	1.95015	1.83304	0.0893486	2L	13223991	13224550	560	+	43	91	71	134	53	107	FBtr0080445
CG17544	FBgn0032775	E007	16.1156	0.00453362	17.2481	3.28034e-05	0.0118839	1.38275	0.980405	0.496089	2L	19393657	19393710	54	-	5	7	11	29	15	44	FBtr0081218
CG10165	FBgn0032801	E003	537.461	0.000268443	20.543	5.83059e-06	0.00339569	2.59405	2.63798	-0.0242289	2L	19528088	19528369	282	-	868	484	472	327	306	285	c("FBtr0081277", "FBtr0081278", "FBtr0303780", "FBtr0303779")
CG10165	FBgn0032801	E004	13.0728	0.0426799	14.578	0.000134473	0.0343124	1.40458	0.854407	0.717144	2L	19528771	19528996	226	-	7	8	11	26	12	19	c("FBtr0081278", "FBtr0303780")
CG14401	FBgn0032900	E003	8.50372	0.0110894	14.1389	0.000169795	0.0411032	1.083	0.665079	0.703431	2L	20870602	20870760	159	+	1	5	3	22	15	8	c("FBtr0307163", "FBtr0333010", "FBtr0081430")
CG1665	FBgn0033451	E004	178.883	0.00990852	44.9545	2.01664e-11	3.3137e-08	2.38551	2.08711	0.192789	2R	5728449	5728667	219	+	134	130	136	260	186	229	FBtr0088478
CG1665	FBgn0033451	E002	213.615	0.00379934	29.8043	4.77921e-08	4.78014e-05	2.22068	2.33494	-0.0723825	2R	5727398	5728020	623	+	279	223	205	224	111	135	FBtr0088478
KCNQ	FBgn0033494	E025	26.8118	0.00654089	18.385	1.80476e-05	0.00776028	1.55052	1.25315	0.307188	2R	6079483	6079899	417	-	8	23	12	43	31	65	FBtr0299833
CG12214	FBgn0033495	E001	36.3727	0.00774246	23.4419	1.28743e-06	0.000871078	1.41548	1.72314	-0.283748	2R	6043421	6043894	474	-	24	79	38	21	18	57	FBtr0331945
CG12214	FBgn0033495	E002	1000.75	0.00506016	24.4153	7.76487e-07	0.000556432	3.02892	2.97639	0.0252419	2R	6043895	6046089	2195	-	293	1762	726	896	886	2369	c("FBtr0331945", "FBtr0088370", "FBtr0088369")
RpS15	FBgn0034138	E004	135.534	0.0374083	16.9752	3.78711e-05	0.0133008	NA	NA	NA	2R	12458511	12458693	183	-	76	63	70	110	303	116	FBtr0087124
unc-104	FBgn0034155	E032	2.82946	0.020173	51.5711	6.90502e-13	1.51282e-09	0.190307	1.3105	-2.78372	2R	12659763	12660002	240	-	0	12	2	0	1	7	c("FBtr0330003", "FBtr0113087")
CG15611	FBgn0034194	E006	379.624	0.000227253	14.5709	0.000134985	0.0343124	2.57478	2.50417	0.0401174	2R	13000973	13001077	105	+	237	313	355	323	532	471	c("FBtr0086981", "FBtr0086982")
P32	FBgn0034259	E003	1487.89	0.000139406	27.6653	1.44228e-07	0.000127611	3.15477	3.11223	0.0195838	2R	13559835	13560148	314	-	1223	1089	1089	2508	1473	1392	FBtr0086892
CG5174	FBgn0034345	E009	168.991	0.00191804	15.8189	6.97019e-05	0.0202969	2.14946	2.28015	-0.0851534	2R	14312112	14312171	60	+	145	208	149	180	116	236	c("FBtr0086688", "FBtr0086684", "FBtr0086686", "FBtr0306636", "FBtr0301148", "FBtr0086690", "FBtr0306637")
CG15093	FBgn0034390	E001	514.582	0.000498895	65.658	5.36369e-16	1.64519e-12	2.67744	2.61712	0.032873	2R	14663174	14664331	1158	-	594	590	618	447	302	324	c("FBtr0086640", "FBtr0303846", "FBtr0086639")
CG15093	FBgn0034390	E004	86.0421	0.00100896	50.34	1.29289e-12	2.47853e-09	1.61231	1.931	-0.260215	2R	14664399	14664478	80	-	118	125	130	31	26	34	c("FBtr0086640", "FBtr0303846", "FBtr0086639")
CG15098	FBgn0034398	E004	10306.3	0.000116059	16.534	4.77848e-05	0.0157038	3.99054	4.0019	-0.00410175	2R	14721981	14722276	296	-	8394	9240	8231	13728	9460	12778	FBtr0086629
eIF-5A	FBgn0034967	E003	40340.4	2.05291e-05	14.122	0.000171328	0.0411032	4.57443	4.57668	-0.000708742	2R	19946007	19946214	208	+	37828	40017	45153	33139	35184	40701	c("FBtr0072172", "FBtr0072173")
CG11537	FBgn0035400	E006	21.0039	0.0108487	15.2611	9.36264e-05	0.0256408	1.46792	1.11622	0.395143	3L	3129926	3130023	98	-	10	15	11	29	30	36	c("FBtr0113132", "FBtr0073116", "FBtr0113133", "FBtr0073117", "FBtr0333894", "FBtr0073115", "FBtr0309235")
CG1311	FBgn0035523	E009	47.0295	0.00161729	14.8394	0.000117065	0.0309542	1.79407	1.59799	0.166976	3L	4280837	4281058	222	+	8	50	42	110	19	115	c("FBtr0073232", "FBtr0333566")
CG6707	FBgn0036058	E005	2.45576	0.0200611	13.8766	0.000195214	0.045714	0.103352	0.733516	-2.82726	3L	9889808	9889846	39	-	3	4	5	0	1	0	FBtr0076358
CG6841	FBgn0036828	E002	210.183	0.000962828	32.9367	9.52092e-09	1.06841e-05	2.2677	2.38452	-0.0724681	3L	18898759	18900277	1519	+	90	283	366	266	114	235	FBtr0075068
CG6841	FBgn0036828	E003	174.137	0.0005581	15.0398	0.000105267	0.0286096	2.2911	2.20185	0.0573241	3L	18900359	18901312	954	+	75	185	223	274	125	250	FBtr0075068
CG11241	FBgn0037186	E003	294.187	0.000446478	18.7968	1.45413e-05	0.00669033	2.29004	2.36736	-0.047905	3L	22728009	22729083	1075	-	330	360	611	155	57	136	c("FBtr0113188", "FBtr0078536")
Or85f	FBgn0037685	E001	10.5609	0.0108376	13.716	0.000212631	0.0477216	0.970668	1.08299	-0.157975	3R	5223912	5224678	767	+	8	21	12	6	8	9	FBtr0082028
Or85f	FBgn0037685	E004	1.72782	0.0277135	16.2355	5.59366e-05	0.0173688	0.727618	0.000182139	11.9639	3R	5225220	5225273	54	+	0	0	0	4	3	5	FBtr0082028
GstZ2	FBgn0037697	E002	1.90048	0.0368312	14.7875	0.000120331	0.0314562	0.644843	0.120598	2.41874	3R	5283313	5283368	56	-	0	0	1	4	4	3	c("FBtr0082041", "FBtr0082043")
CG5359	FBgn0037773	E001	29.6358	0.0144523	13.6507	0.000220161	0.0491718	1.35809	1.60296	-0.239159	3R	5825491	5826087	597	-	26	29	26	63	8	35	c("FBtr0082215", "FBtr0306611")
RpL24-like	FBgn0037899	E001	26327.8	3.08089e-05	20.4459	6.13407e-06	0.00344174	4.37315	4.36592	0.00238757	3R	7256462	7257060	599	-	31845	20553	23326	19692	26162	19219	FBtr0082403
RpL24-like	FBgn0037899	E002	13345.6	3.06354e-05	20.4849	6.01031e-06	0.00341683	4.05574	4.06729	-0.00410309	3R	7257131	7257397	267	-	16539	10607	12013	9610	12783	9571	FBtr0082403
CG12267	FBgn0038057	E002	2.37245	0.038233	24.8867	6.07998e-07	0.000451183	0.000297689	0.870836	-11.5144	3R	8286191	8286195	5	+	0	8	8	0	0	0	c("FBtr0303028", "FBtr0082635")
CG12267	FBgn0038057	E001	1.74202	0.0249027	13.8677	0.00019614	0.045714	0.0933481	0.736715	-2.98042	3R	8286136	8286190	55	+	0	6	5	1	0	0	FBtr0303028
CG6218	FBgn0038321	E003	28.8938	0.00345988	14.4304	0.000145435	0.0365646	1.3075	1.54997	-0.245432	3R	11165401	11165611	211	-	20	43	42	13	29	22	FBtr0083119
CG16953	FBgn0038809	E004	26.7258	0.00335548	14.8151	0.000118583	0.0311764	1.58046	1.36618	0.21019	3R	16408919	16409038	120	-	4	41	16	26	16	99	FBtr0300803
CG16791	FBgn0038881	E011	111.25	0.0027227	15.7764	7.12853e-05	0.0204985	2.11972	1.95211	0.118837	3R	17149826	17149948	123	-	58	100	115	127	116	183	FBtr0084095
CG5376	FBgn0038977	E003	8.01056	0.0118597	15.8642	6.80543e-05	0.0199434	0.470453	0.955978	-1.02293	3R	18314407	18314677	271	-	17	4	10	2	2	1	FBtr0084292
CG6422	FBgn0039261	E012	8.38546	0.0133767	14.4127	0.000146808	0.0367092	1.17959	0.699972	0.752923	3R	20864666	20864801	136	-	1	7	3	8	6	40	c("FBtr0084794", "FBtr0084795")
CG6073	FBgn0039417	E002	73.0544	0.00137152	31.8285	1.68403e-08	1.84478e-05	1.94857	1.72966	0.171928	3R	22013029	22013436	408	-	58	106	92	85	46	52	c("FBtr0085003", "FBtr0307342")
CG6073	FBgn0039417	E005	85.5078	0.00532589	24.3916	7.86109e-07	0.000556432	1.6559	1.9237	-0.216269	3R	22014355	22014526	172	-	95	179	126	39	24	29	c("FBtr0085003", "FBtr0307342")
lectin-33A	FBgn0040096	E002	118.192	0.00236262	75.6947	3.31102e-18	1.4855e-14	1.81886	1.69982	0.0976582	2L	11002264	11002740	477	+	17	18	13	11	358	269	FBtr0113317
lectin-33A	FBgn0040096	E001	6.84855	0.0227591	62.8069	2.27994e-15	6.17047e-12	0.273066	1.40402	-2.36224	2L	11002072	11002208	137	+	13	5	5	1	5	3	FBtr0113317
Ugt36Bc	FBgn0040260	E001	13.4619	0.0144013	14.1239	0.000171158	0.0411032	0.845497	1.27481	-0.592408	2L	16799025	16799133	109	+	16	10	19	5	15	3	c("FBtr0080911", "FBtr0080912")
CG32795	FBgn0040384	E013	14.0726	0.0795189	14.5337	0.000137675	0.0348037	1.37244	0.632814	1.11689	X	2684278	2684600	323	-	1	4	4	12	36	29	FBtr0309881
CG18745	FBgn0042102	E001	1642.34	0.000357846	22.1098	2.57487e-06	0.00166855	3.17729	3.23067	-0.0240392	3R	3609563	3609920	358	-	817	1612	2380	1417	1742	2078	FBtr0081777
CG18853	FBgn0042173	E003	192.176	0.000613531	159.245	1.65393e-36	1.26826e-32	2.08906	2.40302	-0.201993	2R	3717097	3717486	390	+	196	176	198	244	129	167	FBtr0089426
CG18853	FBgn0042173	E004	166.125	0.000805023	52.2266	4.94525e-13	1.13763e-09	2.25137	2.0297	0.149539	2R	3717549	3717934	386	+	92	74	75	355	215	211	FBtr0089426
CG18853	FBgn0042173	E001	324.106	0.000768889	29.0595	7.01878e-08	6.87079e-05	2.51023	2.40628	0.0610196	2R	3716562	3716760	199	+	204	194	175	612	376	429	FBtr0089426
Uhg1	FBgn0045800	E006	100.281	0.00291327	18.3286	1.85897e-05	0.0079194	2.04614	1.84672	0.147942	2R	13587887	13587938	52	+	34	56	72	70	167	233	c("FBtr0086842", "FBtr0333558")
Uhg1	FBgn0045800	E010	76.1312	0.00192689	19.3004	1.11683e-05	0.00552517	1.94049	1.72693	0.168205	2R	13588874	13588919	46	+	21	47	55	49	120	203	c("FBtr0086842", "FBtr0333558")
Uhg1	FBgn0045800	E001	167.688	0.00132567	20.4833	6.01541e-06	0.00341683	2.14979	2.29112	-0.0918581	2R	13586602	13586673	72	+	86	157	212	104	165	339	c("FBtr0086842", "FBtr0333558")
Uhg1	FBgn0045800	E002	256.096	0.000611204	37.2724	1.02729e-09	1.3129e-06	2.33117	2.47399	-0.0857815	2R	13586856	13586949	94	+	125	244	327	161	263	500	c("FBtr0086842", "FBtr0333558")
Uhg1	FBgn0045800	E011	79.2839	0.000901261	28.5304	9.22396e-08	8.84136e-05	1.96436	1.73012	0.183183	2R	13589101	13589154	54	+	18	44	62	65	124	205	c("FBtr0086842", "FBtr0333558")
Uhg1	FBgn0045800	E012	81.4643	0.00092122	25.3308	4.8294e-07	0.000383096	1.97122	1.75414	0.168324	2R	13589339	13589399	61	+	26	42	63	71	115	215	c("FBtr0086842", "FBtr0333558")
Tre1	FBgn0046687	E006	411.174	0.00042536	17.457	2.9388e-05	0.0108169	2.61645	2.53299	0.0467695	X	5569363	5569517	155	-	238	281	343	471	544	610	c("FBtr0308339", "FBtr0070848")
CCHa1r	FBgn0050106	E006	1.67974	0.0366908	16.4547	4.98259e-05	0.0160287	0.841154	0.17192	2.29063	2R	13538662	13538765	104	-	0	3	0	0	2	8	FBtr0086893
Sgf29	FBgn0050390	E004	17.1928	0.00468036	34.4928	4.2782e-09	5.17989e-06	1.41523	0.852824	0.730714	2R	17180826	17180981	156	-	5	2	8	53	14	37	FBtr0071617
CG31267	FBgn0051267	E001	83.2476	0.00218915	16.4418	5.0167e-05	0.0160287	1.75299	1.48636	0.238034	3R	12959919	12960141	223	+	5	13	8	5	39	644	FBtr0083404
CG31267	FBgn0051267	E002	122.18	0.00168041	17.0065	3.72516e-05	0.0131839	1.8781	2.01086	-0.098538	3R	12960308	12961005	698	+	17	39	33	11	63	846	FBtr0083404
CG32473	FBgn0052473	E008	11.9248	0.02595	21.976	2.76083e-06	0.00176421	0.863582	1.46847	-0.765913	3R	9135191	9135677	487	+	2	20	15	8	3	42	c("FBtr0082743", "FBtr0306118", "FBtr0306119", "FBtr0082744")
CG32495	FBgn0052495	E001	61.0757	0.0014323	24.8994	6.03997e-07	0.000451183	1.88285	1.652	0.18871	X	17793735	17793983	249	+	38	46	49	103	54	95	c("FBtr0300975", "FBtr0300977", "FBtr0300978")
CG32495	FBgn0052495	E002	248.578	0.00045583	26.2326	3.02669e-07	0.000244307	2.42272	2.3136	0.0664874	X	17794014	17794113	100	+	193	177	248	349	213	318	c("FBtr0300976", "FBtr0089800", "FBtr0300979")
CG32495	FBgn0052495	E006	71.2892	0.0216918	13.8621	0.00019673	0.045714	1.98547	1.69166	0.231033	X	17796640	17797092	453	+	37	58	48	114	66	142	FBtr0300976
CG32641	FBgn0052641	E001	75.3806	0.00197915	28.1963	1.09613e-07	9.88857e-05	1.75626	1.96843	-0.164539	X	13078511	13078553	43	+	59	79	85	90	56	87	FBtr0073729
CG32641	FBgn0052641	E002	354.004	0.000929813	31.7673	1.73792e-08	1.85954e-05	2.55819	2.50592	0.0297845	X	13078607	13079006	400	+	201	295	277	536	312	658	FBtr0073729
CG32856	FBgn0052856	E001	69.6395	0.00122475	15.8707	6.78202e-05	0.0199434	1.90695	1.73242	0.138472	3R	11790400	11790456	57	-	60	55	57	131	48	69	FBtr0302551
CG33774	FBgn0053774	E001	138.519	0.000811851	277.87	2.18673e-62	2.51523e-58	2.3171	1.8856	0.297291	2R	5287258	5287373	116	-	139	115	145	204	99	90	FBtr0091775
CG33774	FBgn0053774	E002	472.935	0.000309065	14.294	0.000156363	0.0384712	2.52873	2.55162	-0.0129969	2R	5287453	5287573	121	-	686	536	628	311	179	152	FBtr0091775
CG33774	FBgn0053774	E003	231.006	0.000533288	621.543	3.45258e-137	1.5885e-132	0.489926	2.33563	-2.25318	2R	5287762	5287809	48	-	432	311	377	2	2	0	FBtr0091775
CG41378	FBgn0085638	E001	117.278	0.00461982	21.6136	3.33476e-06	0.00204572	2.15269	1.96821	0.129259	2RHet	1545386	1545716	331	-	84	106	157	134	82	155	c("FBtr0301790", "FBtr0301791", "FBtr0301792")
desat1	FBgn0086687	E002	28.9028	0.00231696	62.9654	2.10372e-15	6.04937e-12	1.65727	1.05453	0.652209	3R	8267149	8267330	182	+	6	17	3	69	29	83	FBtr0082627
vari	FBgn0250785	E003	42.6203	0.0670263	16.6581	4.47596e-05	0.0149228	1.44511	1.63124	-0.174797	2L	20789721	20790052	332	-	47	73	66	9	16	34	c("FBtr0089946", "FBtr0089945", "FBtr0089947")
vari	FBgn0250785	E004	29.6454	0.0150772	21.3937	3.73992e-06	0.00226408	1.37614	1.42649	-0.051838	2L	20790125	20790335	211	-	31	38	47	14	19	16	c("FBtr0089946", "FBtr0089945", "FBtr0089947")
Pgk	FBgn0250906	E004	120.976	0.000628279	30.0779	4.15029e-08	4.24335e-05	2.14834	1.93615	0.150029	2L	2748523	2748792	270	-	120	83	104	175	99	117	c("FBtr0330716", "FBtr0330717", "FBtr0330718")
bun	FBgn0259176	E015	20.6047	0.183402	15.3462	8.9502e-05	0.0246581	0.731253	1.71085	-1.22627	2L	12536275	12537419	1145	-	33	18	33	4	2	19	c("FBtr0300523", "FBtr0299658", "FBtr0300521")
CG42336	FBgn0259238	E003	1267.4	0.00149861	37.7982	7.84544e-10	1.03132e-06	2.99568	3.10657	-0.0524398	2R	7182363	7182675	313	-	1387	1412	1888	1073	535	932	c("FBtr0299855", "FBtr0299854")
CG42336	FBgn0259238	E007	586.503	0.00111723	67.9967	1.63768e-16	5.796e-13	2.82654	2.67766	0.0780654	2R	7184767	7185041	275	-	467	572	778	745	363	613	c("FBtr0299853", "FBtr0303157")
Jabba	FBgn0259682	E001	199.387	0.00177521	14.8932	0.000113769	0.0302568	2.22564	2.3559	-0.0820603	2R	14644579	14644893	315	-	122	306	307	235	91	199	c("FBtr0299945", "FBtr0304051", "FBtr0299943", "FBtr0304052", "FBtr0330006", "FBtr0333163")
Jabba	FBgn0259682	E004	98.2012	0.0168867	14.3315	0.000153275	0.0379141	1.81548	2.10785	-0.215422	2R	14645128	14645262	135	-	52	195	180	88	29	89	c("FBtr0304051", "FBtr0299943")
Jabba	FBgn0259682	E010	404.437	0.000238319	17.8605	2.37709e-05	0.00959363	2.64226	2.57583	0.0367343	2R	14645956	14646079	124	-	221	529	471	646	255	471	c("FBtr0299945", "FBtr0304051", "FBtr0299943", "FBtr0304052", "FBtr0330006", "FBtr0333163", "FBtr0299944", "FBtr0299942")
Fs	FBgn0259878	E003	2.86336	0.020071	16.3397	5.29437e-05	0.0166842	0.178489	0.83187	-2.22053	2R	11119816	11120064	249	-	2	6	7	0	1	1	FBtr0087398
CR42532	FBgn0260437	E001	4.51962	0.0400885	14.3714	0.000150066	0.0373211	0.87443	0.496257	0.817256	2R	7754448	7754691	244	+	0	3	2	9	4	16	FBtr0300860
CG30283	FBgn0260477	E001	1750.72	0.000627884	17.6014	2.72384e-05	0.0103068	3.19378	3.24847	-0.0244943	2R	17427089	17427501	413	-	1744	1571	1990	2224	998	1735	FBtr0300950
CG30283	FBgn0260477	E003	361.968	0.000232955	75.5562	3.55159e-18	1.4855e-14	2.61931	2.44249	0.100833	2R	17427753	17427795	43	-	301	262	312	567	273	484	FBtr0300950
clos	FBgn0261016	E001	13687.2	0.0078994	14.9241	0.000111925	0.0299393	4.08776	4.15511	-0.0235774	2R	5475458	5475835	378	-	16603	11067	13488	11092	12084	9283	FBtr0305178
sxc	FBgn0261403	E004	3.80427	0.013415	18.9067	1.37271e-05	0.0064446	0.251158	0.928529	-1.88635	2R	1194858	1194918	61	+	4	12	4	0	1	2	FBtr0086086
capt	FBgn0261458	E001	502.433	0.000193027	18.8766	1.39454e-05	0.00648093	2.71951	2.65634	0.0339039	2L	1151678	1152115	438	-	286	481	700	654	414	565	c("FBtr0100023", "FBtr0332274", "FBtr0100022")
Lmpt	FBgn0261565	E029	116.295	0.0045046	18.7704	1.4744e-05	0.00671641	2.15005	2.06338	0.0593632	3L	16914537	16915587	1051	+	18	298	97	73	73	289	c("FBtr0302779", "FBtr0302781", "FBtr0306704", "FBtr0332703", "FBtr0302780", "FBtr0302782", "FBtr0302785", "FBtr0302778", "FBtr0302783", "FBtr0302776", "FBtr0302777", "FBtr0302784")
CG42684	FBgn0261570	E008	230.589	0.000864776	129.158	6.26211e-30	3.60142e-26	2.30732	2.43392	-0.0770657	X	17632446	17635050	2605	+	111	572	310	153	60	366	FBtr0302833
CG42684	FBgn0261570	E012	39.9992	0.0038106	18.414	1.77749e-05	0.00771516	1.8072	1.46792	0.299984	X	17644587	17644881	295	+	11	53	39	58	22	101	c("FBtr0302834", "FBtr0302835", "FBtr0302837", "FBtr0302836", "FBtr0302833")
nocte	FBgn0261710	E002	80.8568	0.00108259	24.9416	5.90933e-07	0.000451183	2.034	1.88988	0.106025	X	10357851	10359088	1238	-	16	193	64	67	49	197	c("FBtr0332953", "FBtr0071460", "FBtr0307488", "FBtr0071461")
CG42788	FBgn0261859	E005	4.09349	0.014668	16.1767	5.76996e-05	0.0175808	0.339056	0.866225	-1.35322	3R	10926459	10926603	145	-	0	18	8	1	1	1	c("FBtr0303485", "FBtr0303486")
whd	FBgn0261862	E012	62.539	0.00187684	18.1565	2.03472e-05	0.00851049	1.66889	1.87139	-0.16522	2R	6365865	6366073	209	-	11	109	164	27	35	59	c("FBtr0088307", "FBtr0301281")
wah	FBgn0262527	E003	6.11255	0.0106452	15.9409	6.53501e-05	0.019524	0.564912	1.08734	-0.944699	3R	11619525	11619538	14	+	3	19	9	0	2	8	c("FBtr0301726", "FBtr0301727", "FBtr0301728", "FBtr0301732", "FBtr0301731", "FBtr0309859", "FBtr0309861", "FBtr0309862", "FBtr0309860")
CG43235	FBgn0262880	E001	3.57006	0.203015	19.4986	1.00675e-05	0.00503474	0.161978	0.964544	-2.57405	2L	7693030	7693307	278	+	4	11	4	0	1	1	FBtr0306288
CG43235	FBgn0262880	E003	5.35778	0.0275895	27.1864	1.8475e-07	0.00015741	0.87272	0.440415	0.986656	2L	7693550	7693821	272	+	0	1	3	6	14	8	FBtr0306288
CR43334	FBgn0263039	E003	18.1983	0.00841567	17.657	2.64542e-05	0.010228	1.30528	0.823195	0.665055	3L	639714	642207	2494	+	1	7	2	46	34	29	c("FBtr0306918", "FBtr0333725", "FBtr0333724")
Prosalpha1	FBgn0263121	E005	88.0408	0.00114287	15.642	7.65374e-05	0.0217371	1.81976	1.96126	-0.108039	2R	3716139	3716166	28	-	94	52	62	143	84	55	c("FBtr0088896", "FBtr0088895")
Dscam4	FBgn0263219	E026	1.41027	0.0308569	13.7279	0.000211296	0.0476544	0.732662	0.14491	2.338	3L	8269927	8270073	147	+	0	2	0	3	1	5	c("FBtr0299841", "FBtr0299839", "FBtr0333589", "FBtr0299840", "FBtr0333590")
CR43466	FBgn0263443	E002	12.1455	0.194559	13.9336	0.000189378	0.0446825	1.13724	1.06906	0.0891845	2R	20769000	20769340	341	-	7	8	12	12	16	18	FBtr0309289
Hr4	FBgn0264562	E022	10.1673	0.0143984	17.7934	2.4624e-05	0.00985152	1.05028	1.02339	0.0374085	X	1899496	1901989	2494	+	7	12	11	11	8	14	FBtr0333345

## Sheet: DEXseq_EB_ISC_SPENvsWT
Relative exon usage upon spen knockdown in EB
Name	geneID	featureID	exonBaseMean	dispersion	stat	pvalue	padj	SPEN.EB	WT.EB	log2fold_SPEN.EB_WT.EB	genomicData.seqnames	genomicData.start	genomicData.end	genomicData.width	genomicData.strand	countData.A229T7.mapped.bam	countData.A229T9.mapped.bam	countData.A229T10.mapped.bam	countData.A229T11.mapped.bam	countData.A229T12.mapped.bam	transcripts
ade3	FBgn0000053	E001	441.821	0.00477784	13.9521	0.000187533	0.0300017	29.1744	26.004	0.16597	2L	7014861	7016374	1514	-	481	290	614	423	341	FBtr0079431
Argk	FBgn0000116	E005	47.6688	0.00419133	15.0874	0.000102648	0.0194951	9.47058	5.27374	0.844627	3L	9050643	9050681	39	-	0	7	88	68	149	FBtr0076545
CkIIbeta	FBgn0000259	E020	5.66999	0.0176933	18.6251	1.59116e-05	0.00467285	5.44983	1.6807	1.69714	X	11694026	11695620	1595	+	0	2	15	8	11	FBtr0073562
cg	FBgn0000289	E009	7.26991	0.0162527	12.5492	0.000396373	0.0493011	4.66551	0.0307925	7.24331	2R	10064117	10064196	80	+	0	0	28	9	12	c("FBtr0112796", "FBtr0290035", "FBtr0087526", "FBtr0087527", "FBtr0087528", "FBtr0087529", "FBtr0290034", "FBtr0112795")
chic	FBgn0000308	E012	257.375	0.000756028	24.6578	6.84668e-07	0.000329024	21.5	23.8806	-0.151502	2L	5980951	5980952	2	-	94	272	610	218	235	c("FBtr0079233", "FBtr0309212")
chic	FBgn0000308	E013	285.409	0.000787625	25.7274	3.93205e-07	0.000207855	22.4185	24.7735	-0.144109	2L	5980953	5981018	66	-	106	298	689	237	258	c("FBtr0079236", "FBtr0079233", "FBtr0309212")
exu	FBgn0000615	E003	84.5817	0.0105701	14.0883	0.000174427	0.028517	15.2292	12.2002	0.319926	2R	16556080	16557400	1321	-	49	36	138	70	202	c("FBtr0086244", "FBtr0302285", "FBtr0086243", "FBtr0086242")
Hsromega	FBgn0001234	E003	49.5045	0.0121871	17.2615	3.25722e-05	0.00800846	11.0935	6.74177	0.718518	3R	17122820	17122866	47	+	8	8	242	28	48	c("FBtr0084059", "FBtr0309959", "FBtr0084058", "FBtr0332373")
Aats-asp	FBgn0002069	E003	823.595	0.00252415	15.2711	9.31318e-05	0.0182337	32.5199	35.1109	-0.110596	2R	8767789	8767885	97	+	624	663	1107	974	797	c("FBtr0332882", "FBtr0087784")
RpL19	FBgn0002607	E004	224.88	0.00284937	13.0951	0.000296064	0.0399586	22.5761	20.0005	0.174759	2R	20857029	20857070	42	-	237	202	158	223	235	FBtr0072405
mod(mdg4)	FBgn0002781	E029	311.378	0.00260915	19.0725	1.25842e-05	0.00384306	25.4115	22.8643	0.152389	3R	17200782	17201634	853	-	181	225	470	258	605	c("FBtr0084077", "FBtr0084060", "FBtr0084065", "FBtr0084063", "FBtr0114361", "FBtr0084066", "FBtr0084067", "FBtr0084076", "FBtr0084061", "FBtr0084068", "FBtr0084069", "FBtr0084075", "FBtr0084070", "FBtr0084071", "FBtr0084072", "FBtr0084064", "FBtr0114360", "FBtr0084062", "FBtr0084078", "FBtr0114359", "FBtr0084074", "FBtr0084073")
scb	FBgn0003328	E008	896.961	0.000320753	13.5902	0.000227373	0.0340689	33.4193	32.9104	0.0221376	2R	11144169	11145051	883	+	376	361	2756	820	1076	c("FBtr0087369", "FBtr0087370")
spn-B	FBgn0003480	E004	20.0356	0.0165006	20.5455	5.82293e-06	0.00207512	8.5335	6.04643	0.497055	3R	10154668	10155330	663	+	9	17	41	15	32	FBtr0082933
Syb	FBgn0003660	E002	84.2873	0.048145	12.9701	0.000316501	0.0423564	16.7364	10.1649	0.719397	2R	6137874	6138091	218	-	18	51	156	125	139	c("FBtr0088363", "FBtr0273275")
neb	FBgn0004374	E001	15.7486	0.0233684	46.2825	1.02375e-11	1.47592e-08	9.72171	4.22965	1.20067	2L	20075757	20077296	1540	+	11	13	22	13	25	FBtr0081332
neb	FBgn0004374	E002	363.055	0.0151463	54.6248	1.45885e-13	2.31352e-10	20.9713	24.2665	-0.210548	2L	20087647	20089698	2052	+	566	525	83	107	144	FBtr0081332
His3.3B	FBgn0004828	E007	1116.57	0.00318168	13.6312	0.000222455	0.0337541	36.3626	38.0412	-0.0651068	X	9050613	9050702	90	-	794	1199	1451	1012	1179	c("FBtr0333476", "FBtr0071345")
Ggamma1	FBgn0004921	E005	18.8624	0.00693515	12.6564	0.000374274	0.0471065	8.46985	5.74588	0.559809	2R	4790636	4792296	1661	+	8	16	41	14	29	FBtr0088645
Aats-glupro	FBgn0005674	E006	33.1755	0.0154326	12.5326	0.00039992	0.0493551	8.76218	5.60304	0.645081	3R	19782868	19783785	918	-	1	9	102	34	73	FBtr0084511
CycD	FBgn0010315	E001	31.6055	0.0189382	14.5902	0.000133607	0.0240948	7.55954	10.9366	-0.532791	X	15800855	15801624	770	-	23	30	53	17	46	c("FBtr0300391", "FBtr0300392", "FBtr0300393")
l(2)06225	FBgn0010612	E004	405.714	0.00209504	12.8874	0.000330802	0.0435355	27.8346	25.4092	0.131532	2L	10976306	10976359	54	-	338	477	260	438	393	FBtr0080167
l(3)01239	FBgn0010741	E001	15.5782	0.00708213	13.1911	0.000281285	0.0391564	7.69075	4.83552	0.669455	3L	11066392	11066565	174	-	3	13	16	23	33	FBtr0332708
Mef2	FBgn0011656	E020	13.7778	0.0135897	13.6657	0.000218404	0.0334643	5.26537	7.29162	-0.469705	2R	5845629	5846350	722	-	10	16	36	2	10	c("FBtr0088447", "FBtr0330708")
BRWD3	FBgn0011785	E001	33.2726	0.00862654	25.7418	3.90276e-07	0.000207855	7.50315	11.5468	-0.62192	3R	20144741	20144879	139	+	28	31	60	18	36	FBtr0084604
BRWD3	FBgn0011785	E003	20.7007	0.0208941	15.5585	7.99894e-05	0.0161594	5.77606	9.4709	-0.713417	3R	20145314	20145343	30	+	13	26	32	16	18	FBtr0084604
mtd	FBgn0013576	E001	112.837	0.106816	14.0651	0.000176593	0.0287231	10.7397	23.4333	-1.12561	3R	1095838	1098161	2324	-	72	151	124	80	141	c("FBtr0078817", "FBtr0078814", "FBtr0078810")
Cdk5	FBgn0013762	E004	149.047	0.00114505	38.1083	6.6925e-10	7.31952e-07	16.3495	19.6935	-0.268477	2R	11458640	11458918	279	-	161	166	126	90	156	FBtr0087350
Cp1	FBgn0013770	E003	339.115	0.000631759	14.4173	0.000146449	0.0256625	25.5299	23.7866	0.102041	2R	9849725	9849731	7	+	260	223	357	488	378	c("FBtr0087592", "FBtr0087593")
Fer2LCH	FBgn0015221	E001	247.91	0.0251643	13.4296	0.00024768	0.0360352	19.3264	25.1512	-0.380053	3R	26213526	26213643	118	+	147	196	384	314	259	FBtr0085622
Hsp60	FBgn0015245	E001	3757.96	0.00107968	25.2849	4.94559e-07	0.000245093	51.1509	49.8744	0.0364625	X	11002515	11002666	152	+	2959	2880	3679	4901	4321	FBtr0073434
RpS21	FBgn0015521	E004	1144.85	0.00103084	101.402	7.50836e-24	2.64603e-20	39.7464	34.8421	0.189992	2L	2856569	2856630	62	+	1047	1099	990	1210	1134	FBtr0273293
Cpr	FBgn0015623	E006	6.42026	0.0236971	14.5453	0.000136828	0.0245184	2.65508	6.07254	-1.19355	2L	6343699	6343941	243	+	8	6	5	5	5	FBtr0079251
Cyp6a17	FBgn0015714	E002	6.09941	0.0325022	81.3091	1.93033e-19	4.37317e-16	0.030446	8.5785	-8.13833	2R	10762629	10763063	435	+	9	13	0	0	0	FBtr0087451
Cyp6a17	FBgn0015714	E001	517.236	0.00663185	95.9148	1.19933e-22	3.80392e-19	26.1836	26.0852	0.00543418	2R	10761459	10762568	1110	+	93	201	1243	895	610	FBtr0087451
Rab14	FBgn0015791	E002	11.3805	0.0115274	17.8233	2.42391e-05	0.00662751	3.74021	7.10444	-0.925603	2L	14357041	14357271	231	+	15	14	7	6	7	FBtr0080627
wun	FBgn0016078	E002	55.3743	0.0136132	17.1591	3.43761e-05	0.00832296	13.8366	9.33655	0.567533	2R	5288058	5288653	596	-	37	29	108	69	55	c("FBtr0088552", "FBtr0088553")
Pdp1	FBgn0016694	E017	6.54431	0.0168638	15.7876	7.08659e-05	0.0147485	2.79162	6.31122	-1.17682	3L	7847290	7848378	1089	-	3	12	9	4	4	c("FBtr0076776", "FBtr0076777", "FBtr0332081", "FBtr0332082")
Prosalpha5	FBgn0016697	E005	1752.59	0.000356974	18.8929	1.38269e-05	0.00417666	42.4204	41.1239	0.0447812	2R	13300607	13301274	668	+	1555	2005	974	1797	1881	c("FBtr0086910", "FBtr0086911")
spen	FBgn0016977	E014	239.113	0.0905221	39.5083	3.26662e-10	3.83731e-07	20.1222	8.24066	1.28795	2L	187482	199575	12094	+	7	12	720	393	406	c("FBtr0078122", "FBtr0306341", "FBtr0330652", "FBtr0078121", "FBtr0332336", "FBtr0332337", "FBtr0078123", "FBtr0330653")
RpS3A	FBgn0017545	E001	34.0488	0.00476114	12.798	0.000346999	0.0451056	10.6389	7.75167	0.456773	4	85851	86147	297	-	16	26	56	45	41	FBtr0308296
CoVa	FBgn0019624	E004	522.928	0.000442394	22.6887	1.90489e-06	0.00078464	27.3723	29.5839	-0.112095	3R	7645367	7645432	66	+	598	638	257	394	427	FBtr0082474
Cbl	FBgn0020224	E001	663.738	0.00617744	76.6952	1.9949e-18	4.21814e-15	36.0364	27.4438	0.392974	3L	8418054	8418962	909	+	688	626	574	502	804	c("FBtr0076614", "FBtr0076615")
Cbl	FBgn0020224	E002	3301.01	0.00412556	14.4377	0.000144876	0.0255876	45.7335	48.118	-0.073325	3L	8419506	8419913	408	+	4974	4097	1123	1443	1877	c("FBtr0076614", "FBtr0076615")
ATPCL	FBgn0020236	E003	171.45	0.000873749	22.4539	2.15253e-06	0.0008642	19.082	17.6463	0.112842	2R	11881967	11882307	341	-	83	85	346	218	236	c("FBtr0300597", "FBtr0300598", "FBtr0300596")
stck	FBgn0020249	E001	300.956	0.00897238	13.238	0.000274332	0.0388437	21.9465	25.9242	-0.24031	3R	4182689	4182817	129	+	319	276	225	315	259	c("FBtr0081844", "FBtr0306260")
TppII	FBgn0020370	E006	43.0096	0.00294294	16.2991	5.409e-05	0.0120815	10.354	10.0153	0.0479868	2R	9042774	9042979	206	-	21	29	58	42	94	c("FBtr0087775", "FBtr0087774")
TppII	FBgn0020370	E005	36.7773	0.00345589	15.4817	8.3309e-05	0.0165925	9.60538	9.11949	0.0748895	2R	9042552	9042715	164	-	19	22	52	42	71	c("FBtr0087775", "FBtr0087774")
Rack1	FBgn0020618	E004	76489.6	0.000396375	15.4728	8.37027e-05	0.0165925	85.3276	85.6357	-0.00520086	2L	7826770	7826981	212	-	78275	66344	61898	80117	74826	c("FBtr0331238", "FBtr0079565", "FBtr0331237")
RpL3	FBgn0020910	E006	948.4	0.0199984	16.4327	5.04085e-05	0.0115022	38.6298	30.3539	0.34783	3R	7048810	7049116	307	+	420	555	1775	856	1940	FBtr0302586
Dgkepsilon	FBgn0020930	E004	1645.09	0.00453927	13.6765	0.000217157	0.0334643	39.9205	42.206	-0.0803204	2R	8646904	8647226	323	+	1903	1646	1094	1415	1404	FBtr0087853
Dgkepsilon	FBgn0020930	E001	131.845	0.0010954	12.4833	0.000410605	0.0498972	17.6742	16.4751	0.101361	2R	8645051	8645408	358	+	131	109	114	135	146	FBtr0087853
scu	FBgn0021765	E002	54.0723	0.0318854	14.2597	0.000159239	0.0265819	14.0803	9.01282	0.643629	X	17985588	17985687	100	+	30	34	83	64	86	FBtr0308351
mira	FBgn0021776	E001	1138.6	0.00323483	25.993	3.42661e-07	0.000194075	38.3286	35.9159	0.0937958	3R	15757521	15758520	1000	-	804	721	1199	861	2730	c("FBtr0083847", "FBtr0083848")
mira	FBgn0021776	E003	4333.11	0.00399467	19.136	1.21725e-05	0.00384306	51.0161	53.6085	-0.0715095	3R	15758611	15760842	2232	-	4139	3264	4206	2560	8332	c("FBtr0083847", "FBtr0083848")
RFeSP	FBgn0021906	E003	44.13	0.00470337	170.976	4.5291e-39	4.78832e-35	1.76409	13.0672	-2.88896	2L	1612989	1613039	51	-	70	86	1	1	1	FBtr0077914
RFeSP	FBgn0021906	E004	29.8209	0.00592197	111.603	4.36603e-26	2.30796e-22	1.76561	10.845	-2.61879	2L	1613040	1613043	4	-	48	56	0	3	0	c("FBtr0077914", "FBtr0310021")
KdelR	FBgn0022268	E005	192.282	0.00321087	16.1146	5.96221e-05	0.0130416	21.4831	18.3227	0.229571	2L	10428160	10428632	473	+	125	136	240	255	246	FBtr0080023
Pex5	FBgn0023516	E004	11.3287	0.0104629	13.3322	0.000260892	0.0376124	3.83024	6.61518	-0.788345	X	1762837	1763094	258	-	14	17	3	5	9	FBtr0070367
mRpL16	FBgn0023519	E004	158.745	0.00554209	17.9751	2.23817e-05	0.00622701	20.313	16.7568	0.277649	X	1785309	1785515	207	+	105	114	145	168	318	FBtr0332579
CG3191	FBgn0023525	E003	65.0349	0.00691352	14.3804	0.000149352	0.0259707	13.3435	10.2558	0.37969	X	2144680	2144982	303	-	30	26	87	101	121	c("FBtr0305504", "FBtr0070417")
ird5	FBgn0024222	E005	144.515	0.0100652	20.3269	6.52752e-06	0.00225036	16.1139	19.8868	-0.303506	3R	11874943	11875144	202	-	115	126	170	141	181	FBtr0304804
Sir2	FBgn0024291	E001	636.339	0.0297345	26.2848	2.94593e-07	0.000169884	28.2477	34.4826	-0.287738	2L	13165551	13167200	1650	+	641	526	1209	395	419	FBtr0080434
Sir2	FBgn0024291	E002	112.633	0.0307509	25.5767	4.25135e-07	0.000214032	17.6748	12.3527	0.516862	2L	13167380	13169551	2172	+	45	39	428	72	118	FBtr0080434
CG3814	FBgn0025692	E009	210.793	0.00355728	14.7684	0.000121556	0.0225462	19.171	22.5208	-0.232335	2R	8764338	8764471	134	-	170	250	146	219	216	FBtr0087813
Ate1	FBgn0025720	E002	18.6423	0.00818111	33.7854	6.15376e-09	5.2751e-06	8.43505	3.04492	1.46999	2R	16141445	16142470	1026	-	3	2	37	34	38	FBtr0086319
Sbf	FBgn0025802	E002	4.91948	0.044943	18.856	1.40966e-05	0.00421793	3.21418	4.45469	-0.470873	3R	7615019	7615743	725	-	2	7	8	0	11	c("FBtr0082530", "FBtr0082529")
cib	FBgn0026084	E003	65.1974	0.111237	26.3518	2.84557e-07	0.000169884	6.49282	19.9578	-1.62004	X	4002982	4003403	422	+	108	66	56	20	21	FBtr0307206
eIF5B	FBgn0026259	E008	159.091	0.00199628	17.5691	2.77059e-05	0.00720284	19.2619	16.6527	0.209996	3L	3457412	3458840	1429	-	88	72	260	165	328	c("FBtr0309837", "FBtr0309838", "FBtr0073144", "FBtr0309836", "FBtr0309839")
Hsc70Cb	FBgn0026418	E001	30.424	0.0371269	20.9294	4.76532e-06	0.00172598	9.6133	3.52206	1.44861	3L	14030119	14030211	93	+	2	3	132	28	40	c("FBtr0075771", "FBtr0075772", "FBtr0304034", "FBtr0304035", "FBtr0304036", "FBtr0304037", "FBtr0333051")
Hsc70Cb	FBgn0026418	E002	25.8852	0.0045448	30.7872	2.87927e-08	2.28305e-05	8.99028	3.52332	1.35143	3L	14030212	14030236	25	+	2	3	100	22	48	c("FBtr0075771", "FBtr0304034", "FBtr0304036", "FBtr0333051")
ldlCp	FBgn0026634	E002	32.4223	0.0202518	19.6079	9.50758e-06	0.00307706	10.1419	6.96963	0.54117	3R	11185344	11186029	686	-	11	15	61	34	74	FBtr0083114
ldlCp	FBgn0026634	E001	701.209	0.0218824	13.9849	0.00018429	0.029822	30.0262	34.64	-0.206219	3R	11184190	11185287	1098	-	599	628	619	632	1043	FBtr0083114
Rad23	FBgn0026777	E006	111.608	0.00608502	14.4846	0.000141308	0.0251789	14.3883	17.6433	-0.294226	4	330705	330928	224	+	64	93	205	110	130	c("FBtr0089121", "FBtr0089122", "FBtr0333679")
Dyrk3	FBgn0027101	E009	10.074	0.015473	14.921	0.000112109	0.0210399	3.76586	6.76307	-0.8447	4	1234224	1234439	216	-	6	21	12	3	5	c("FBtr0100406", "FBtr0100402", "FBtr0100404")
Gmap	FBgn0027287	E002	18.1415	0.00550325	21.7868	3.04695e-06	0.00116434	5.30858	8.86526	-0.739837	X	15381574	15381666	93	+	19	17	22	12	18	FBtr0074042
Gmap	FBgn0027287	E001	88.6456	0.0219413	22.3419	2.28174e-06	0.000904623	11.8107	17.6267	-0.577666	X	15380955	15381508	554	+	84	78	78	88	102	FBtr0074042
l(1)G0020	FBgn0027330	E002	108.861	0.0342491	14.8685	0.000115272	0.0215064	17.3438	11.8481	0.549768	X	8611120	8612089	970	-	41	34	105	133	342	FBtr0071280
nito	FBgn0027548	E004	46.0903	0.00407171	15.3013	9.16521e-05	0.0180555	9.84541	12.1814	-0.307159	2R	3852832	3854196	1365	+	35	58	72	16	56	FBtr0088857
l(1)G0232	FBgn0028341	E012	120.898	0.00160745	17.9049	2.32217e-05	0.00640454	15.5304	17.9899	-0.21209	X	9537990	9538400	411	-	102	121	161	79	151	c("FBtr0303558", "FBtr0100193", "FBtr0071406", "FBtr0071405", "FBtr0071404")
CG6424	FBgn0028494	E006	10.8013	0.0923624	16.7483	4.26801e-05	0.0101021	3.33514	7.96842	-1.25655	2R	13606679	13606832	154	-	14	13	19	2	1	FBtr0086886
Prosbeta5	FBgn0029134	E003	1261.9	0.00123455	12.7223	0.000361326	0.0463975	37.6305	38.9125	-0.0483304	2R	6707504	6707566	63	+	1197	1430	791	1079	1447	FBtr0088225
CG14441	FBgn0029895	E001	26.5853	0.00861606	93.1428	4.86537e-22	1.40286e-18	2.29389	9.25494	-2.01243	X	6593541	6593607	67	+	32	63	2	2	0	c("FBtr0332893", "FBtr0332894", "FBtr0070959")
CG14441	FBgn0029895	E007	5.43966	0.0779934	16.0803	6.0712e-05	0.0130995	6.65564	1.37739	2.27264	X	6606312	6607369	1058	+	0	2	33	1	2	c("FBtr0332893", "FBtr0332894", "FBtr0070959", "FBtr0332892")
CG14441	FBgn0029895	E012	8.68771	0.0231154	34.4659	4.33774e-09	3.93086e-06	8.1067	2.18061	1.89439	X	6610022	6611466	1445	+	1	4	42	3	8	c("FBtr0332893", "FBtr0332894", "FBtr0070959", "FBtr0332892")
CG14441	FBgn0029895	E013	13.699	0.109032	15.8391	6.8963e-05	0.0144854	9.02674	3.64233	1.30935	X	6611467	6613412	1946	+	6	8	43	12	11	FBtr0070959
CG14441	FBgn0029895	E002	35.1524	0.00751016	114.283	1.12953e-26	7.16509e-23	3.42823	10.4986	-1.61466	X	6593608	6593943	336	+	44	80	7	0	2	FBtr0070959
CG14441	FBgn0029895	E010	4.42257	0.0396894	17.3374	3.12965e-05	0.00781601	5.94611	1.38278	2.10437	X	6607776	6608723	948	+	1	1	25	1	2	c("FBtr0332893", "FBtr0332894", "FBtr0070959", "FBtr0332892")
CG1632	FBgn0030027	E010	55.8159	0.0163868	13.1277	0.000290966	0.0396075	11.4343	11.7704	-0.0418019	X	8165973	8166495	523	+	57	67	40	39	56	c("FBtr0071170", "FBtr0307282")
Gga	FBgn0030141	E005	36.9613	0.00399021	15.7801	7.11454e-05	0.0147485	8.53083	11.1512	-0.38644	X	9497834	9498313	480	+	27	28	46	22	80	FBtr0071363
CG2909	FBgn0030189	E002	29.324	0.00364989	15.1797	9.77474e-05	0.018904	8.3048	6.88727	0.270012	X	10220892	10221036	145	+	11	7	42	46	66	FBtr0071441
CG2909	FBgn0030189	E004	223.269	0.0229286	63.7251	1.43051e-15	2.38797e-12	16.5239	27.1135	-0.714458	X	10222445	10222979	535	+	213	199	130	224	313	FBtr0071441
CG2909	FBgn0030189	E001	51.156	0.0226699	15.5383	8.08492e-05	0.0162297	10.9115	8.6891	0.328568	X	10220497	10220827	331	+	16	13	79	98	87	FBtr0071441
CG2909	FBgn0030189	E003	150.021	0.00984835	65.277	6.50762e-16	1.14668e-12	17.8176	14.129	0.334642	X	10221099	10222105	1007	+	39	44	232	239	340	FBtr0071441
CG1640	FBgn0030478	E013	241.973	0.000816842	21.5942	3.36864e-06	0.00125698	23.2575	20.7555	0.164205	X	13273466	13274190	725	+	242	199	217	216	309	c("FBtr0073769", "FBtr0073770", "FBtr0073771", "FBtr0073772", "FBtr0073773", "FBtr0073774")
CtsB1	FBgn0030521	E006	704.475	0.000831519	12.9246	0.000324292	0.0430359	31.3408	32.941	-0.0718433	X	13675873	13676203	331	-	719	693	443	563	948	c("FBtr0331713", "FBtr0073838")
mRNA-cap	FBgn0030556	E001	45.7826	0.00483231	17.2959	3.19869e-05	0.007926	12.2959	8.94107	0.459663	X	14134299	14134553	255	-	30	31	30	61	88	FBtr0073922
GS	FBgn0030882	E006	58.1474	0.00934368	18.2368	1.95074e-05	0.00562469	13.7822	9.5865	0.523731	X	17786485	17786937	453	+	25	37	81	76	106	FBtr0300971
CG7889	FBgn0031003	E003	126.209	0.00352057	12.9401	0.000321612	0.0428595	15.6431	17.7814	-0.18485	X	19138752	19139255	504	+	135	143	62	89	156	FBtr0074675
CG11455	FBgn0031228	E010	653.014	0.000482799	35.5702	2.46022e-09	2.29502e-06	29.2173	31.8689	-0.125328	2L	155546	155566	21	+	761	866	298	387	559	c("FBtr0330638", "FBtr0330641", "FBtr0330642", "FBtr0078118", "FBtr0301886", "FBtr0301887", "FBtr0301888")
CG11455	FBgn0031228	E002	12.5994	0.0160165	17.0503	3.64031e-05	0.00869964	7.77557	4.08219	0.929603	2L	155089	155178	90	+	7	8	14	12	30	c("FBtr0330641", "FBtr0330642")
CG3625	FBgn0031245	E006	21.6832	0.0173226	42.2247	8.1364e-11	1.07526e-07	9.97964	3.43529	1.53856	2L	286307	286527	221	-	3	5	27	40	56	FBtr0078135
Spp	FBgn0031260	E002	513.909	0.000699718	17.7518	2.51677e-05	0.00667106	28.4605	29.6479	-0.0589658	2L	543416	544266	851	-	413	447	468	497	783	FBtr0078080
CG5001	FBgn0031322	E001	25.8405	0.00424761	25.8936	3.60761e-07	0.000200742	6.30819	10.1378	-0.684447	2L	1185757	1186015	259	+	31	24	28	19	17	FBtr0307056
CG17660	FBgn0031356	E004	63.5263	0.00852668	13.7586	0.000207872	0.0324888	10.8145	14.4674	-0.419838	2L	1708462	1708677	216	-	46	85	62	44	76	FBtr0077912
tho2	FBgn0031390	E001	18.8336	0.0709689	13.5873	0.000227721	0.0340689	4.98668	10.049	-1.0109	2L	2137350	2137794	445	-	17	15	23	5	42	c("FBtr0077853", "FBtr0301660")
Hrs	FBgn0031450	E002	18.1882	0.00616309	13.6518	0.000220026	0.0335508	7.76215	4.2831	0.857801	2L	2740042	2740139	98	+	9	0	45	22	35	c("FBtr0299871", "FBtr0089750", "FBtr0330715")
CG9894	FBgn0031453	E002	162.891	0.00158235	132.435	1.20166e-30	9.52823e-27	15.4957	22.245	-0.521609	2L	2752838	2752840	3	+	115	260	125	119	147	FBtr0077713
CG9894	FBgn0031453	E001	208.12	0.00417168	14.099	0.000173436	0.0285019	19.9255	21.8435	-0.132586	2L	2752799	2752837	39	+	112	248	237	219	245	c("FBtr0077713", "FBtr0307080")
CG17593	FBgn0031544	E005	7.06649	0.106788	12.9709	0.000316373	0.0423564	5.89219	1.75068	1.75089	2L	3517107	3517264	158	+	2	0	15	9	19	FBtr0333250
CG2818	FBgn0031566	E006	28.9115	0.00513695	14.1625	0.000167684	0.0277001	10.0739	7.24226	0.476117	2L	3716157	3716303	147	+	28	14	46	24	40	c("FBtr0077537", "FBtr0077538")
CG2818	FBgn0031566	E005	147.212	0.00341576	45.3185	1.67459e-11	2.30925e-08	19.9829	16.2288	0.300205	2L	3714647	3716104	1458	+	130	109	188	130	197	c("FBtr0077537", "FBtr0077538")
CG2818	FBgn0031566	E002	68.5901	0.00310691	66.1177	4.24793e-16	7.92538e-13	8.88061	14.7228	-0.729317	2L	3714092	3714382	291	+	115	76	31	26	27	FBtr0077537
CG9021	FBgn0031747	E002	14.1052	0.00705862	25.6268	4.14254e-07	0.000211918	6.54137	1.54498	2.082	2L	5904590	5904674	85	-	1	0	37	36	9	FBtr0079154
CG9021	FBgn0031747	E001	296.084	0.00338029	26.8656	2.18102e-07	0.000138736	22.5857	23.2652	-0.0427593	2L	5903359	5904459	1101	-	156	155	535	542	161	FBtr0079154
CG9150	FBgn0031775	E002	3.87146	0.0625484	26.2963	2.92846e-07	0.000169884	4.6641	1.18651	1.97487	2L	6067866	6068635	770	-	1	0	6	3	16	FBtr0302213
CG9150	FBgn0031775	E001	4.8087	0.0556866	26.8603	2.18709e-07	0.000138736	1.6373	4.59104	-1.4875	2L	6067668	6067808	141	-	10	5	1	0	2	FBtr0302213
CG4495	FBgn0031893	E008	99.1532	0.00175573	13.1607	0.000285877	0.0394689	15.9233	14.1582	0.169505	2L	7184615	7185074	460	+	54	74	118	108	188	c("FBtr0079405", "FBtr0113028")
CG7429	FBgn0031979	E002	60.6612	0.0125175	23.3083	1.38006e-06	0.000599608	13.4537	11.0011	0.290364	2L	8041253	8041698	446	+	34	58	50	70	105	FBtr0079540
CG7429	FBgn0031979	E003	192.279	0.0269023	17.0462	3.64805e-05	0.00869964	17.3077	22.2	-0.35915	2L	8041759	8041879	121	+	223	237	105	135	150	FBtr0079540
CG12375	FBgn0031987	E001	675.943	0.00250421	16.1217	5.93999e-05	0.0130416	32.5877	31.2252	0.0616182	2L	8125668	8126698	1031	-	409	696	595	636	1195	FBtr0079642
CG12375	FBgn0031987	E002	159.445	0.0026986	15.6495	7.62334e-05	0.0155993	17.5347	19.8535	-0.179176	2L	8126757	8126876	120	-	130	189	121	129	208	FBtr0079642
CG18619	FBgn0032202	E006	605.872	0.00115788	14.7162	0.000124971	0.0229116	31.4658	29.6562	0.0854488	2L	10264947	10265229	283	+	571	637	520	575	563	c("FBtr0089735", "FBtr0089736", "FBtr0089737", "FBtr0089738")
CG6094	FBgn0032261	E002	374.292	0.00125035	35.8946	2.08282e-09	2.12768e-06	27.0919	24.8438	0.124976	2L	10507419	10507918	500	+	324	438	219	307	514	FBtr0080091
CG6094	FBgn0032261	E001	341.443	0.00125685	35.8358	2.14667e-09	2.12768e-06	23.265	25.7093	-0.144127	2L	10507117	10507355	239	+	364	472	152	216	319	FBtr0080091
CG5525	FBgn0032444	E003	1571.32	0.000290016	14.6839	0.000127131	0.0231736	40.1161	41.1472	-0.0366118	2L	12691363	12691502	140	-	1567	1424	1365	1506	1647	FBtr0080411
CG16812	FBgn0032488	E004	73.6135	0.0059965	13.7579	0.00020794	0.0324888	14.5304	11.8852	0.289904	2L	13223991	13224550	560	+	51	46	70	78	152	FBtr0080445
CG10283	FBgn0032681	E007	115.297	0.00763693	26.8915	2.15205e-07	0.000138736	15.9373	11.9706	0.412913	2L	18475336	18476334	999	-	29	25	502	64	140	c("FBtr0081085", "FBtr0081086", "FBtr0300675", "FBtr0300676")
CG13085	FBgn0032780	E002	14.6954	0.00865688	15.7495	7.23052e-05	0.0148916	6.7017	3.68334	0.863512	2L	19429402	19430270	869	+	2	4	40	25	18	FBtr0081203
CG13085	FBgn0032780	E001	27.47	0.00697894	16.0728	6.09545e-05	0.0130995	7.44413	9.30286	-0.32157	2L	19426322	19426698	377	+	18	22	46	32	25	FBtr0081203
CG10165	FBgn0032801	E006	54.5866	0.00333727	26.3002	2.92253e-07	0.000169884	13.4735	9.82359	0.455806	2L	19530090	19530268	179	-	42	49	39	67	73	c("FBtr0081277", "FBtr0081278", "FBtr0303780")
CG9331	FBgn0032889	E010	1236.29	0.000331675	34.2629	4.81469e-09	4.24188e-06	37.3674	38.8676	-0.0567896	2L	20825668	20826087	420	+	1164	1195	1074	1086	1477	c("FBtr0081417", "FBtr0081419", "FBtr0081420", "FBtr0081421", "FBtr0302942", "FBtr0302943", "FBtr0302944", "FBtr0302945", "FBtr0081418")
CG1399	FBgn0033212	E027	21.9903	0.184935	16.05	6.16907e-05	0.0130995	3.62516	14.0926	-1.95882	2R	3582594	3582886	293	-	32	21	17	13	12	FBtr0088939
CG14764	FBgn0033236	E003	24.19	0.0592964	24.3273	8.12793e-07	0.000379108	4.59258	10.1616	-1.14575	2R	3839234	3839546	313	-	39	32	10	5	11	FBtr0305127
CG2906	FBgn0033240	E006	46.1568	0.00928415	14.3325	0.000153197	0.0259837	9.33241	12.2223	-0.389192	2R	3845523	3845762	240	+	39	59	26	38	57	c("FBtr0113052", "FBtr0305126")
Nup44A	FBgn0033247	E004	209.624	0.00255786	12.7801	0.000350325	0.0451678	19.5125	21.4177	-0.134404	2R	3877337	3877568	232	+	246	218	119	167	197	c("FBtr0088860", "FBtr0088861", "FBtr0088862")
Cirl	FBgn0033313	E014	25.5206	0.00469703	19.8504	8.37437e-06	0.00279098	8.66767	4.53184	0.935548	2R	4506024	4506035	12	+	4	4	106	16	42	c("FBtr0305081", "FBtr0305082", "FBtr0310448", "FBtr0290112")
CG1665	FBgn0033451	E004	198.064	0.0106822	30.7166	2.98593e-08	2.30987e-05	23.1475	17.5689	0.397834	2R	5728449	5728667	219	+	111	162	148	227	413	FBtr0088478
CG1665	FBgn0033451	E002	226.501	0.00356617	20.2858	6.66939e-06	0.00227455	20.429	22.2556	-0.123549	2R	5727398	5728020	623	+	199	289	121	196	254	FBtr0088478
CG12910	FBgn0033502	E001	3.75021	0.051187	28.7886	8.07245e-08	5.68964e-05	5.48149	0.049316	6.79637	2R	6152581	6152736	156	+	0	0	9	7	8	FBtr0310141
Prx2540-2	FBgn0033518	E001	58.8123	0.02448	15.6192	7.74629e-05	0.0157493	13.6576	10.0187	0.447009	2R	6306223	6306392	170	+	54	17	92	85	54	FBtr0088259
Prx2540-2	FBgn0033518	E002	74.4609	0.00912409	14.7529	0.000122562	0.0226005	12.3704	13.9353	-0.17185	2R	6306455	6306829	375	+	91	57	64	83	40	FBtr0088259
Prx2540-1	FBgn0033520	E004	35.6013	0.00546113	14.3642	0.000150643	0.0259707	10.5327	8.21068	0.359297	2R	6312759	6312976	218	+	42	18	31	44	33	FBtr0088261
CG9062	FBgn0033607	E001	72.95	0.00454557	16.042	6.19519e-05	0.0130995	12.1359	14.7694	-0.283329	2R	7167989	7168655	667	-	46	78	75	58	125	c("FBtr0088181", "FBtr0332422")
CG13202	FBgn0033623	E001	22.2724	0.0160712	19.1142	1.23126e-05	0.00384306	6.22992	3.60662	0.788566	2R	7243619	7243770	152	-	1	2	33	43	60	FBtr0088157
CG13202	FBgn0033623	E002	4.94868	0.0306106	18.0819	2.116e-05	0.00599226	2.22274	5.83939	-1.39348	2R	7243832	7243998	167	-	2	6	5	7	5	FBtr0088157
Hen1	FBgn0033686	E001	161.853	0.0240562	17.3821	3.05691e-05	0.00775648	16.5603	20.9627	-0.340093	2R	8033215	8033486	272	+	167	174	115	133	166	FBtr0087984
Hen1	FBgn0033686	E004	86.3329	0.0191294	16.3772	5.19057e-05	0.0116758	15.4744	12.907	0.261732	2R	8039127	8040257	1131	+	41	71	127	92	144	c("FBtr0087984", "FBtr0333062")
RpS11	FBgn0033699	E005	38.5335	0.0222692	37.2147	1.05815e-09	1.11871e-06	13.1444	6.33074	1.05401	2R	8087933	8088055	123	-	17	16	72	57	56	FBtr0088006
CG8785	FBgn0033760	E003	16.3926	0.0113482	16.614	4.5811e-05	0.0106837	5.20722	8.22761	-0.659959	2R	8530658	8530889	232	-	13	16	6	16	31	c("FBtr0087882", "FBtr0087881")
CG13319	FBgn0033781	E001	359.099	0.00208504	13.5285	0.000234966	0.0347751	26.1575	25.124	0.0581591	2R	8811409	8811852	444	+	288	369	214	344	562	c("FBtr0087788", "FBtr0300890")
CG12963	FBgn0034031	E016	14.4061	0.0157292	13.2615	0.000270917	0.0385321	4.70016	7.75739	-0.722861	2R	11445979	11446093	115	+	17	11	9	14	16	FBtr0306573
RpS15	FBgn0034138	E004	88.0441	0.0210154	21.9049	2.86499e-06	0.00110816	17.7189	11.0739	0.67813	2R	12458511	12458693	183	-	50	58	94	157	90	FBtr0087124
Mctp	FBgn0034389	E003	93.5701	0.00300417	15.1084	0.000101508	0.0194951	13.1839	16.2126	-0.298335	2R	14655780	14656429	650	+	51	58	271	52	116	c("FBtr0110970", "FBtr0330004", "FBtr0330005")
CG15093	FBgn0034390	E004	182.576	0.00152361	101.724	6.38144e-24	2.53e-20	15.9676	19.4156	-0.282074	2R	14664399	14664478	80	-	272	255	58	62	90	c("FBtr0086640", "FBtr0303846", "FBtr0086639")
CG15093	FBgn0034390	E001	997.35	0.00907209	39.5255	3.2381e-10	3.83731e-07	38.5934	32.7543	0.236671	2R	14663174	14664331	1158	-	1142	1055	639	620	1176	c("FBtr0086640", "FBtr0303846", "FBtr0086639")
Fem-1	FBgn0034542	E003	42.3855	0.00299948	17.499	2.87451e-05	0.00741227	10.7007	9.10058	0.233668	2R	16550958	16551373	416	-	25	17	78	42	82	c("FBtr0086246", "FBtr0086245")
RpL12	FBgn0034968	E002	281.533	0.00609445	20.3685	6.38723e-06	0.00223855	25.5112	20.9557	0.283789	2R	19947977	19948035	59	+	219	179	286	403	332	FBtr0072176
CG13585	FBgn0035020	E004	22.3508	0.0252435	13.4767	0.00024155	0.0353053	9.66849	5.65658	0.773361	2R	20419635	20419895	261	+	12	14	44	25	29	FBtr0072304
CG13585	FBgn0035020	E002	156.378	0.00107126	14.3639	0.000150664	0.0259707	17.0457	19.1289	-0.166344	2R	20419138	20419159	22	+	174	189	109	107	127	c("FBtr0072303", "FBtr0300488")
CG3386	FBgn0035152	E007	10.0678	0.0129459	12.8456	0.000338277	0.0443147	6.18943	2.97438	1.05722	3L	682363	682470	108	-	2	3	25	17	13	FBtr0333378
CG12099	FBgn0035232	E003	86.4985	0.00343676	12.6606	0.000373435	0.0471065	13.9406	12.3465	0.175185	3L	1556272	1557714	1443	-	33	30	250	84	129	c("FBtr0072828", "FBtr0072829")
CG1140	FBgn0035298	E006	350.954	0.00417282	13.1898	0.000281479	0.0391564	26.9574	23.9822	0.168719	3L	1966365	1966805	441	+	267	346	270	352	524	c("FBtr0072843", "FBtr0072844", "FBtr0333431")
CG16986	FBgn0035356	E003	319.929	0.00326934	25.8559	3.67879e-07	0.000201173	25.3079	23.0022	0.137817	3L	2601021	2601461	441	+	178	210	475	352	550	c("FBtr0302434", "FBtr0072930")
CG16986	FBgn0035356	E001	119.787	0.0206087	23.2118	1.45101e-06	0.000617058	13.5104	19.6512	-0.54055	3L	2600331	2600445	115	+	121	139	71	101	120	c("FBtr0302434", "FBtr0072930")
Fit1	FBgn0035498	E002	21.4601	0.0107898	12.5354	0.000399312	0.0493551	8.30118	5.14181	0.691039	3L	4104119	4104202	84	+	6	7	56	26	36	FBtr0073209
CG7457	FBgn0035812	E002	12.0114	0.0111769	24.2636	8.40106e-07	0.000386169	4.34523	7.1829	-0.725132	3L	7716150	7716325	176	-	11	15	17	8	6	FBtr0076814
UGP	FBgn0035978	E001	170.182	0.00331914	19.8338	8.44764e-06	0.00279098	19.3407	16.3591	0.241545	3L	9343967	9344556	590	-	66	75	246	299	259	FBtr0301699
CG7394	FBgn0036173	E008	51.0072	0.0024549	41.9699	9.26874e-11	1.17591e-07	13.4717	8.44939	0.673014	3L	11556632	11556928	297	+	17	35	74	81	74	c("FBtr0333215", "FBtr0305648", "FBtr0290024")
CG10660	FBgn0036288	E001	727.038	0.0012318	26.4698	2.67692e-07	0.000166478	31.4579	33.7116	-0.0998233	3L	12479766	12480547	782	-	602	725	656	701	899	c("FBtr0075976", "FBtr0332645", "FBtr0332646", "FBtr0332647")
CG9674	FBgn0036663	E010	85.7915	0.0111258	16.4787	4.91991e-05	0.0113901	13.2907	8.52575	0.640517	3L	16785541	16785686	146	-	15	7	353	57	148	c("FBtr0305916", "FBtr0333608", "FBtr0075344", "FBtr0075341", "FBtr0305915", "FBtr0333609")
CG1091	FBgn0037470	E011	260.032	0.00129652	22.9451	1.66693e-06	0.000695657	21.5773	24.0589	-0.157057	3R	2911604	2911805	202	-	183	272	245	227	402	c("FBtr0081640", "FBtr0333326")
RnpS1	FBgn0037707	E003	554.313	0.000931211	16.4189	5.07754e-05	0.0115032	30.2825	29.1808	0.053465	3R	5378413	5379469	1057	+	418	453	504	602	861	FBtr0082066
P58IPK	FBgn0037718	E001	167.215	0.00136812	12.5501	0.000396189	0.0493011	17.8641	19.7361	-0.143769	3R	5412661	5413181	521	+	114	136	181	228	186	FBtr0082074
PGRP-LB	FBgn0037906	E008	155.605	0.00356031	28.873	7.72821e-08	5.57081e-05	19.5082	16.3855	0.251661	3R	7283308	7283742	435	-	91	100	95	284	220	FBtr0082396
CG14903	FBgn0038446	E003	123.254	0.00127705	13.945	0.000188238	0.0300017	15.5382	17.7832	-0.194697	3R	12399444	12399474	31	-	115	141	96	98	136	FBtr0083303
CG7183	FBgn0038583	E001	59.7747	0.033474	12.5657	0.000392888	0.0492539	13.5018	10.7486	0.329007	3R	14043850	14046085	2236	-	37	48	78	64	91	FBtr0083610
CG7183	FBgn0038583	E002	53.9845	0.0337913	12.4908	0.000408951	0.0498873	9.99757	12.7514	-0.351003	3R	14046272	14046421	150	-	60	62	34	50	33	FBtr0083610
sar1	FBgn0038947	E009	960.978	0.00176876	12.8982	0.000328893	0.0434646	36.3738	34.5743	0.0732019	3R	18185559	18186433	875	+	562	928	1349	1054	1107	c("FBtr0084206", "FBtr0084207", "FBtr0084209")
CG6182	FBgn0039158	E002	46.0157	0.00383552	17.3862	3.05032e-05	0.00775648	11.1961	10.1264	0.144875	3R	19988174	19988405	232	+	25	42	39	57	78	FBtr0084551
Smg6	FBgn0039260	E007	42.099	0.00282971	12.6717	0.000371237	0.0470981	10.3998	7.72656	0.428662	3R	20857491	20857870	380	-	9	15	130	48	59	FBtr0084796
RpS27	FBgn0039300	E004	47.6362	0.0345897	13.6225	0.000223488	0.0337541	13.302	7.87573	0.756159	3R	21073195	21073236	42	-	16	29	44	91	77	FBtr0084868
CG6073	FBgn0039417	E002	90.9083	0.00763297	22.1041	2.58263e-06	0.00101128	16.5408	12.5706	0.395978	3R	22013029	22013436	408	-	82	129	55	59	97	c("FBtr0085003", "FBtr0307342")
CG6073	FBgn0039417	E005	82.1739	0.00233691	39.4138	3.42864e-10	3.88379e-07	9.74174	13.8153	-0.504016	3R	22014355	22014526	172	-	105	154	18	21	27	c("FBtr0085003", "FBtr0307342")
CG11876	FBgn0039635	E005	621.844	0.000459062	18.2781	1.90889e-05	0.00555452	29.8318	31.4674	-0.0770069	3R	24939716	24939877	162	+	675	651	418	492	646	c("FBtr0085367", "FBtr0085366", "FBtr0085368", "FBtr0085369")
RpS7	FBgn0039757	E003	781.634	0.00389686	35.758	2.23415e-09	2.14729e-06	29.8105	35.1279	-0.236796	3R	26033762	26033814	53	-	992	930	374	505	593	FBtr0089424
PH4alphaEFB	FBgn0039776	E002	29.7808	0.00653765	14.9752	0.000108934	0.0205659	6.81164	9.69611	-0.509403	3R	26299756	26299950	195	+	42	36	18	14	16	FBtr0085650
CG11148	FBgn0039936	E012	12.5767	0.00905343	13.1504	0.000287458	0.0394689	4.36711	6.93273	-0.666743	4	887602	887652	51	-	13	20	9	5	9	c("FBtr0300882", "FBtr0300883", "FBtr0300884", "FBtr0300885", "FBtr0300886")
kat80	FBgn0040207	E005	52.915	0.00277328	12.6789	0.000369808	0.0470981	12.3011	10.0253	0.295141	X	16162307	16163374	1068	-	27	32	115	58	65	c("FBtr0074247", "FBtr0074246")
kat80	FBgn0040207	E008	32.2182	0.012337	16.1734	5.78006e-05	0.01282	7.30568	10.9014	-0.577427	X	16168317	16168534	218	-	39	31	40	20	19	c("FBtr0074247", "FBtr0074246")
Scamp	FBgn0040285	E008	33.7574	0.00500336	13.1898	0.000281474	0.0391564	9.41563	8.76287	0.103654	X	15343738	15343916	179	-	16	21	107	20	36	c("FBtr0074079", "FBtr0332591", "FBtr0332592")
CG12659	FBgn0040929	E001	34.4961	0.0161779	19.1754	1.19241e-05	0.00382017	8.56308	10.3038	-0.266972	X	8484649	8484807	159	-	31	43	32	18	44	FBtr0071229
tamo	FBgn0041582	E001	305.267	0.00216824	13.9511	0.000187631	0.0300017	24.8872	22.8038	0.126133	2R	20014161	20016136	1976	-	280	115	856	250	148	c("FBtr0072282", "FBtr0072281")
tamo	FBgn0041582	E005	35.8826	0.00928754	27.414	1.64235e-07	0.000110831	7.26822	11.667	-0.682756	2R	20019118	20019362	245	-	52	31	51	19	6	FBtr0072282
CG18853	FBgn0042173	E003	185.159	0.00157006	105.777	8.25376e-25	3.73978e-21	17.327	22.1676	-0.35543	2R	3717097	3717486	390	+	193	189	105	155	227	FBtr0089426
CG18853	FBgn0042173	E004	145.208	0.0129516	20.3579	6.42267e-06	0.00223855	20.2075	14.0097	0.528465	2R	3717549	3717934	386	+	54	75	134	226	330	FBtr0089426
Chro	FBgn0044324	E002	91.6179	0.00197673	14.4333	0.000145214	0.0255876	15.4922	12.595	0.298693	3L	22868224	22869490	1267	-	37	45	239	69	165	c("FBtr0078570", "FBtr0078568", "FBtr0078569", "FBtr0332053")
Chro	FBgn0044324	E009	61.1561	0.00331418	23.8812	1.0247e-06	0.000464291	10.8321	14.0939	-0.379759	3L	22871734	22871802	69	-	52	53	113	36	65	c("FBtr0078568", "FBtr0332053")
Chro	FBgn0044324	E010	47.4422	0.00561925	18.0481	2.15394e-05	0.0060457	9.53177	12.6678	-0.41035	3L	22871803	22871868	66	-	38	45	87	30	46	c("FBtr0078568", "FBtr0078569", "FBtr0332053")
vsg	FBgn0045823	E005	1227.38	0.00683643	14.3473	0.000151998	0.0259837	36.8776	33.392	0.143242	3L	9708847	9709902	1056	+	297	440	3984	677	2589	c("FBtr0076398", "FBtr0076399", "FBtr0076400", "FBtr0076401", "FBtr0330097")
vsg	FBgn0045823	E006	556.868	0.00121197	24.5448	7.26007e-07	0.000343683	28.0623	29.3166	-0.0630816	3L	9709976	9710816	841	+	206	285	1593	304	1067	c("FBtr0076398", "FBtr0076399", "FBtr0076400", "FBtr0076401", "FBtr0330097")
CG1109	FBgn0046222	E010	79.9387	0.00322627	20.92	4.7888e-06	0.00172598	15.2415	11.8685	0.360866	3R	1489715	1491168	1454	+	40	50	112	84	166	c("FBtr0078713", "FBtr0078714")
Sgf29	FBgn0050390	E004	12.5861	0.0431107	13.5395	0.000233598	0.0347751	6.93057	3.07419	1.17277	2R	17180826	17180981	156	-	4	1	21	14	40	FBtr0071617
CG30466	FBgn0050466	E003	16.8932	0.0331759	13.5029	0.000238198	0.0349765	4.76671	7.7115	-0.69402	2R	11460318	11460676	359	+	27	20	10	2	12	FBtr0087339
fa2h	FBgn0050502	E004	19.1517	0.0119927	12.494	0.000408256	0.0498873	5.70407	0.0981814	5.8604	2R	3338951	3339056	106	-	0	0	15	58	37	FBtr0300959
CG31211	FBgn0051211	E002	50.6588	0.00318842	13.1559	0.000286618	0.0394689	11.3745	8.30538	0.453686	3R	7776149	7776506	358	+	13	14	130	40	129	c("FBtr0082479", "FBtr0082480", "FBtr0082481")
Cnot4	FBgn0051716	E024	15.6179	0.0712403	14.2769	0.000157789	0.0264794	6.46038	3.7362	0.790048	2L	10401926	10402333	408	+	1	4	55	10	36	c("FBtr0080009", "FBtr0080010", "FBtr0080011", "FBtr0080012", "FBtr0304113", "FBtr0331639", "FBtr0304112", "FBtr0331638", "FBtr0080013", "FBtr0331637", "FBtr0080014")
CG31793	FBgn0051793	E007	188.347	0.0211615	13.372	0.000255404	0.0369893	18.8991	21.1395	-0.161629	2L	19008033	19008234	202	+	174	200	189	146	204	c("FBtr0081138", "FBtr0310616")
CG32022	FBgn0052022	E001	263.491	0.00195462	13.2698	0.000269718	0.0385321	23.5819	22.0599	0.0962506	3L	8713380	8714005	626	-	164	274	217	293	393	FBtr0076597
CG32022	FBgn0052022	E002	176.288	0.00202802	13.1108	0.000293599	0.0397952	18.5502	20.3971	-0.13693	3L	8714061	8714226	166	-	122	238	133	153	211	FBtr0076597
CG32109	FBgn0052109	E004	151.366	0.00109566	52.9633	3.39842e-13	5.13275e-10	20.1151	16.3033	0.30312	3L	12739397	12739870	474	+	97	117	221	154	220	FBtr0075918
CG32495	FBgn0052495	E002	164.75	0.00287365	14.2801	0.000157518	0.0264794	19.9291	17.238	0.209284	X	17794014	17794113	100	+	103	112	174	232	240	c("FBtr0300976", "FBtr0089800", "FBtr0300979")
CG33054	FBgn0053054	E004	81.0006	0.00446158	19.0699	1.26014e-05	0.00384306	12.0715	14.6465	-0.278947	3L	21190860	21191203	344	-	94	112	35	44	70	c("FBtr0078316", "FBtr0078317")
CG33158	FBgn0053158	E001	248.639	0.0176726	18.1976	1.99131e-05	0.00568994	23.4006	19.6257	0.253807	3L	16412697	16415077	2381	+	115	132	354	303	511	FBtr0075390
CG33158	FBgn0053158	E002	74.3065	0.0179024	13.2886	0.000267022	0.0383218	14.4853	10.8252	0.420198	3L	16415140	16415569	430	+	32	32	106	87	178	FBtr0075390
CG33158	FBgn0053158	E004	199.529	0.0186128	20.0468	7.55715e-06	0.0025499	17.754	23.38	-0.397136	3L	16478537	16478721	185	+	173	213	152	215	194	FBtr0075390
CG33170	FBgn0053170	E006	69.2944	0.00663417	22.5174	2.08252e-06	0.000846813	15.1875	10.8521	0.484907	3L	22860216	22860499	284	+	54	62	58	88	78	FBtr0089836
Mical	FBgn0053208	E008	22.7632	0.00755817	16.4332	5.03947e-05	0.0115022	7.50817	4.00709	0.905905	3R	5830378	5834358	3981	-	1	4	117	11	25	c("FBtr0082213", "FBtr0082212", "FBtr0082211", "FBtr0082210", "FBtr0082207", "FBtr0082208", "FBtr0082209", "FBtr0306608", "FBtr0306609", "FBtr0306610")
CG33523	FBgn0053523	E003	7.21573	0.0111723	14.341	0.00015251	0.0259837	5.5362	2.22773	1.31332	3L	5918501	5918724	224	+	1	2	12	12	17	c("FBtr0091475", "FBtr0306383", "FBtr0330119")
CG33774	FBgn0053774	E001	126.996	0.00166085	245.939	1.99461e-55	3.16316e-51	21.7592	12.8369	0.761329	2R	5287258	5287373	116	-	110	148	89	110	151	FBtr0091775
CG33774	FBgn0053774	E003	253.602	0.0020649	427.96	4.51807e-95	1.433e-90	4.78375	21.9129	-2.19557	2R	5287762	5287809	48	-	366	543	4	3	6	FBtr0091775
CG40045	FBgn0058045	E001	2012.37	0.000681669	17.34	3.12541e-05	0.00781601	42.8743	43.8497	-0.032453	3L	24021615	24021823	209	+	2091	2146	1728	1505	1994	c("FBtr0111163", "FBtr0304740", "FBtr0331585", "FBtr0331586")
Uhg2	FBgn0063449	E002	105.323	0.00147771	15.09	0.000102502	0.0194951	16.7707	14.2959	0.230339	2L	9894064	9894132	69	-	64	93	140	130	117	c("FBtr0079906", "FBtr0330683")
Uhg2	FBgn0063449	E005	6.77808	0.0477958	12.8387	0.000339518	0.0443147	5.68524	2.0932	1.44151	2L	9894943	9894979	37	-	0	3	19	12	7	FBtr0330683
Patj	FBgn0067864	E005	142.112	0.00169967	14.5888	0.000133704	0.0240948	16.9282	18.5569	-0.132524	3L	1800760	1802184	1425	+	102	109	161	135	245	c("FBtr0072779", "FBtr0072781", "FBtr0301625")
CG34232	FBgn0085261	E002	832.029	0.00210295	12.5059	0.000405664	0.0498699	32.9496	34.4748	-0.0652834	2R	8052999	8053127	129	-	419	696	1018	987	1359	FBtr0112426
CG41378	FBgn0085638	E001	84.6665	0.00763117	21.6487	3.27436e-06	0.00123634	16.3295	12.3816	0.399286	2RHet	1545386	1545716	331	-	48	88	100	82	126	c("FBtr0301790", "FBtr0301791", "FBtr0301792")
CG40472	FBgn0085736	E003	297.421	0.000818831	31.8128	1.69768e-08	1.41698e-05	24.8995	22.8449	0.124246	3LHet	410930	411042	113	+	240	361	179	253	406	FBtr0302233
Myo31DF	FBgn0086347	E004	368.509	0.00112889	13.8509	0.000197897	0.0312274	25.6597	24.2216	0.083213	2L	10492789	10494195	1407	-	196	172	976	405	349	c("FBtr0080035", "FBtr0080036", "FBtr0304138")
Myo31DF	FBgn0086347	E012	47.4238	0.0209009	12.71	0.000363704	0.0465146	8.97734	13.2081	-0.557062	2L	10506543	10506683	141	-	49	36	97	34	20	c("FBtr0080036", "FBtr0304138")
mib2	FBgn0086442	E007	117.272	0.00817953	18.8265	1.4316e-05	0.00424357	16.2139	14.8455	0.127201	2L	19039041	19041541	2501	+	53	53	286	117	181	FBtr0081142
desat1	FBgn0086687	E001	131.081	0.000997147	17.7246	2.55308e-05	0.00669224	15.678	18.6166	-0.247852	3R	8265322	8265433	112	+	70	103	198	109	253	FBtr0082626
desat1	FBgn0086687	E002	77.1781	0.00257492	21.5655	3.41949e-06	0.00126111	13.983	9.99636	0.484202	3R	8267149	8267330	182	+	21	22	157	95	180	FBtr0082627
Pgk	FBgn0250906	E004	104.566	0.00170394	13.5224	0.00023573	0.0347751	16.8578	14.3923	0.228119	2L	2748523	2748792	270	-	86	106	97	95	134	c("FBtr0330716", "FBtr0330717", "FBtr0330718")
CG42336	FBgn0259238	E004	472.735	0.000733677	17.2059	3.35385e-05	0.00818263	27.0612	28.8837	-0.0940311	2R	7182676	7182859	184	-	371	730	287	329	488	FBtr0299854
CG42336	FBgn0259238	E005	49.3723	0.0111168	83.2036	7.40229e-20	1.95649e-16	15.248	6.0363	1.33688	2R	7182999	7183390	392	-	13	17	81	83	95	c("FBtr0299856", "FBtr0303157")
CG42336	FBgn0259238	E006	18.4194	0.0704195	31.658	1.83856e-08	1.49522e-05	10.2064	2.47772	2.04238	2R	7183677	7183779	103	-	1	4	33	43	27	FBtr0299856
CG30283	FBgn0260477	E003	187.723	0.00419044	12.7832	0.000349748	0.0451678	20.985	18.0912	0.21407	2R	17427753	17427795	43	-	172	271	108	153	141	FBtr0300950
rempA	FBgn0260933	E001	13.5345	0.0144213	16.6355	4.52955e-05	0.0106418	5.27804	5.26954	0.00232707	2L	553742	554274	533	-	5	4	17	21	32	c("FBtr0078078", "FBtr0303763")
rempA	FBgn0260933	E002	23.0196	0.0465487	29.7616	4.88578e-08	3.68958e-05	7.31995	4.65128	0.654206	2L	554336	555446	1111	-	3	4	60	37	39	c("FBtr0078078", "FBtr0303763")
rempA	FBgn0260933	E007	40863.4	0.0852089	23.4773	1.26395e-06	0.000564628	70.1746	86.3107	-0.298589	2L	559563	560310	748	-	36782	32856	38508	45751	46640	FBtr0303763
HLH106	FBgn0261283	E010	337.903	0.00824137	17.78	2.47973e-05	0.00667106	22.6632	27.5216	-0.280213	3L	19791233	19791400	168	+	275	253	352	373	465	c("FBtr0074873", "FBtr0074874", "FBtr0074875", "FBtr0333877")
CG42663	FBgn0261545	E001	18.91	0.0244032	13.673	0.00021756	0.0334643	5.53516	8.65343	-0.644649	2R	8592679	8593141	463	+	16	9	54	16	7	c("FBtr0302644", "FBtr0302645", "FBtr0310576")
CG42684	FBgn0261570	E008	191.972	0.0117224	75.8238	3.10133e-18	6.1478e-15	16.8942	23.7062	-0.488739	X	17632446	17635050	2605	+	196	206	230	100	199	FBtr0302833
CG42684	FBgn0261570	E011	153.87	0.0371389	13.136	0.000289669	0.039601	20.046	14.622	0.455177	X	17641001	17644519	3519	+	65	59	368	94	371	c("FBtr0302834", "FBtr0302835", "FBtr0302837", "FBtr0302836", "FBtr0302833")
RpS26	FBgn0261597	E002	139.716	0.00142083	27.6073	1.48616e-07	0.000102471	18.8449	16.3189	0.20763	2L	18442439	18442504	66	-	120	133	137	148	142	FBtr0081091
RpS26	FBgn0261597	E003	116.832	0.0018023	25.6589	4.0741e-07	0.000211833	17.5923	14.985	0.231424	2L	18442505	18442506	2	-	101	107	121	126	115	c("FBtr0081091", "FBtr0331455")
scaf6	FBgn0261872	E005	29.5681	0.00421666	13.2055	0.000279135	0.0391564	8.75434	6.27291	0.480865	3L	17031031	17032032	1002	-	6	9	82	31	59	c("FBtr0091474", "FBtr0310004")
Nup160	FBgn0262647	E014	99.7262	0.0107639	17.7645	2.49999e-05	0.00667106	13.5105	17.3736	-0.362816	2L	11128807	11129335	529	+	63	93	90	72	221	FBtr0080199
AP-50	FBgn0263351	E008	96.2495	0.00166122	13.7131	0.000212961	0.0331102	16.2682	13.7108	0.246736	3R	18289897	18290325	429	+	61	80	88	104	175	c("FBtr0084253", "FBtr0301866", "FBtr0084252")
mir-3645	FBgn0263631	E004	71.1822	0.00691189	29.0885	6.9147e-08	5.10031e-05	11.6435	14.4946	-0.315995	X	5516429	5516449	21	-	70	73	87	67	37	c("FBtr0309642", "FBtr0309643")
CR43916	FBgn0264517	E001	90.6599	0.0020557	19.1005	1.24013e-05	0.00384306	12.978	15.6503	-0.270128	3L	3940519	3940710	192	+	105	105	59	60	80	FBtr0333133
CR43916	FBgn0264517	E002	424.905	0.00175115	19.7617	8.77229e-06	0.00286836	27.8356	26.6294	0.0639104	3L	3941112	3941301	190	+	370	426	386	369	540	FBtr0333133
CR43981	FBgn0264713	E001	82.2777	0.00201564	16.0493	6.17152e-05	0.0130995	12.5566	15.2632	-0.281611	X	17751110	17751356	247	-	52	94	42	116	92	FBtr0334045

## Sheet: DEXseq_Spen target in ISC+EB 
Common altered exon usage upon spen knockdown in ISC and EB
ExonID	GeneName	groupID	log2fold_SPEN.ISC_WT.ISC	padj	log2fold_SPEN.EB_WT.EB	padj
Cdk5_E004	Cdk5	FBgn0013762	-0.110056	0.00017891	-0.268477	7.31952e-07
CG11455_E010	CG11455	FBgn0031228	-0.0717935	3.51009e-11	-0.125328	2.29502e-06
CG14441_E001	CG14441	FBgn0029895	-1.06343	0.0299393	-2.01243	1.40286e-18
CG14441_E002	CG14441	FBgn0029895	-1.03481	0.000712667	-1.61466	7.16509e-23
CG15093_E001	CG15093	FBgn0034390	0.032873	1.64519e-12	0.236671	3.83731e-07
CG15093_E004	CG15093	FBgn0034390	-0.260215	2.47853e-09	-0.282074	2.53e-20
CG1665_E002	CG1665	FBgn0033451	-0.0723825	4.78014e-05	-0.123549	0.00227455
CG1665_E004	CG1665	FBgn0033451	0.192789	3.3137e-08	0.397834	2.30987e-05
CG16812_E004	CG16812	FBgn0032488	0.0893486	0.0199434	0.289904	0.0324888
CG18853_E003	CG18853	FBgn0042173	-0.201993	1.26826e-32	-0.35543	3.73978e-21
CG18853_E004	CG18853	FBgn0042173	0.149539	1.13763e-09	0.528465	0.00223855
CG2818_E005	CG2818	FBgn0031566	0.170975	0.0320723	0.300205	2.30925e-08
CG2909_E001	CG2909	FBgn0030189	0.0969847	0.00362056	0.328568	0.0162297
CG2909_E003	CG2909	FBgn0030189	0.0686447	0.00767236	0.334642	1.14668e-12
CG2909_E004	CG2909	FBgn0030189	-0.225495	6.44152e-06	-0.714458	2.38797e-12
CG30283_E003	CG30283	FBgn0260477	0.100833	1.4855e-14	0.21407	0.0451678
CG32495_E002	CG32495	FBgn0052495	0.0664874	0.000244307	0.209284	0.0264794
CG33774_E001	CG33774	FBgn0053774	0.297291	2.51523e-58	0.761329	3.16316e-51
CG33774_E003	CG33774	FBgn0053774	-2.25318	1.5885e-132	-2.19557	1.433e-90
CG41378_E001	CG41378	FBgn0085638	0.129259	0.00204572	0.399286	0.00123634
CG42684_E008	CG42684	FBgn0261570	-0.0770657	3.60142e-26	-0.488739	6.1478e-15
CG6073_E002	CG6073	FBgn0039417	0.171928	1.84478e-05	0.395978	0.00101128
CG6073_E005	CG6073	FBgn0039417	-0.216269	0.000556432	-0.504016	3.88379e-07
CG6094_E001	CG6094	FBgn0032261	-0.0575145	8.44048e-07	-0.144127	2.12768e-06
CG6094_E002	CG6094	FBgn0032261	0.0506888	8.36523e-07	0.124976	2.12768e-06
CG7889_E003	CG7889	FBgn0031003	-0.100475	0.00950537	-0.18485	0.0428595
CG9021_E002	CG9021	FBgn0031747	0.158096	0.0173688	2.082	0.000211918
CG9894_E002	CG9894	FBgn0031453	-0.311859	1.65095e-16	-0.521609	9.52823e-27
cib_E003	cib	FBgn0026084	-0.861071	0.0190868	-1.62004	0.000169884
Cp1_E003	Cp1	FBgn0013770	0.0669223	5.55846e-07	0.102041	0.0256625
Cyp6a17_E001	Cyp6a17	FBgn0015714	0.00716787	2.95583e-13	0.00543418	3.80392e-19
Cyp6a17_E002	Cyp6a17	FBgn0015714	-12.4291	6.71816e-11	-8.13833	4.37317e-16
desat1_E002	desat1	FBgn0086687	0.652209	6.04937e-12	0.484202	0.00126111
GS_E006	GS	FBgn0030882	0.263884	0.00381522	0.523731	0.00562469
Hrs_E002	Hrs	FBgn0031450	0.645112	0.00184315	0.857801	0.0335508
Hsp60_E001	Hsp60	FBgn0015245	0.045339	1.36733e-07	0.0364625	0.000245093
mira_E003	mira	FBgn0021776	-0.0136288	0.0470067	-0.0715095	0.00384306
neb_E001	neb	FBgn0004374	0.57674	1.13219e-65	1.20067	1.47592e-08
neb_E002	neb	FBgn0004374	-0.0731249	1.95632e-75	-0.210548	2.31352e-10
Pgk_E004	Pgk	FBgn0250906	0.150029	4.24335e-05	0.228119	0.0347751
RFeSP_E003	RFeSP	FBgn0021906	-2.26168	2.88341e-43	-2.88896	4.78832e-35
RFeSP_E004	RFeSP	FBgn0021906	-2.1304	1.22126e-27	-2.61879	2.30796e-22
RpL19_E004	RpL19	FBgn0002607	0.113127	0.0130752	0.174759	0.0399586
RpS15_E004	RpS15	FBgn0034138	NA	0.0133008	0.67813	0.00110816
RpS21_E004	RpS21	FBgn0015521	0.138097	4.6959e-09	0.189992	2.64603e-20
Sgf29_E004	Sgf29	FBgn0050390	0.730714	5.17989e-06	1.17277	0.0347751
spen_E014	spen	FBgn0016977	0.681006	0.00553323	1.28795	3.83731e-07
stck_E001	stck	FBgn0020249	-0.0409425	0.0113344	-0.24031	0.0388437
