# Supplementary material for: Spen limits intestinal stem cell self-renewal
Source: PLoS Genet. 2018 Nov 19;14(11):e1007773. doi: 10.1371/journal.pgen.1007773 (PMC6277126; doi:10.1371/journal.pgen.1007773)
Supplement: S7 Table — Genes that were both differentially expressed and had altered exon usage in ISCs and EBs, wild-type versus spen knockdown. (XLSX) [file pgen.1007773.s007.xlsx]

## Sheet: DEG_U_AEU_spenISC
Table. Differentially expressed genes with alternative exon usage in ISC upon spenRNAi
(FDR 0.05%)
ID	Name	PANTHER Family/Subfamily	PANTHER Protein Class	Associated GOterm
FBgn0004872	piwi	PROTEIN AUBERGINE-RELATED (PTHR22891:SF28)		stem cell division (GO:0017145); male germ-line stem cell asymmetric division (GO:0048133); female germ-line stem cell asymmetric division (GO:0048132); germ-line stem cell population maintenance (GO:0030718); cell fate determination (GO:0001709); germ-line stem cell division (GO:0042078); posttranscriptional gene silencing (GO:0016441); chromatin silencing (GO:0006342); RNA interference (GO:0016…
FBgn0016977	spen	MSX2-INTERACTING PROTEIN (PTHR23189:SF48)	RNA binding protein (PC00171)	regulation of transcription, DNA-templated (GO:0006355); segment specification (GO:0007379); axon guidance (GO:0007411); neuroblast fate determination (GO:0007400); glial cell migration (GO:0008347); glial cell fate determination (GO:0007403); epidermal growth factor receptor signaling pathway (GO:0007173); Wnt signaling pathway (GO:0016055); peripheral nervous system development (GO:0007422); im…
FBgn0004374	neb	KINESIN-LIKE PROTEIN KIF14 (PTHR24115:SF546)	microtubule binding motor protein (PC00085)	regulation of cell cycle (GO:0051726); mitotic chromosome condensation (GO:0007076); ovarian follicle cell development (GO:0030707); mitotic sister chromatid segregation (GO:0000070); microtubule-based movement (GO:0007018); meiotic nuclear division (GO:0007126); mitotic cell cycle, embryonic (GO:0045448); chromosome segregation (GO:0007059); oogenesis (GO:0048477)
FBgn0030108	Gr8a	GUSTATORY AND PHEROMONE RECEPTOR 33A-RELATED (PTHR21143:SF16)	G-protein coupled receptor (PC00197)	sensory perception of taste (GO:0050909); chemosensory behavior (GO:0007635); response to insecticide (GO:0017085); response to L-canavanine (GO:1901354)
FBgn0053774	CG33774	DOLICHYL-DIPHOSPHOOLIGOSACCHARIDE--PROTEIN GLYCOSYLTRANSFERASE SUBUNIT 4 (PTHR28677:SF2)		protein N-linked glycosylation (GO:0006487)
FBgn0037186	CG11241	ALANINE--GLYOXYLATE AMINOTRANSFERASE 2, MITOCHONDRIAL (PTHR11986:SF58)	transaminase (PC00220)
FBgn0034155	unc-104	KINESIN-LIKE PROTEIN UNC-104 (PTHR24115:SF448)	microtubule binding motor protein(PC00085)	asymmetric protein localization(GO:0008105);regulation of proteolysis(GO:0030162);ganglion mother cell fate determination(GO:0007402);asymmetric protein localization involved in cell fate determination(GO:0045167);asymmetric neuroblast division(GO:0055059);intracellular mRNA localization(GO:0008298);neuroblast fate determination(GO:0007400);neuroblast proliferation(GO:0007405);regulation of pole …

## Sheet: DEG_U_AEU_spenEB
Table. Differentially expressed genes with alternative exon usage in EB upon spenRNAi
(FDR 0.05%)
ID	Name	PANTHER Family/Subfamily	PANTHER Protein Class	Associated GOterm
FBgn0032261	CG6094	PEPTIDYL-TRNA HYDROLASE ICT1, MITOCHONDRIAL (PTHR11075:SF54)	translation release factor (PC00171)	translational termination (GO:0006415)
FBgn0002607	RpL19	RIBOSOMAL PROTEIN L19 (PTHR10722:SF0)	ribosomal protein (PC00171)	translation (GO:0006412); mitotic spindle elongation (GO:0000022); centrosome duplication (GO:0051298)
FBgn0032202	CG18619	CAMP-RESPONSIVE ELEMENT-BINDING PROTEIN-LIKE 2 (PTHR21051:SF4)	membrane trafficking regulatory protein(PC00150)	response to starvation (GO:0042594); regulation of multicellular organismal metabolic process (GO:0044246); positive regulation of transcription, DNA-templated (GO:0045893); TORC1 signaling (GO:0038202)
FBgn0016977	spen	MSX2-INTERACTING PROTEIN (PTHR23189:SF48)	RNA binding protein (PC00171)	regulation of transcription, DNA-templated (GO:0006355); segment specification (GO:0007379); axon guidance (GO:0007411); neuroblast fate determination (GO:0007400); glial cell migration (GO:0008347); glial cell fate determination (GO:0007403); epidermal growth factor receptor signaling pathway (GO:0007173); Wnt signaling pathway (GO:0016055); peripheral nervous system development (GO:0007422); im…
FBgn0004374	neb	KINESIN-LIKE PROTEIN KIF14 (PTHR24115:SF546)	microtubule binding motor protein (PC00085)	regulation of cell cycle (GO:0051726); mitotic chromosome condensation (GO:0007076); ovarian follicle cell development (GO:0030707); mitotic sister chromatid segregation (GO:0000070); microtubule-based movement (GO:0007018); meiotic nuclear division (GO:0007126); mitotic cell cycle, embryonic (GO:0045448); chromosome segregation (GO:0007059); oogenesis (GO:0048477)
FBgn0053774	CG33774	DOLICHYL-DIPHOSPHOOLIGOSACCHARIDE--PROTEIN GLYCOSYLTRANSFERASE SUBUNIT 4 (PTHR28677:SF2)	dehydrogenase(PC00176);reductase(PC00092)	protein N-linked glycosylation (GO:0006487)
FBgn0000116	Argk	ARGININE KINASE (PTHR11547:SF33)	amino acid kinase (PC00220); amino acid kinase (PC00137)	phosphorylation (GO:0016310)
FBgn0015714	Cyp6a17	CYTOCHROME P450 6A17-RELATED (PTHR24292:SF66)	oxygenase (PC00176)	oxidation-reduction process (GO:0055114); thermosensory behavior (GO:0040040)
FBgn0050502	fa2h	FATTY ACID 2-HYDROXYLASE (PTHR12863:SF1)	heterotrimeric G-protein(PC00095)	oxidation-reduction process (GO:0055114); fatty acid biosynthetic process (GO:0006633)
FBgn0030189	CG2909		transporter(PC00227)	neurotransmitter secretion(GO:0007269);vesicle-mediated transport(GO:0016192);G-protein coupled receptor signaling pathway(GO:0007186);cell surface receptor signaling pathway(GO:0007166)
FBgn0015521	RpS21	40S RIBOSOMAL PROTEIN S21 (PTHR10442:SF0)	ribosomal protein (PC00171)	lymph gland development (GO:0048542); translation (GO:0006412); regulation of cell proliferation (GO:0042127); ribosomal small subunit biogenesis (GO:0042274); translational elongation (GO:0006414); endonucleolytic cleavage to generate mature 3'-end of SSU-rRNA from (SSU-rRNA, 5.8S rRNA, LSU-rRNA) (GO:0000461); endonucleolytic cleavage in ITS1 to separate SSU-rRNA from 5.8S rRNA and LSU-rRNA from…
FBgn0250906	Pgk	PHOSPHOGLYCERATE KINASE (PTHR11406:SF6)	carbohydrate kinase (PC00220); carbohydrate kinase (PC00137)	glycolytic process (GO:0006096); synaptic transmission (GO:0007268); phosphorylation (GO:0016310); muscle cell cellular homeostasis (GO:0046716); somatic muscle development (GO:0007525); myoblast fusion (GO:0007520)
FBgn0005674	Aats-glupro	BIFUNCTIONAL GLUTAMATE/PROLINE--TRNA LIGASE (PTHR11451:SF21)	ligase (PC00142)	glutamyl-tRNA aminoacylation (GO:0006424); prolyl-tRNA aminoacylation (GO:0006433)
FBgn0036663	CG9674	PROTEIN W07E11.1, ISOFORM B (PTHR11938:SF1)	dehydrogenase (PC00176); reductase (PC00092)	glutamate biosynthetic process (GO:0006537); oxidation-reduction process (GO:0055114)
FBgn0020224	Cbl	CBL LONG ISOFORM (PTHR23007:SF11)	ligase (PC00142)	dorsal/ventral axis specification (GO:0009950); dorsal/ventral axis specification, ovarian follicular epithelium (GO:0008069); negative regulation of epidermal growth factor-activated receptor activity (GO:0007175); epidermal growth factor receptor signaling pathway (GO:0007173); negative regulation of epidermal growth factor receptor signaling pathway (GO:0042059); proteolysis (GO:0006508); endo…
FBgn0033212	CG1399	PROTEIN CRML-1 (PTHR24112:SF9)		cilium assembly (GO:0042384); negative regulation of NIK/NF-kappaB signaling (GO:1901223); response to insecticide (GO:0017085); immune response (GO:0006955); negative regulation of immune response (GO:0050777)
FBgn0015221	Fer2LCH	AT19513P (PTHR11431:SF28)	storage protein (PC00210)	cellular iron ion homeostasis (GO:0006879); response to fungus (GO:0009620); hemolymph coagulation (GO:0042381); chaeta development (GO:0022416); locomotor rhythm (GO:0045475); iron ion import into cell (GO:0097459); detoxification of iron ion (GO:1990461)
FBgn0034390	CG15093	3-HYDROXYISOBUTYRATE DEHYDROGENASE, MITOCHONDRIAL (PTHR22981:SF7)	dehydrogenase (PC00176)	cellular amino acid metabolic process (GO:0006520); oxidation-reduction process (GO:0055114)
FBgn0039417	CG6073	PROTEIN FAM203B (PTHR13387:SF9)		biological_process (GO:0008150)
FBgn0085736	CG40472	NADH DEHYDROGENASE [UBIQUINONE] 1 BETA SUBCOMPLEX SUBUNIT 2, MITOCHONDRIAL (PTHR15223:SF1)		biological_process (GO:0008150)
FBgn0260477	CG30283		translation release factor(PC00171)
FBgn0053170	CG33170
FBgn0031228	CG11455
FBgn0033502	CG12910	SUBFAMILY NOT NAMED (PTHR21461:SF1)
FBgn0032801	CG10165	CYTOCHROME B561 / FERRIC REDUCTASE TRANSMEMBRANE DOMAIN-CONTAINING PROTEIN (PTHR15422:SF24)
